# Supplementary material for: Genetic Diversity Estimation and Genome-Wide Selective Sweep Analysis of the Bazhou Yak
Source: Animals (Basel). 2025 Mar 15;15(6):849. doi: 10.3390/ani15060849 (PMC11939585; doi:10.3390/ani15060849)
Supplement: Supplementary file 1 [file animals-15-00849-s001.zip]

Archive with 14 entries (12 files):
- animals-3476109-supplementary/
- animals-3476109-supplementary/Supplementary files/
- animals-3476109-supplementary/Supplementary files/Table S1. Information on yak data downloaded from the SRA database.xlsx
- animals-3476109-supplementary/Supplementary files/Table S10. Selective regions detected by Pi ratio and XP-EHH methods in the Bazhou yak.xlsx
- animals-3476109-supplementary/Supplementary files/Table S11. The result of the Gene Ontology (GO) analysis.xlsx
- animals-3476109-supplementary/Supplementary files/Table S12. The result of Kyoto Encyclopedia of Genes and Genomes (KEGG) analysis.xlsx
- animals-3476109-supplementary/Supplementary files/Table S2. Sequencing information of 100 Bazhou yaks.xlsx
- animals-3476109-supplementary/Supplementary files/Table S3. Information on autosomal genomic region variants annotation.xlsx
- animals-3476109-supplementary/Supplementary files/Table S4. The genetic diversity of the 10 yak populations.xlsx
- animals-3476109-supplementary/Supplementary files/Table S5. Numbers of ROH and genomic inbreeding (FROH) of the 10 yak populations.xlsx
- animals-3476109-supplementary/Supplementary files/Table S6. Pairwise population FST values.xlsx
- animals-3476109-supplementary/Supplementary files/Table S7. Cross validation (CV) errors generated by ADMIXTURE at clutter (K) ranging from 1 to 10.xlsx
- animals-3476109-supplementary/Supplementary files/Table S8. Selective regions detected by FST and Pi ratio methods in the Bazhou yak.xlsx
- animals-3476109-supplementary/Supplementary files/Table S9. Selective regions detected by FST and XP-EHH methods in the Bazhou yak..xlsx
