# Supplementary material for: Genetic Diversity Estimation and Genome-Wide Selective Sweep Analysis of the Bazhou Yak
Source: Animals (Basel). 2025 Mar 15;15(6):849. doi: 10.3390/ani15060849 (PMC11939585; doi:10.3390/ani15060849)
Supplement: Supplementary file 1 [file animals-15-00849-s001.zip › animals-3476109-supplementary/Supplementary files/Table S1. Information on yak data downloaded from the SRA database.xlsx]

## Sheet: Sheet1
Table S1. Information on yak data downloaded from the SRA database
SRA accession	Bioproject accession	Breed
SRR12963680	PRJNA670822	Huanhu yak
SRR12963681	PRJNA670822	Huanhu yak
SRR12963682	PRJNA670822	Huanhu yak
SRR22412561	PRJNA899924	Huanhu yak
SRR22412573	PRJNA899924	Huanhu yak
SRR22412574	PRJNA899924	Huanhu yak
SRR22412575	PRJNA899924	Huanhu yak
SRR22412577	PRJNA899924	Huanhu yak
SRR22412578	PRJNA899924	Huanhu yak
SRR22412579	PRJNA899924	Huanhu yak
SRR22412580	PRJNA899924	Huanhu yak
SRR22412581	PRJNA899924	Huanhu yak
SRR22412582	PRJNA899924	Huanhu yak
SRR22412583	PRJNA899924	Huanhu yak
SRR22412564	PRJNA899924	Huanhu yak
SRR22412585	PRJNA899924	Huanhu yak
SRR22412586	PRJNA899924	Huanhu yak
SRR22412588	PRJNA899924	Huanhu yak
SRR22412589	PRJNA899924	Huanhu yak
SRR22412590	PRJNA899924	Huanhu yak
SRR22412591	PRJNA899924	Huanhu yak
SRR22412592	PRJNA899924	Huanhu yak
SRR22412593	PRJNA899924	Huanhu yak
SRR22412594	PRJNA899924	Huanhu yak
SRR22412595	PRJNA899924	Huanhu yak
SRR22412566	PRJNA899924	Huanhu yak
SRR22412596	PRJNA899924	Huanhu yak
SRR22412567	PRJNA899924	Huanhu yak
SRR22412568	PRJNA899924	Huanhu yak
SRR22412569	PRJNA899924	Huanhu yak
SRR22412570	PRJNA899924	Huanhu yak
SRR22412571	PRJNA899924	Huanhu yak
SRR22412572	PRJNA899924	Huanhu yak
SRR24108967	PRJNA950586	Huanhu yak
SRR7875386	PRJNA483376	Jinchuan yak
SRR7875387	PRJNA483376	Jinchuan yak
SRR7875388	PRJNA483376	Jinchuan yak
SRR7875389	PRJNA483376	Jinchuan yak
SRR7875390	PRJNA483376	Jinchuan yak
SRR7875391	PRJNA483376	Jinchuan yak
SRR7875392	PRJNA483376	Jinchuan yak
SRR7875393	PRJNA483376	Jinchuan yak
SRR7875394	PRJNA483376	Jinchuan yak
SRR7875395	PRJNA483376	Jinchuan yak
SRR7875396	PRJNA483376	Jinchuan yak
SRR7875397	PRJNA483376	Jinchuan yak
SRR7875398	PRJNA483376	Jinchuan yak
SRR7875399	PRJNA483376	Jinchuan yak
SRR7875400	PRJNA483376	Jinchuan yak
SRR7875401	PRJNA483376	Jinchuan yak
SRR7875402	PRJNA483376	Jinchuan yak
SRR7875403	PRJNA483376	Jinchuan yak
SRR7875404	PRJNA483376	Jinchuan yak
SRR7875405	PRJNA483376	Jinchuan yak
SRR7875406	PRJNA483376	Jinchuan yak
SRR7875407	PRJNA483376	Jinchuan yak
SRR7875408	PRJNA483376	Jinchuan yak
SRR7875409	PRJNA483376	Jinchuan yak
SRR7875410	PRJNA483376	Jinchuan yak
SRR7875411	PRJNA483376	Jinchuan yak
SRR7875412	PRJNA483376	Jinchuan yak
SRR7875413	PRJNA483376	Jinchuan yak
SRR7875414	PRJNA483376	Jinchuan yak
SRR7875415	PRJNA483376	Jinchuan yak
SRR7875416	PRJNA483376	Jinchuan yak
SRR7875417	PRJNA483376	Jinchuan yak
SRR7875418	PRJNA483376	Jinchuan yak
SRR7875419	PRJNA483376	Jinchuan yak
SRR7875420	PRJNA483376	Jinchuan yak
SRR7875421	PRJNA483376	Jinchuan yak
SRR7875422	PRJNA483376	Jinchuan yak
SRR7875423	PRJNA483376	Jinchuan yak
SRR7875424	PRJNA483376	Jinchuan yak
SRR7875425	PRJNA483376	Jinchuan yak
SRR7875426	PRJNA483376	Jinchuan yak
SRR7875427	PRJNA483376	Jinchuan yak
SRR7875428	PRJNA483376	Jinchuan yak
SRR7875429	PRJNA483376	Jinchuan yak
SRR7875430	PRJNA483376	Jinchuan yak
SRR7875431	PRJNA483376	Jinchuan yak
SRR7875432	PRJNA483376	Jinchuan yak
SRR7875433	PRJNA483376	Jinchuan yak
SRR7875434	PRJNA483376	Jinchuan yak
SRR7875435	PRJNA483376	Jinchuan yak
SRR7875436	PRJNA483376	Jinchuan yak
SRR7875437	PRJNA483376	Jinchuan yak
SRR7875438	PRJNA483376	Jinchuan yak
SRR7875439	PRJNA483376	Jinchuan yak
SRR7875440	PRJNA483376	Jinchuan yak
SRR7875441	PRJNA483376	Jinchuan yak
SRR7875442	PRJNA483376	Jinchuan yak
SRR7875443	PRJNA483376	Jinchuan yak
SRR7875444	PRJNA483376	Jinchuan yak
SRR7875445	PRJNA483376	Jinchuan yak
SRR7875446	PRJNA483376	Jinchuan yak
SRR7875447	PRJNA483376	Jinchuan yak
SRR7875448	PRJNA483376	Jinchuan yak
SRR7875449	PRJNA483376	Jinchuan yak
SRR7875450	PRJNA483376	Jinchuan yak
SRR7875451	PRJNA483376	Jinchuan yak
SRR7875452	PRJNA483376	Jinchuan yak
SRR7875453	PRJNA483376	Jinchuan yak
SRR7875454	PRJNA483376	Jinchuan yak
SRR7875455	PRJNA483376	Jinchuan yak
SRR7875456	PRJNA483376	Jinchuan yak
SRR7875457	PRJNA483376	Jinchuan yak
SRR7875458	PRJNA483376	Jinchuan yak
SRR7875459	PRJNA483376	Jinchuan yak
SRR7875460	PRJNA483376	Jinchuan yak
SRR7875461	PRJNA483376	Jinchuan yak
SRR7875462	PRJNA483376	Jinchuan yak
SRR7875464	PRJNA483376	Jinchuan yak
SRR7875465	PRJNA483376	Jinchuan yak
SRR7875466	PRJNA483376	Jinchuan yak
SRR7875467	PRJNA483376	Jinchuan yak
SRR7875468	PRJNA483376	Jinchuan yak
SRR7875469	PRJNA483376	Jinchuan yak
SRR7875470	PRJNA483376	Jinchuan yak
SRR7875471	PRJNA483376	Jinchuan yak
SRR7875472	PRJNA483376	Jinchuan yak
SRR7875473	PRJNA483376	Jinchuan yak
SRR7875474	PRJNA483376	Jinchuan yak
SRR7875475	PRJNA483376	Jinchuan yak
SRR7875476	PRJNA483376	Jinchuan yak
SRR7875477	PRJNA483376	Jinchuan yak
SRR7875478	PRJNA483376	Jinchuan yak
SRR7875479	PRJNA483376	Jinchuan yak
SRR7875480	PRJNA483376	Jinchuan yak
SRR7875481	PRJNA483376	Jinchuan yak
SRR7875482	PRJNA483376	Jinchuan yak
SRR7875483	PRJNA483376	Jinchuan yak
SRR7875484	PRJNA483376	Jinchuan yak
SRR7875485	PRJNA483376	Jinchuan yak
SRR7875486	PRJNA483376	Jinchuan yak
SRR7875487	PRJNA483376	Jinchuan yak
SRR7875488	PRJNA483376	Jinchuan yak
SRR7875489	PRJNA483376	Jinchuan yak
SRR7875490	PRJNA483376	Jinchuan yak
SRR7875491	PRJNA483376	Jinchuan yak
SRR7875492	PRJNA483376	Jinchuan yak
SRR7875493	PRJNA483376	Jinchuan yak
SRR7875494	PRJNA483376	Jinchuan yak
SRR7875495	PRJNA483376	Jinchuan yak
SRR7875496	PRJNA483376	Jinchuan yak
SRR7875497	PRJNA483376	Jinchuan yak
SRR7875498	PRJNA483376	Jinchuan yak
SRR7875499	PRJNA483376	Jinchuan yak
SRR7875500	PRJNA483376	Jinchuan yak
SRR7875501	PRJNA483376	Jinchuan yak
SRR7875502	PRJNA483376	Jinchuan yak
SRR7875503	PRJNA483376	Jinchuan yak
SRR7875504	PRJNA483376	Jinchuan yak
SRR7875505	PRJNA483376	Jinchuan yak
SRR7875506	PRJNA483376	Jinchuan yak
SRR7875507	PRJNA483376	Jinchuan yak
SRR7875508	PRJNA483376	Jinchuan yak
SRR7875509	PRJNA483376	Jinchuan yak
SRR7875510	PRJNA483376	Jinchuan yak
SRR7875511	PRJNA483376	Jinchuan yak
SRR7875512	PRJNA483376	Jinchuan yak
SRR7875513	PRJNA483376	Jinchuan yak
SRR7875514	PRJNA483376	Jinchuan yak
SRR7875515	PRJNA483376	Jinchuan yak
SRR7875516	PRJNA483376	Jinchuan yak
SRR7875517	PRJNA483376	Jinchuan yak
SRR7875518	PRJNA483376	Jinchuan yak
SRR7875519	PRJNA483376	Jinchuan yak
SRR7875520	PRJNA483376	Jinchuan yak
SRR7875521	PRJNA483376	Jinchuan yak
SRR7875522	PRJNA483376	Jinchuan yak
SRR7875523	PRJNA483376	Jinchuan yak
SRR7875524	PRJNA483376	Jinchuan yak
SRR7875525	PRJNA483376	Jinchuan yak
SRR7875526	PRJNA483376	Jinchuan yak
SRR7875527	PRJNA483376	Jinchuan yak
SRR7875528	PRJNA483376	Jinchuan yak
SRR7875529	PRJNA483376	Jinchuan yak
SRR7875530	PRJNA483376	Jinchuan yak
SRR7875531	PRJNA483376	Jinchuan yak
SRR7875532	PRJNA483376	Jinchuan yak
SRR7875533	PRJNA483376	Jinchuan yak
SRR7875534	PRJNA483376	Jinchuan yak
SRR7875535	PRJNA483376	Jinchuan yak
SRR14339798	PRJNA540974	Maiwa yak
SRR14695676	PRJNA508860	Maiwa yak
SRR12963653	PRJNA670822	Maiwa yak
SRR12963654	PRJNA670822	Maiwa yak
SRR12963655	PRJNA670822	Maiwa yak
SRR22412576	PRJNA899924	Maiwa yak
SRR22412587	PRJNA899924	Maiwa yak
SRR22412598	PRJNA899924	Maiwa yak
SRR22412604	PRJNA899924	Maiwa yak
SRR22412605	PRJNA899924	Maiwa yak
SRR22412606	PRJNA899924	Maiwa yak
SRR22412607	PRJNA899924	Maiwa yak
SRR22412608	PRJNA899924	Maiwa yak
SRR22412609	PRJNA899924	Maiwa yak
SRR22412610	PRJNA899924	Maiwa yak
SRR22412611	PRJNA899924	Maiwa yak
SRR22412612	PRJNA899924	Maiwa yak
SRR22412613	PRJNA899924	Maiwa yak
SRR22412614	PRJNA899924	Maiwa yak
SRR22412615	PRJNA899924	Maiwa yak
SRR22412616	PRJNA899924	Maiwa yak
SRR22412617	PRJNA899924	Maiwa yak
SRR22412618	PRJNA899924	Maiwa yak
SRR22412619	PRJNA899924	Maiwa yak
SRR22412620	PRJNA899924	Maiwa yak
SRR22412621	PRJNA899924	Maiwa yak
SRR22412542	PRJNA899924	Maiwa yak
SRR22412543	PRJNA899924	Maiwa yak
SRR22412554	PRJNA899924	Maiwa yak
SRR22412565	PRJNA899924	Maiwa yak
SRR24108965	PRJNA950586	Maiwa yak
SRR2059940	PRJNA285834	Niangya yak
SRR2059941	PRJNA285834	Niangya yak
SRR2059942	PRJNA285834	Niangya yak
SRR14695638	PRJNA508860	Niangya yak
SRR12963666	PRJNA670822	Niangya yak
SRR12963667	PRJNA670822	Niangya yak
SRR12963669	PRJNA670822	Niangya yak
SRR24108980	PRJNA950586	Niangya yak
SRR24108981	PRJNA950586	Niangya yak
SRR24108984	PRJNA950586	Niangya yak
SRR24108985	PRJNA950586	Niangya yak
SRR24108993	PRJNA950586	Niangya yak
SRR24108994	PRJNA950586	Niangya yak
SRR24108995	PRJNA950586	Niangya yak
SRR24108996	PRJNA950586	Niangya yak
SRR24108998	PRJNA950586	Niangya yak
SRR24109000	PRJNA950586	Niangya yak
SRR24108951	PRJNA950586	Niangya yak
SRR24108976	PRJNA950586	Niangya yak
SRR24108977	PRJNA950586	Niangya yak
SRR24108978	PRJNA950586	Niangya yak
SRR24108979	PRJNA950586	Niangya yak
SRR14695662	PRJNA508860	Pali yak
SRR12963643	PRJNA670822	Pali yak
SRR12963644	PRJNA670822	Pali yak
SRR12963645	PRJNA670822	Pali yak
SRR24108992	PRJNA950586	Pali yak
SRR24108953	PRJNA950586	Pali yak
SRR24108987	PRJNA950586	Pali yak
SRR24108988	PRJNA950586	Pali yak
SRR24108990	PRJNA950586	Pali yak
SRR24108991	PRJNA950586	Pali yak
SRR14695647	PRJNA508860	Sibu yak
SRR12963632	PRJNA670822	Sibu yak
SRR12963633	PRJNA670822	Sibu yak
SRR12963634	PRJNA670822	Sibu yak
SRR24108952	PRJNA950586	Sibu yak
SRR16094898	PRJNA766811	Tianzhuwhite yak
SRR16094899	PRJNA766811	Tianzhuwhite yak
SRR16094900	PRJNA766811	Tianzhuwhite yak
SRR16094901	PRJNA766811	Tianzhuwhite yak
SRR16094902	PRJNA766811	Tianzhuwhite yak
SRR16094903	PRJNA766811	Tianzhuwhite yak
SRR16094904	PRJNA766811	Tianzhuwhite yak
SRR16094905	PRJNA766811	Tianzhuwhite yak
SRR16094906	PRJNA766811	Tianzhuwhite yak
SRR16094907	PRJNA766811	Tianzhuwhite yak
SRR16094908	PRJNA766811	Tianzhuwhite yak
SRR16094909	PRJNA766811	Tianzhuwhite yak
SRR16094910	PRJNA766811	Tianzhuwhite yak
SRR16094911	PRJNA766811	Tianzhuwhite yak
SRR16094912	PRJNA766811	Tianzhuwhite yak
SRR16094913	PRJNA766811	Tianzhuwhite yak
SRR16094914	PRJNA766811	Tianzhuwhite yak
SRR16094915	PRJNA766811	Tianzhuwhite yak
SRR16094916	PRJNA766811	Tianzhuwhite yak
SRR16094917	PRJNA766811	Tianzhuwhite yak
SRR24108890	PRJNA950586	Tianzhuwhite yak
SRR24108901	PRJNA950586	Tianzhuwhite yak
SRR24108912	PRJNA950586	Tianzhuwhite yak
SRR24108923	PRJNA950586	Tianzhuwhite yak
SRR24108924	PRJNA950586	Tianzhuwhite yak
SRR24108925	PRJNA950586	Tianzhuwhite yak
SRR24108926	PRJNA950586	Tianzhuwhite yak
SRR24108927	PRJNA950586	Tianzhuwhite yak
SRR24108932	PRJNA950586	Tianzhuwhite yak
SRR24108943	PRJNA950586	Tianzhuwhite yak
SRR24108964	PRJNA950586	Tianzhuwhite yak
SRR24108975	PRJNA950586	Tianzhuwhite yak
SRR24108986	PRJNA950586	Tianzhuwhite yak
SRR24108997	PRJNA950586	Tianzhuwhite yak
SRR24109007	PRJNA950586	Tianzhuwhite yak
SRR24109018	PRJNA950586	Tianzhuwhite yak
SRR24109029	PRJNA950586	Tianzhuwhite yak
SRR24109040	PRJNA950586	Tianzhuwhite yak
SRR24109041	PRJNA950586	Tianzhuwhite yak
SRR24109042	PRJNA950586	Tianzhuwhite yak
SRR2059948	PRJNA285834	Wild yak
SRR2059965	PRJNA285834	Wild yak
SRR2059966	PRJNA285834	Wild yak
SRR2059968	PRJNA285834	Wild yak
SRR2059969	PRJNA285834	Wild yak
SRR2062306	PRJNA285834	Wild yak
SRR2059949	PRJNA285834	Wild yak
SRR2059950	PRJNA285834	Wild yak
SRR2059951	PRJNA285834	Wild yak
SRR2059952	PRJNA285834	Wild yak
SRR2059961	PRJNA285834	Wild yak
SRR2059962	PRJNA285834	Wild yak
SRR2059963	PRJNA285834	Wild yak
SRR2059964	PRJNA285834	Wild yak
SRR14416018	PRJNA540974	Wild yak
SRR14416019	PRJNA540974	Wild yak
SRR14416020	PRJNA540974	Wild yak
SRR14416021	PRJNA540974	Wild yak
SRR12963642	PRJNA670822	Wild yak
SRR24108929	PRJNA950586	Wild yak
SRR24108931	PRJNA950586	Wild yak
SRR24108933	PRJNA950586	Wild yak
SRR2059894	PRJNA285834	Yushu yak
SRR2059895	PRJNA285834	Yushu yak
SRR22412601	PRJNA899924	Yushu yak
SRR22412602	PRJNA899924	Yushu yak
SRR22412603	PRJNA899924	Yushu yak
SRR22412544	PRJNA899924	Yushu yak
SRR22412545	PRJNA899924	Yushu yak
SRR22412546	PRJNA899924	Yushu yak
SRR22412547	PRJNA899924	Yushu yak
SRR22412548	PRJNA899924	Yushu yak
SRR22412549	PRJNA899924	Yushu yak
SRR22412550	PRJNA899924	Yushu yak
SRR22412551	PRJNA899924	Yushu yak
SRR22412552	PRJNA899924	Yushu yak
SRR22412553	PRJNA899924	Yushu yak
SRR22412555	PRJNA899924	Yushu yak
SRR22412556	PRJNA899924	Yushu yak
SRR22412557	PRJNA899924	Yushu yak
SRR22412558	PRJNA899924	Yushu yak
SRR22412559	PRJNA899924	Yushu yak
SRR22412560	PRJNA899924	Yushu yak
SRR22412562	PRJNA899924	Yushu yak
SRR22412563	PRJNA899924	Yushu yak
SRR22412584	PRJNA899924	Yushu yak
SRR22412597	PRJNA899924	Yushu yak
SRR22412599	PRJNA899924	Yushu yak
SRR22412600	PRJNA899924	Yushu yak
