# Supplementary material for: Genetic Diversity Estimation and Genome-Wide Selective Sweep Analysis of the Bazhou Yak
Source: Animals (Basel). 2025 Mar 15;15(6):849. doi: 10.3390/ani15060849 (PMC11939585; doi:10.3390/ani15060849)
Supplement: Supplementary file 1 [file animals-15-00849-s001.zip › animals-3476109-supplementary/Supplementary files/Table S10. Selective regions detected by Pi ratio and XP-EHH methods in the Bazhou yak.xlsx]

## Sheet: Sheet1
Table S10. Genomic overlapping selection regions detected by Pi ratio and XP-EHH methods in the Bazhou yak
Chromosome	Start	End	Gene name
1	101560001	101610000
1	101580001	101630000
1	101600001	101650000
1	101620001	101670000	SLITRK3
1	101640001	101690000	SLITRK3
1	102940001	102990000
1	102960001	103010000
1	103220001	103270000
1	103240001	103290000
1	103260001	103310000
1	103280001	103330000
1	103300001	103350000
1	103320001	103370000
1	103340001	103390000
1	103360001	103410000
1	103480001	103530000
1	103500001	103550000
1	103520001	103570000
1	104320001	104370000
1	104340001	104390000
1	104920001	104970000
1	104940001	104990000
1	104960001	105010000
1	104980001	105030000
1	106560001	106610000	TRIM59
1	106580001	106630000	IFT80
1	106600001	106650000	IFT80
1	106620001	106670000	IFT80
1	106640001	106690000	IFT80
1	106660001	106710000	IFT80
1	106680001	106730000	IFT80
1	108180001	108230000
1	108200001	108250000	MFSD1
1	108220001	108270000	MFSD1
1	108580001	108630000	RPL6,RSRC1
1	108600001	108650000	RPL6,RSRC1
1	110760001	110810000	KCNAB1
1	111120001	111170000
1	111140001	111190000
1	111160001	111210000
1	111640001	111690000	PLCH1
1	111920001	111970000
1	111940001	111990000
1	111960001	112010000
1	111980001	112030000	MME
1	112140001	112190000
1	112160001	112210000
1	112180001	112230000
1	112480001	112530000
1	112500001	112550000
1	112900001	112950000	DHX36,ARHGEF26
1	112920001	112970000	DHX36,ARHGEF26
1	112940001	112990000	ARHGEF26
1	114640001	114690000
1	119940001	119990000
1	119960001	120010000
1	120900001	120950000
1	120920001	120970000
1	121180001	121230000
1	121260001	121310000
1	121280001	121330000
1	121760001	121810000
1	122600001	122650000
1	122620001	122670000
1	122640001	122690000
1	123420001	123470000
1	123440001	123490000
1	123460001	123510000
1	123480001	123530000
1	123540001	123590000
1	125920001	125970000
1	125940001	125990000
1	126160001	126210000	XRN1
1	126180001	126230000	XRN1
1	126200001	126250000	XRN1
1	126220001	126270000	XRN1,GK5
1	127960001	128010000	CLSTN2
1	130080001	130130000	CEP70
1	135120001	135170000	RAB5A,PP2D1
1	135140001	135190000	RAB5A,EFHB
1	135160001	135210000	RAB5A,EFHB
1	137840001	137890000
1	137860001	137910000	TBC1D5
1	137880001	137930000	TBC1D5
1	142000001	142050000
1	142020001	142070000
1	142040001	142090000
1	142060001	142110000
1	142080001	142130000
1	142100001	142150000
1	142120001	142170000
1	145280001	145330000	RUNX1
1	145300001	145350000	RUNX1
1	145320001	145370000	RUNX1
1	145340001	145390000	RUNX1
1	146480001	146530000	FTCD,COL6A2
1	146500001	146550000	COL6A2
1	149260001	149310000	PDE9A
1	149280001	149330000	PDE9A
1	149300001	149350000	PDE9A
1	149320001	149370000	PDE9A
1	149340001	149390000	PDE9A
1	154180001	154230000	CPNE4
1	154340001	154390000	CPNE4
1	154360001	154410000	CPNE4
1	154380001	154430000	CPNE4
1	154400001	154450000	CPNE4
1	154500001	154550000	CPNE4
1	154520001	154570000	CPNE4
1	154540001	154590000	CPNE4
1	154560001	154610000
1	154580001	154630000
1	154600001	154650000
1	1580001	1630000	IL10RB
1	1600001	1650000	IL10RB,IFNAR2
1	1660001	1710000	IFNAR2
1	1680001	1730000
1	1700001	1750000
1	1720001	1770000
1	1740001	1790000
1	1760001	1810000
1	1780001	1830000	OLIG1
1	1800001	1850000	OLIG1
1	18520001	18570000
1	18540001	18590000
1	18600001	18650000
1	21660001	21710000
1	21700001	21750000
1	24460001	24510000	ROBO2
1	2540001	2590000
1	26160001	26210000
1	27640001	27690000
1	27660001	27710000
1	33360001	33410000	CADM2
1	33380001	33430000	CADM2
1	42240001	42290000
1	42260001	42310000
1	4820001	4870000
1	5100001	5150000	CLDN17
1	5120001	5170000	CLDN17
1	5140001	5190000
1	53900001	53950000
1	53920001	53970000
1	53940001	53990000
1	53960001	54010000
1	53980001	54030000
1	57100001	57150000
1	57120001	57170000
1	57140001	57190000
1	58640001	58690000	ZBTB20
1	58660001	58710000	ZBTB20
1	60620001	60670000	LSAMP
1	60640001	60690000	LSAMP
1	62220001	62270000
1	62240001	62290000
1	62400001	62450000
1	62420001	62470000
1	62440001	62490000
1	6840001	6890000
1	6860001	6910000
1	6880001	6930000
1	74500001	74550000	FGF12
1	74580001	74630000	FGF12
1	78280001	78330000	LPP
1	78300001	78350000	LPP
1	78320001	78370000	LPP
1	78340001	78390000	LPP
1	7860001	7910000
1	7880001	7930000
1	7900001	7950000
1	7920001	7970000
1	7940001	7990000
1	7960001	8010000
1	7980001	8030000
1	82280001	82330000
10	18260001	18310000	PELI2
10	18280001	18330000	PELI2
10	18300001	18350000	PELI2
10	18840001	18890000	KTN1
10	18860001	18910000	KTN1
10	18880001	18930000	KTN1
10	18900001	18950000	KTN1
10	18920001	18970000
10	18940001	18990000
10	19980001	20030000	CNIH1,CDKN3
10	20000001	20050000	CNIH1,CDKN3
10	27620001	27670000	TNFAIP8L3
10	42780001	42830000	NIN
10	42800001	42850000	NIN
10	46920001	46970000
10	46940001	46990000
10	46960001	47010000
10	49620001	49670000	OIP5,NUSAP1
10	50540001	50590000	PAK6
10	50560001	50610000	BUB1B
10	50640001	50690000	BUB1B,BMF
10	50660001	50710000	BMF
10	52560001	52610000	SPRED1
10	52580001	52630000	SPRED1
10	52600001	52650000
10	52620001	52670000
10	52640001	52690000
10	52660001	52710000
10	52680001	52730000
10	52700001	52750000
10	52720001	52770000
10	52740001	52790000
10	52760001	52810000
10	52780001	52830000
10	53280001	53330000
10	53300001	53350000
10	53380001	53430000
10	53420001	53470000
10	53440001	53490000
10	53460001	53510000
10	53820001	53870000	MEIS2
10	54140001	54190000	CDIN1
10	54160001	54210000	CDIN1
10	54180001	54230000	CDIN1
10	58660001	58710000
10	58680001	58730000
10	58700001	58750000
10	58720001	58770000
10	67340001	67390000
10	72780001	72830000	TENT2
10	72800001	72850000
10	7600001	7650000	PLEK2,EIF2S1
10	7620001	7670000	PLEK2,EIF2S1,ATP6V1D
10	80040001	80090000	KCNN2
10	80060001	80110000	KCNN2
10	80160001	80210000
10	83540001	83590000	RPS6KA5
10	83560001	83610000	RPS6KA5
10	8420001	8470000
10	8440001	8490000
10	8460001	8510000
10	8480001	8530000
10	8500001	8550000
10	91600001	91650000	CS
10	92240001	92290000
10	92260001	92310000
10	92280001	92330000
10	92320001	92370000
10	92340001	92390000
10	92360001	92410000
10	92380001	92430000
10	92400001	92450000
10	92420001	92470000
10	94100001	94150000
10	94180001	94230000
10	95840001	95890000
10	95860001	95910000
10	96640001	96690000
10	96660001	96710000
10	96680001	96730000
10	96700001	96750000
10	96940001	96990000
10	96960001	97010000
10	96980001	97030000
10	97000001	97050000
10	97160001	97210000	ADCK1
10	97180001	97230000	ADCK1
10	97200001	97250000	ADCK1
11	100720001	100770000	QRFP,ABL1
11	100740001	100790000	QRFP,ABL1
11	104680001	104730000	RXRA
11	104700001	104750000	RXRA
11	105820001	105870000	TMEM203,NDOR1,RNF208,CYSRT1,SLC34A3,TUBB4B,CIMIP2A,STPG3
11	10880001	10930000	MYCN
11	10900001	10950000	MYCN
11	15120001	15170000	LDAH
11	18520001	18570000
11	18540001	18590000
11	18560001	18610000
11	22080001	22130000	PLB1
11	22100001	22150000	PLB1
11	22120001	22170000	PLB1
11	24320001	24370000
11	24340001	24390000	GALNT14
11	29580001	29630000	SPRED2
11	29600001	29650000	SPRED2
11	40620001	40670000
11	40640001	40690000
11	40660001	40710000
11	40680001	40730000
11	43940001	43990000	VAMP8,MAT2A,GGCX,VAMP5
11	43960001	44010000	VAMP8,RNF181,TMEM150A,GGCX,VAMP5
11	43980001	44030000	VAMP8,RNF181,TMEM150A,VAMP5,USP39
11	44000001	44050000	RNF181,TMEM150A,USP39
11	44020001	44070000	USP39
11	44040001	44090000	SFTPB,USP39
11	44180001	44230000	ATOH8
11	44200001	44250000	ATOH8
11	44220001	44270000	ATOH8
11	44240001	44290000	ATOH8
11	45640001	45690000
11	47000001	47050000	POLR1B
11	47020001	47070000	POLR1B,TTL
11	47040001	47090000	POLR1B,TTL
11	57460001	57510000
11	57620001	57670000
11	57680001	57730000
11	57700001	57750000
11	62780001	62830000
11	65460001	65510000	SRBD1
11	65480001	65530000	SRBD1
11	65500001	65550000	SRBD1
11	6760001	6810000	SLC66A3,ROCK2
11	6840001	6890000	ROCK2
11	71360001	71410000	MAP4K3
11	71380001	71430000	MAP4K3
11	71400001	71450000	MAP4K3
11	71420001	71470000	MAP4K3
11	71440001	71490000	MAP4K3
11	76460001	76510000
11	76480001	76530000
11	76500001	76550000
11	77920001	77970000	BIRC6
11	77940001	77990000	BIRC6
11	77960001	78010000	BIRC6
11	77980001	78030000	BIRC6
11	79520001	79570000	CD207,CLEC4F
11	79540001	79590000	CD207
11	79560001	79610000
11	8180001	8230000	TRIB2
11	82620001	82670000	BOLA3,MOB1A
11	82640001	82690000	MOB1A
11	82660001	82710000	MOB1A,MTHFD2
11	85640001	85690000	TMEM182
11	89200001	89250000	FBXL14,MGAT4A
11	89220001	89270000	FBXL14,UNC50,MGAT4A
11	92460001	92510000	ANAPC1
11	92480001	92530000	ANAPC1
11	98400001	98450000	PTGES2,CIZ1,LCN2
11	98860001	98910000	ZDHHC12,SET,ZER1
12	10120001	10170000
12	10140001	10190000
12	11460001	11510000	NAA16
12	20080001	20130000
12	20300001	20350000	RNASEH2B
12	20320001	20370000	RNASEH2B
12	27180001	27230000
12	27200001	27250000
12	27220001	27270000
12	27240001	27290000
12	27260001	27310000	RFC3
12	30700001	30750000
12	31280001	31330000
12	31300001	31350000
12	37200001	37250000
12	4420001	4470000
12	4440001	4490000
12	4460001	4510000
12	4480001	4530000
12	4500001	4550000
12	4520001	4570000
12	4540001	4590000
12	4700001	4750000
12	4940001	4990000
12	5200001	5250000	PCDH17
12	52680001	52730000	SCEL
12	52700001	52750000	SCEL
12	52720001	52770000	SCEL
12	52800001	52850000	SCEL
12	52840001	52890000	SLAIN1
12	52860001	52910000	SLAIN1
12	52880001	52930000	SLAIN1
12	52900001	52950000	SLAIN1
12	53020001	53070000	EDNRB
12	53040001	53090000	EDNRB
12	53160001	53210000
12	53180001	53230000
12	53200001	53250000
12	53260001	53310000
12	63080001	63130000
12	66280001	66330000	GPC5
12	66300001	66350000	GPC5
12	70340001	70390000	CUL4A,PCID2
12	70980001	71030000
12	71000001	71050000
12	7300001	7350000
12	7580001	7630000
12	7600001	7650000
12	7620001	7670000
12	7640001	7690000
12	7720001	7770000
12	7780001	7830000
12	7800001	7850000
12	83420001	83470000
13	11200001	11250000	SGK2,L3MBTL1
13	11220001	11270000	SGK2,L3MBTL1
13	12520001	12570000	PTPRT
13	15000001	15050000
13	15020001	15070000
13	15040001	15090000
13	15060001	15110000
13	15120001	15170000
13	15140001	15190000
13	15160001	15210000
13	15180001	15230000
13	15220001	15270000
13	15240001	15290000
13	15260001	15310000
13	15280001	15330000
13	15300001	15350000
13	15320001	15370000
13	15340001	15390000
13	15360001	15410000
13	15380001	15430000
13	15400001	15450000
13	15420001	15470000
13	15440001	15490000
13	15460001	15510000
13	15480001	15530000
13	15500001	15550000
13	15520001	15570000	DHX35
13	16540001	16590000	VSTM2L
13	18720001	18770000
13	18740001	18790000
13	18760001	18810000
13	18780001	18830000	UQCC,EIF6
13	18800001	18850000	UQCC,EIF6
13	18820001	18870000	EIF6
13	21880001	21930000
13	21900001	21950000
13	21920001	21970000
13	21940001	21990000
13	21960001	22010000	ID1
13	21980001	22030000	ID1
13	22000001	22050000	HM13
13	22020001	22070000	HM13
13	22040001	22090000	HM13
13	22140001	22190000	DEFB119
13	22160001	22210000	DEFB119
13	22960001	23010000	ANGPT4
13	26200001	26250000
13	26220001	26270000
13	26760001	26810000
13	26780001	26830000
13	26800001	26850000
13	29720001	29770000
13	29740001	29790000
13	29760001	29810000
13	29780001	29830000
13	41560001	41610000
13	42640001	42690000
13	43800001	43850000
13	45240001	45290000	PCSK2
13	45260001	45310000	PCSK2
13	47700001	47750000
13	47720001	47770000
13	47740001	47790000
13	47760001	47810000
13	4920001	4970000	PTPN1
13	49760001	49810000	NSUN6
13	49780001	49830000	NSUN6
13	49800001	49850000	NSUN6
13	49820001	49870000	NSUN6
13	49840001	49890000	NSUN6,CACNB2
13	49860001	49910000	NSUN6,CACNB2
13	5040001	5090000
13	52940001	52990000
13	53020001	53070000
13	5340001	5390000	UBE2V1
13	5360001	5410000	UBE2V1
13	56840001	56890000	GPR158
13	57360001	57410000
13	62320001	62370000
13	63180001	63230000	NRP1
13	65120001	65170000	MASTL,ACBD5
13	65340001	65390000
13	66480001	66530000
13	67160001	67210000
13	72580001	72630000
13	75580001	75630000
13	77260001	77310000
13	80600001	80650000	PLCB1
13	80620001	80670000	PLCB1
13	80640001	80690000	PLCB1
14	18800001	18850000
14	1920001	1970000
14	20600001	20650000
14	20620001	20670000	RALYL
14	20640001	20690000	RALYL
14	24300001	24350000	ABRA
14	24320001	24370000	ABRA
14	24340001	24390000
14	24360001	24410000
14	24960001	25010000	ANGPT1
14	24980001	25030000	ANGPT1
14	25000001	25050000	ANGPT1
14	25020001	25070000	ANGPT1
14	25040001	25090000	ANGPT1
14	25060001	25110000	ANGPT1
14	25080001	25130000	ANGPT1
14	25600001	25650000	RSPO2
14	25620001	25670000	RSPO2
14	33260001	33310000	TRPS1
14	33280001	33330000	TRPS1
14	33300001	33350000	TRPS1
14	33320001	33370000	TRPS1
14	33340001	33390000	TRPS1
14	33360001	33410000	TRPS1
14	41420001	41470000
14	41440001	41490000
14	41460001	41510000
14	41480001	41530000
14	41500001	41550000
14	41520001	41570000
14	41540001	41590000
14	41560001	41610000
14	41580001	41630000
14	41600001	41650000
14	41620001	41670000
14	41640001	41690000
14	41660001	41710000
14	55540001	55590000
14	55560001	55610000
14	58340001	58390000	BPNT2
14	58360001	58410000	BPNT2
14	58380001	58430000
14	5940001	5990000
14	5960001	6010000
14	61020001	61070000	ST18
14	62340001	62390000
14	62820001	62870000	PRKDC
14	62880001	62930000
14	62900001	62950000
14	63180001	63230000
14	63200001	63250000
14	63220001	63270000
14	68900001	68950000
14	68920001	68970000
14	68940001	68990000
14	68960001	69010000
14	68980001	69030000
14	69100001	69150000
14	69740001	69790000
14	69760001	69810000
14	69780001	69830000
14	69800001	69850000
14	71540001	71590000	ASAP1
14	77180001	77230000
15	10240001	10290000
15	10800001	10850000
15	10820001	10870000
15	10840001	10890000
15	10860001	10910000
15	10880001	10930000
15	10900001	10950000
15	10920001	10970000
15	10940001	10990000
15	11020001	11070000
15	11040001	11090000
15	13940001	13990000	MAML2
15	13960001	14010000	MAML2
15	13980001	14030000	MAML2
15	14000001	14050000	MAML2
15	14040001	14090000	MAML2
15	14400001	14450000
15	20900001	20950000
15	22600001	22650000
15	23660001	23710000	NCAM1
15	23680001	23730000	NCAM1
15	23860001	23910000	DRD2
15	23880001	23930000
15	23900001	23950000
15	23920001	23970000
15	23940001	23990000
15	23960001	24010000
15	23980001	24030000
15	26540001	26590000
15	27280001	27330000
15	27300001	27350000
15	27320001	27370000	ZPR1
15	27340001	27390000	ZPR1,APOA5
15	27380001	27430000	APOA4,APOC3
15	27400001	27450000	APOA4,APOC3,APOC3,APOA1,SIK3
15	27420001	27470000	APOC3,APOC3,APOA1,SIK3
15	27440001	27490000	SIK3
15	27460001	27510000	SIK3
15	27480001	27530000	SIK3
15	27500001	27550000	SIK3
15	27520001	27570000	SIK3
15	27620001	27670000	SIK3
15	27640001	27690000	SIK3
15	27660001	27710000	SIK3
15	27680001	27730000	SIK3
15	27980001	28030000	CEP164
15	28000001	28050000	CEP164
15	28020001	28070000
15	28040001	28090000
15	28060001	28110000
15	29960001	30010000
15	30120001	30170000	NECTIN1
15	30140001	30190000	NECTIN1
15	30160001	30210000	NECTIN1
15	30180001	30230000	NECTIN1
15	30320001	30370000
15	30720001	30770000	OAF
15	30740001	30790000	OAF,POU2F3
15	30840001	30890000	TLCD5,POU2F3,ARHGEF12
15	30860001	30910000	TLCD5,ARHGEF12
15	30920001	30970000	ARHGEF12
15	30940001	30990000	ARHGEF12
15	30960001	31010000	ARHGEF12
15	31000001	31050000	ARHGEF12
15	31080001	31130000
15	31100001	31150000
15	31120001	31170000
15	31140001	31190000
15	31160001	31210000
15	31200001	31250000
15	31220001	31270000
15	31240001	31290000
15	31260001	31310000
15	31420001	31470000
15	31440001	31490000
15	35140001	35190000	NUCB2
15	42400001	42450000	SBF2
15	42840001	42890000	SBF2
15	52980001	53030000	MAP6
15	53600001	53650000	UVRAG
15	53620001	53670000	UVRAG
15	53640001	53690000	UVRAG
15	53660001	53710000	UVRAG
15	53680001	53730000	UVRAG
15	6220001	6270000	TMEM123
15	6240001	6290000	TMEM123
15	6300001	6350000	BIRC2
15	6860001	6910000	ANGPTL5
15	6880001	6930000	ANGPTL5
15	71360001	71410000
15	71840001	71890000
15	7300001	7350000	TRPC6
15	7320001	7370000	TRPC6
15	7340001	7390000	TRPC6
15	73860001	73910000
15	73880001	73930000
15	73980001	74030000
15	74260001	74310000	PHF21A
15	74280001	74330000	PHF21A
15	74300001	74350000	PHF21A
15	74320001	74370000	PHF21A
15	74340001	74390000	PHF21A
15	74360001	74410000	PHF21A
15	74380001	74430000
15	74400001	74450000
15	76580001	76630000
15	76600001	76650000
15	76620001	76670000
15	76640001	76690000
15	77540001	77590000	CBLIF,TCN1
15	7780001	7830000	ARHGAP42
15	7800001	7850000	ARHGAP42
15	79940001	79990000
15	79960001	80010000
15	80440001	80490000	FAM111B
15	80460001	80510000	FAM111B
15	8640001	8690000
15	8660001	8710000
15	9860001	9910000
15	9880001	9930000
15	9900001	9950000
15	9920001	9970000
15	9940001	9990000
16	10980001	11030000
16	11000001	11050000	MMEL1
16	11020001	11070000	MMEL1
16	11040001	11090000	PRXL2B,MMEL1
16	14100001	14150000
16	14120001	14170000
16	15100001	15150000
16	15120001	15170000
16	18060001	18110000	COP1
16	18080001	18130000	COP1
16	18100001	18150000	COP1
16	18120001	18170000	COP1
16	18140001	18190000	COP1
16	18160001	18210000	COP1
16	18980001	19030000	ASTN1
16	19000001	19050000	ASTN1
16	19020001	19070000	ASTN1
16	19040001	19090000	ASTN1
16	19060001	19110000	ASTN1
16	19080001	19130000	ASTN1
16	19240001	19290000
16	19260001	19310000	BRINP2
16	19280001	19330000	BRINP2
16	20460001	20510000	RASAL2
16	23960001	24010000
16	2940001	2990000	DISP3
16	2960001	3010000	DISP3
16	29620001	29670000
16	29640001	29690000
16	3180001	3230000	MTOR
16	3200001	3250000	MTOR
16	3220001	3270000	MTOR
16	32840001	32890000	RCOR3
16	32860001	32910000	RCOR3
16	32880001	32930000	RCOR3
16	32900001	32950000	RCOR3
16	33000001	33050000	KCNH1
16	3300001	3350000	SRM,EXOSC10
16	33020001	33070000	KCNH1
16	34180001	34230000
16	34240001	34290000	UTP25
16	34320001	34370000	TRAF3IP3,HSD11B1
16	3660001	3710000
16	40460001	40510000	TMEM9
16	4120001	4170000	UBE4B
16	44060001	44110000	SLC45A3
16	44080001	44130000	SLC45A3,ELK4
16	44100001	44150000	ELK4,MFSD4A
16	4420001	4470000
16	4440001	4490000
16	4460001	4510000	CLSTN1
16	4560001	4610000	CLSTN1,PIK3CD
16	4580001	4630000	PIK3CD
16	4600001	4650000
16	4900001	4950000	SPSB1
16	4940001	4990000
16	4960001	5010000	H6PD
16	50760001	50810000	RGS7
16	50780001	50830000	RGS7
16	50800001	50850000	RGS7
16	50820001	50870000	RGS7
16	50840001	50890000	RGS7
16	50860001	50910000
16	50880001	50930000
16	50960001	51010000	KMO,FH
16	5100001	5150000	GPR157
16	51220001	51270000	EXO1
16	51240001	51290000	EXO1
16	51260001	51310000	EXO1
16	51280001	51330000	EXO1,MAP1LC3C
16	51300001	51350000	BECN2,MAP1LC3C
16	55360001	55410000	SMYD3
16	55380001	55430000	SMYD3
16	58180001	58230000	DNAH14
16	5960001	6010000
16	5980001	6030000
16	6000001	6050000
16	60140001	60190000	MIA3,TAF1A
16	61020001	61070000	DUSP10
16	61040001	61090000	DUSP10
16	61180001	61230000
16	63600001	63650000	LYPLAL1
16	63620001	63670000
16	63800001	63850000
16	67060001	67110000
16	68780001	68830000
16	69260001	69310000
16	69280001	69330000
16	69300001	69350000
16	69320001	69370000
16	7040001	7090000
16	7400001	7450000
16	74660001	74710000
16	9500001	9550000
16	9520001	9570000
16	9540001	9590000
16	9560001	9610000
16	9740001	9790000
16	9760001	9810000
17	11020001	11070000
17	13780001	13830000
17	13800001	13850000
17	15620001	15670000	INPP4B
17	18100001	18150000	RAB33B
17	18120001	18170000	NAA15
17	18140001	18190000	NAA15
17	18160001	18210000	NAA15
17	18180001	18230000	NAA15
17	18200001	18250000	NDUFC1,MGARP,NAA15
17	18220001	18270000	NDUFC1,MGARP,NAA15
17	18240001	18290000	MGARP
17	18260001	18310000
17	18280001	18330000
17	18420001	18470000	NOCT
17	18440001	18490000	NOCT
17	18460001	18510000
17	18480001	18530000
17	1960001	2010000
17	1980001	2030000
17	24860001	24910000
17	25280001	25330000
17	27280001	27330000
17	27600001	27650000
17	27620001	27670000
17	27640001	27690000
17	27660001	27710000
17	30260001	30310000
17	30680001	30730000
17	30740001	30790000
17	39520001	39570000
17	44140001	44190000	ZNF268
17	47440001	47490000
17	47460001	47510000
17	47480001	47530000
17	47980001	48030000
17	48000001	48050000
17	48580001	48630000
17	48600001	48650000
17	48740001	48790000
17	48760001	48810000
17	49660001	49710000
17	49680001	49730000
17	49700001	49750000	RPS11
17	49720001	49770000	RPS11
17	51020001	51070000
17	51040001	51090000
17	52660001	52710000	HIP1R,CCDC62
17	52680001	52730000	HIP1R,CCDC62
17	52920001	52970000	RSRC2,ZCCHC8
17	52940001	52990000	ZCCHC8
17	52960001	53010000
17	55480001	55530000
17	57220001	57270000	KSR2
17	57240001	57290000	KSR2
17	57260001	57310000	KSR2
17	60500001	60550000
17	60560001	60610000
17	60580001	60630000	RBM19
17	60680001	60730000	RBM19
17	60700001	60750000	RBM19
17	60720001	60770000	RBM19
17	60820001	60870000
17	60880001	60930000
17	60900001	60950000
17	60920001	60970000
17	60940001	60990000	LHX5
17	60960001	61010000	SDSL,LHX5
17	61020001	61070000	SDS,PLBD2
17	61040001	61090000	PLBD2,DTX1
17	61060001	61110000	DTX1
17	61080001	61130000	DTX1
17	61100001	61150000	DTX1
17	66940001	66990000
17	66960001	67010000
17	66980001	67030000
17	780001	830000
18	15640001	15690000	ITFG1,PHKB
18	15660001	15710000	PHKB
18	15680001	15730000	PHKB
18	15700001	15750000	PHKB
18	15720001	15770000	PHKB
18	15740001	15790000	PHKB
18	21080001	21130000
18	21100001	21150000
18	21120001	21170000
18	21200001	21250000
18	21220001	21270000
18	24200001	24250000
18	36220001	36270000	SNTB2
18	36240001	36290000	SNTB2,VPS4A
18	36260001	36310000	PDF,NIP7,SNTB2,VPS4A,COG8
18	36280001	36330000	PDF,NIP7,TMED6,VPS4A,TERF2,COG8
18	36300001	36350000	PDF,NIP7,TMED6,TERF2,COG8
18	36320001	36370000	TERF2
18	36340001	36390000	TERF2
18	36360001	36410000
18	36380001	36430000
18	36400001	36450000
18	36420001	36470000
18	36440001	36490000	NFAT5
18	36460001	36510000	NFAT5
18	36480001	36530000	NFAT5
18	36500001	36550000	NFAT5
18	36520001	36570000	NFAT5
18	36540001	36590000	NFAT5
18	36560001	36610000	NFAT5
18	36580001	36630000	NQO1,NFAT5
18	36600001	36650000	NOB1,NQO1
18	36700001	36750000	WWP2
18	36780001	36830000	PSMD7,WWP2
18	36800001	36850000	PSMD7
18	36820001	36870000
18	36840001	36890000
18	36860001	36910000
18	36880001	36930000
18	36900001	36950000
18	36920001	36970000
18	36940001	36990000
18	36960001	37010000
18	36980001	37030000
18	37000001	37050000
18	37020001	37070000
18	37040001	37090000
18	37060001	37110000
18	37080001	37130000
18	37100001	37150000
18	37120001	37170000
18	37140001	37190000
18	40380001	40430000	URI1
18	40400001	40450000	URI1
18	40420001	40470000	URI1
18	40620001	40670000
18	40640001	40690000
18	40660001	40710000
18	4480001	4530000
18	4500001	4550000
18	4960001	5010000	VAT1L
18	4980001	5030000	CLEC3A,VAT1L
18	5000001	5050000	CLEC3A
18	5020001	5070000	CLEC3A
18	5040001	5090000
18	5060001	5110000
18	5080001	5130000
18	5100001	5150000
18	54700001	54750000	IGSF23,PVR
18	54720001	54770000	IGSF23,PVR
18	54740001	54790000	PVR,CEACAM19
18	54760001	54810000	PVR,CEACAM19
18	56940001	56990000	EHD2,NOP53
18	58440001	58490000	PRMT1,TSKS,CPT1C
18	59620001	59670000	CCDC106,ZNF581,ZNF580,U2AF2,EPN1
18	59640001	59690000	CCDC106,ZNF581,ZNF580,ZNF784,U2AF2
18	59660001	59710000	ZNF581,ZNF580,ZNF784,ZNF865,FIZ1
18	59680001	59730000	ZNF784,ZNF865,FIZ1
18	59700001	59750000	FIZ1,SBK2
18	59720001	59770000	SBK2
18	59740001	59790000	NAT14,ZNF628,SBK2
18	59760001	59810000	NAT14,ZNF628
18	59780001	59830000	NAT14,ZNF628,ISOC2,SHISA7
18	59800001	59850000	ISOC2,SHISA7
18	60640001	60690000	TSEN34,LENG1,CNOT3,MBOAT7,TMC4
19	12160001	12210000	TBX2,BCAS3
19	13760001	13810000	LHX1,AATF
19	16000001	16050000	TMEM132E
19	18940001	18990000
19	18960001	19010000	RAB11FIP4
19	18980001	19030000	RAB11FIP4
19	19000001	19050000	RAB11FIP4
19	19920001	19970000
19	20340001	20390000	POLDIP2,TMEM199,SEBOX,VTN,SARM1
19	20360001	20410000	SARM1
19	20380001	20430000
19	21400001	21450000	SSH2
19	21480001	21530000	SSH2
19	21500001	21550000
19	21520001	21570000
19	23780001	23830000	SRR,TSR1,SGSM2
19	23800001	23850000	SRR,TSR1,SGSM2
19	23920001	23970000
19	26960001	27010000	CHRNE,MINK1
19	26980001	27030000	PLD2,MINK1
19	31820001	31870000
19	31840001	31890000
19	32080001	32130000	HS3ST6,HS3ST3A1
19	32100001	32150000	HS3ST6,HS3ST3A1
19	32760001	32810000
19	32960001	33010000
19	32980001	33030000
19	33000001	33050000
19	33220001	33270000
19	33240001	33290000
19	33260001	33310000	CDRT4
19	33620001	33670000	UBB,CENPV,PIGL
19	33640001	33690000	CENPV,PIGL
19	33940001	33990000	SPECC1
19	33960001	34010000	SPECC1
19	34960001	35010000	TOM1L2
19	34980001	35030000	TOM1L2
19	35100001	35150000
19	35180001	35230000	RASD1,MED9,PEMT
19	40080001	40130000	STAC2,FBXL20
19	40220001	40270000	MED1,CDK12
19	40240001	40290000	CDK12
19	40260001	40310000	CDK12
19	40280001	40330000	CDK12
19	40300001	40350000
19	40320001	40370000	NEUROD2
19	40340001	40390000	NEUROD2,PPP1R1B
19	41060001	41110000
19	41080001	41130000
19	41100001	41150000	CCR7
19	41120001	41170000	CCR7
19	41140001	41190000	CCR7
19	41160001	41210000	SMARCE1
19	42920001	42970000	NAGLU,ATP6V0A1
19	42940001	42990000	NAGLU,HSD17B1,ATP6V0A1
19	43080001	43130000	PLEKHH3,CCR10,CNTNAP1,EZH1
19	43160001	43210000	CNTD1,PSME3,BECN1
19	43180001	43230000	CNTD1,PSME3,BECN1
19	43200001	43250000	PSME3
19	43220001	43270000
19	43240001	43290000	AOC3
19	43280001	43330000	AOC3,AOC3
19	43300001	43350000	G6PC1,AOC3,AOC3
19	43900001	43950000	GALK1,ITGB4,UNK
19	43920001	43970000	GALK1,ITGB4
19	43940001	43990000	ITGB4,SAP30BP
19	43960001	44010000	ITGB4,SAP30BP
19	45500001	45550000	MGAT5B
19	45520001	45570000	MGAT5B
19	48300001	48350000	RPTOR
19	48340001	48390000	RPTOR
19	53340001	53390000	MARCHF10
19	53360001	53410000	MARCHF10
19	53660001	53710000	METTL2A,TLK2
19	53680001	53730000	METTL2A,EFCAB3
19	53700001	53750000	METTL2A,EFCAB3
19	55660001	55710000	MAP3K14
19	55680001	55730000
19	57000001	57050000	MEOX1
19	57020001	57070000	MEOX1
19	57040001	57090000
19	57060001	57110000
19	57340001	57390000	CD300A
19	57360001	57410000
19	57380001	57430000
19	57400001	57450000	GPR142,BTBD17
19	59480001	59530000
19	59500001	59550000
19	62160001	62210000	AMZ2
19	63580001	63630000
2	1000001	1050000	NIPA2,NIPA1,CYFIP1
2	10700001	10750000
2	10720001	10770000
2	10840001	10890000
2	10860001	10910000
2	110040001	110090000
2	119680001	119730000
2	120620001	120670000
2	120640001	120690000
2	120660001	120710000
2	122600001	122650000	PUM1
2	12260001	12310000
2	122620001	122670000	PUM1
2	122640001	122690000	PUM1
2	123480001	123530000
2	125500001	125550000	SMPDL3B
2	125520001	125570000	SMPDL3B,RPA2
2	125540001	125590000	THEMIS2,SMPDL3B,RPA2
2	126120001	126170000	WDTC1
2	126140001	126190000
2	14020001	14070000
2	23940001	23990000	RAPGEF4
2	23960001	24010000	RAPGEF4
2	23980001	24030000	RAPGEF4
2	24140001	24190000	PDK1
2	24160001	24210000	PDK1
2	24180001	24230000	PDK1
2	24240001	24290000	ITGA6
2	24260001	24310000	ITGA6
2	24280001	24330000	ITGA6
2	24300001	24350000	ITGA6
2	24320001	24370000	ITGA6
2	24420001	24470000
2	24440001	24490000
2	24460001	24510000
2	24480001	24530000
2	24500001	24550000
2	24920001	24970000	DYNC1I2
2	27380001	27430000	G6PC2,ABCB11,SPC25
2	27400001	27450000	G6PC2,SPC25,NOSTRIN
2	27420001	27470000	SPC25,NOSTRIN
2	27440001	27490000	NOSTRIN
2	27460001	27510000	NOSTRIN
2	27480001	27530000	NOSTRIN
2	27500001	27550000	NOSTRIN,CERS6
2	27520001	27570000	CERS6
2	34580001	34630000	DPP4
2	34600001	34650000	DPP4
2	34620001	34670000	DPP4
2	46060001	46110000
2	46080001	46130000
2	46100001	46150000
2	47040001	47090000
2	47060001	47110000
2	48960001	49010000
2	48980001	49030000
2	49040001	49090000
2	49060001	49110000
2	53600001	53650000	ARHGAP15
2	53620001	53670000	ARHGAP15
2	55100001	55150000
2	55120001	55170000
2	55140001	55190000
2	55240001	55290000
2	55580001	55630000
2	55720001	55770000
2	55740001	55790000
2	55860001	55910000
2	5640001	5690000	NAB1
2	5660001	5710000
2	58240001	58290000
2	59540001	59590000
2	68220001	68270000
2	68240001	68290000
2	70680001	70730000
2	71920001	71970000	PTPN4
2	71940001	71990000	PTPN4
2	71960001	72010000	PTPN4
2	7780001	7830000	GULP1
2	7800001	7850000	GULP1
2	7820001	7870000	GULP1
2	7840001	7890000	GULP1
2	80700001	80750000
2	80720001	80770000
2	81280001	81330000
2	81320001	81370000
2	81340001	81390000
2	81360001	81410000
2	81420001	81470000
2	81440001	81490000
2	81460001	81510000
2	81520001	81570000
2	81540001	81590000
2	82320001	82370000
2	82340001	82390000
2	82940001	82990000
2	83200001	83250000
2	83220001	83270000
2	83240001	83290000
2	83640001	83690000
2	83660001	83710000
2	8800001	8850000
2	8820001	8870000
2	9080001	9130000	CALCRL
2	9100001	9150000	CALCRL
20	1240001	1290000
20	14940001	14990000
20	14960001	15010000
20	14980001	15030000
20	2140001	2190000
20	2160001	2210000
20	22160001	22210000
20	22180001	22230000
20	22200001	22250000
20	22220001	22270000
20	22240001	22290000
20	22260001	22310000
20	22280001	22330000
20	22300001	22350000
20	22320001	22370000
20	22340001	22390000
20	24040001	24090000
20	24060001	24110000
20	24080001	24130000
20	24100001	24150000
20	24120001	24170000
20	24140001	24190000
20	24160001	24210000
20	24180001	24230000
20	24500001	24550000
20	24520001	24570000
20	24540001	24590000
20	24560001	24610000
20	24580001	24630000
20	26380001	26430000
20	28260001	28310000
20	39680001	39730000
20	39700001	39750000
20	39720001	39770000
20	39740001	39790000	GHR
20	39760001	39810000	GHR
20	39780001	39830000	GHR
20	39800001	39850000	GHR
20	39820001	39870000	GHR
20	39840001	39890000	GHR
20	39860001	39910000	GHR
20	39880001	39930000	GHR
20	39900001	39950000	GHR
20	39920001	39970000	GHR
20	39940001	39990000	GHR
20	39960001	40010000	GHR
20	39980001	40030000	CCDC152
20	40000001	40050000	CCDC152
20	40020001	40070000	CCDC152
20	40040001	40090000	CCDC152
20	40060001	40110000	CCDC152
20	40080001	40130000
20	40100001	40150000
20	40120001	40170000
20	40140001	40190000
20	40160001	40210000
20	40240001	40290000	ZNF131
20	40500001	40550000	C16H5ORF34,PAIP1
20	40520001	40570000	C16H5ORF34,PAIP1
20	40540001	40590000	PAIP1
20	40560001	40610000	PAIP1,NNT
20	40580001	40630000	NNT
20	40600001	40650000	NNT
20	40620001	40670000	NNT
20	40640001	40690000	NNT
20	40660001	40710000	NNT
20	40680001	40730000	NNT
20	40700001	40750000
20	40740001	40790000
20	40760001	40810000
20	40780001	40830000
20	40800001	40850000
20	40860001	40910000
20	40880001	40930000
20	40900001	40950000
20	40920001	40970000
20	40940001	40990000
20	40960001	41010000
20	40980001	41030000
20	41040001	41090000
20	41060001	41110000
20	41080001	41130000
20	41140001	41190000
20	41160001	41210000
20	41180001	41230000
20	41200001	41250000
20	41280001	41330000	FGF10
20	41300001	41350000	FGF10
20	41320001	41370000	FGF10
20	41340001	41390000	FGF10
20	41360001	41410000
20	41380001	41430000
20	41400001	41450000
20	41420001	41470000
20	57900001	57950000	PPWD1,TRAPPC13,TRIM23
20	57920001	57970000	TRAPPC13,TRIM23
20	57940001	57990000	TRAPPC13,SGTB,TRIM23
20	64400001	64450000
20	64420001	64470000
20	64680001	64730000
20	64700001	64750000
20	64720001	64770000
20	64740001	64790000
20	64760001	64810000
20	64780001	64830000
20	64860001	64910000
20	64880001	64930000
20	6700001	6750000
20	67220001	67270000	ERGIC1
20	67240001	67290000	DUSP1
20	67460001	67510000
20	71460001	71510000	PANK3
20	7920001	7970000	SEMA5A
20	9060001	9110000
20	9080001	9130000
20	9100001	9150000
20	9140001	9190000	ANKRD33B
20	9160001	9210000	ANKRD33B
20	9180001	9230000	ANKRD33B
20	9340001	9390000	DAP
20	9360001	9410000
20	9420001	9470000
20	9440001	9490000
20	9460001	9510000
20	9480001	9530000
21	11660001	11710000
21	11680001	11730000
21	17300001	17350000	HECTD1,AP4S1
21	17320001	17370000	HECTD1
21	17760001	17810000	NUBPL
21	20140001	20190000
21	20160001	20210000
21	20180001	20230000
21	20240001	20290000
21	20260001	20310000
21	25020001	25070000
21	25040001	25090000
21	25060001	25110000
21	25080001	25130000
21	25100001	25150000
21	25120001	25170000
21	29500001	29550000
21	32980001	33030000	RIN3
21	33000001	33050000	RIN3
21	33020001	33070000	RIN3
21	34280001	34330000	CCDC197,OTUB2
21	34300001	34350000	CCDC197,OTUB2
21	34320001	34370000	OTUB2
21	34340001	34390000	OTUB2
21	34360001	34410000
21	34400001	34450000	LOC104985839
21	34420001	34470000	LOC104985839
21	34440001	34490000
21	37540001	37590000
21	38360001	38410000
21	38380001	38430000
21	41080001	41130000
21	41360001	41410000
21	41840001	41890000
21	41860001	41910000
21	41880001	41930000
21	41940001	41990000
21	41960001	42010000
21	53960001	54010000	SLCO3A1
21	53980001	54030000	SLCO3A1
21	54000001	54050000	SLCO3A1
21	57480001	57530000
21	57500001	57550000
22	12900001	12950000	MYRIP
22	15340001	15390000	ANO10
22	19200001	19250000
22	19220001	19270000
22	19240001	19290000
22	22700001	22750000
22	25120001	25170000
22	25140001	25190000
22	25160001	25210000
22	25180001	25230000
22	28200001	28250000	PDZRN3
22	28220001	28270000	PDZRN3
22	28240001	28290000	PDZRN3
22	28260001	28310000	PDZRN3
22	28280001	28330000	PDZRN3
22	28300001	28350000	PDZRN3
22	28640001	28690000	PPP4R2,GXYLT2
22	30140001	30190000
22	30160001	30210000
22	30360001	30410000	FOXP1
22	31160001	31210000
22	31280001	31330000
22	31300001	31350000
22	31320001	31370000
22	31340001	31390000
22	31360001	31410000
22	31380001	31430000
22	31400001	31450000
22	31420001	31470000
22	31440001	31490000
22	3160001	3210000
22	3180001	3230000
22	31920001	31970000
22	31940001	31990000
22	31960001	32010000
22	31980001	32030000
22	3200001	3250000
22	32020001	32070000
22	32300001	32350000	RBM8A,FRMD4B
22	32320001	32370000	RBM8A,FRMD4B,LMOD3
22	32400001	32450000	UBA3
22	32420001	32470000	UBA3
22	32440001	32490000	EOGT
22	32460001	32510000	EOGT
22	32480001	32530000	EOGT
22	32500001	32550000	EOGT
22	32520001	32570000
22	32540001	32590000
22	32560001	32610000	TAFA4
22	34820001	34870000
22	34840001	34890000
22	34860001	34910000
22	45300001	45350000
22	47100001	47150000	CHDH
22	47120001	47170000	CHDH
22	5420001	5470000
22	5440001	5490000
22	60180001	60230000
23	17080001	17130000	PRL
23	17100001	17150000	PRL
23	25640001	25690000	EFHC1
23	25660001	25710000	EFHC1,PAQR8
23	25680001	25730000	EFHC1,PAQR8
23	25840001	25890000	IL17F
23	25860001	25910000	IL17F
23	25880001	25930000	IL17F,IL17A
23	25900001	25950000	IL17A
23	25920001	25970000	IL17A
23	25940001	25990000
23	25960001	26010000
23	25980001	26030000	PKHD1
23	26000001	26050000	PKHD1
23	30380001	30430000	SLC25A27
23	31980001	32030000	SUPT3H
23	32000001	32050000	SUPT3H
23	33340001	33390000	CRIP3,SLC22A7,ZNF318
23	33360001	33410000	CRIP3,SLC22A7,TTBK1
23	35940001	35990000
23	35960001	36010000
23	36240001	36290000
23	36260001	36310000
23	36280001	36330000
23	36440001	36490000	DAAM2
23	36460001	36510000	DAAM2
23	36620001	36670000
23	36640001	36690000
23	36660001	36710000
23	36680001	36730000
23	36700001	36750000
23	36720001	36770000
23	36740001	36790000
23	36760001	36810000
23	36780001	36830000
23	36800001	36850000
23	36820001	36870000
23	36840001	36890000
23	36860001	36910000
23	38800001	38850000
23	40300001	40350000	SLC26A8
23	40320001	40370000	SLC26A8
23	42280001	42330000
23	42300001	42350000
23	42320001	42370000	LEMD2
23	42480001	42530000	ITPR3
23	42500001	42550000	ITPR3
23	44560001	44610000
23	44580001	44630000
23	44600001	44650000
23	46520001	46570000
23	46540001	46590000
23	46560001	46610000
24	18180001	18230000
24	18200001	18250000
24	2340001	2390000	ZNF516
24	2360001	2410000	ZNF516
24	2380001	2430000
24	2400001	2450000
24	2420001	2470000
24	2440001	2490000
24	26200001	26250000
24	26340001	26390000
24	26420001	26470000
24	26440001	26490000
24	26460001	26510000
24	26480001	26530000
24	26500001	26550000
24	26520001	26570000
24	26660001	26710000
24	26680001	26730000
24	26700001	26750000
24	26720001	26770000
24	26740001	26790000
24	26780001	26830000
24	26800001	26850000
24	32300001	32350000	CABYR,OSBPL1A,TTC39C
24	32320001	32370000	TTC39C
24	32340001	32390000	TTC39C
24	33700001	33750000
24	33780001	33830000
24	33840001	33890000
24	33860001	33910000
24	39880001	39930000	LAMA1
24	39900001	39950000	LAMA1
24	39920001	39970000	LRRC30
24	39980001	40030000
24	40000001	40050000
24	40240001	40290000	PTPRM
24	40260001	40310000	PTPRM
24	40280001	40330000	PTPRM
24	40300001	40350000	PTPRM
24	41460001	41510000	RALBP1,PPP4R1
24	43600001	43650000
24	43680001	43730000
24	44520001	44570000
24	46000001	46050000	LOXHD1
24	46020001	46070000	LOXHD1
24	46040001	46090000	LOXHD1
24	47040001	47090000
24	47060001	47110000
24	47080001	47130000
24	55780001	55830000	TXNL1
24	56640001	56690000	NARS1
24	56660001	56710000	NARS1,ATP8B1
24	56680001	56730000	ATP8B1
24	57560001	57610000	MALT1
24	8740001	8790000
24	8760001	8810000
25	1620001	1670000	DNASE1,SLX4,TRAP1
25	29360001	29410000
25	29740001	29790000	HS3ST2
25	29760001	29810000	HS3ST2
25	3380001	3430000
25	34060001	34110000
25	34080001	34130000
25	35440001	35490000
25	35460001	35510000
25	38740001	38790000	SHISA9
26	10020001	10070000	TACC2
26	10040001	10090000	TACC2
26	16220001	16270000	ATRNL1
26	16240001	16290000	ATRNL1
26	16260001	16310000	ATRNL1
26	1680001	1730000
26	16900001	16950000
26	17000001	17050000	ABLIM1
26	1700001	1750000
26	17020001	17070000	ABLIM1
26	17040001	17090000	ABLIM1
26	1720001	1770000
26	20520001	20570000	SHOC2
26	20540001	20590000	SHOC2
26	20560001	20610000	BBIP1,PDCD4
26	20580001	20630000	BBIP1,PDCD4
26	2580001	2630000
26	2600001	2650000
26	2880001	2930000	EBF3
26	29500001	29550000	BTRC
26	3280001	3330000
26	3300001	3350000
26	36240001	36290000
26	36340001	36390000
26	36360001	36410000	LGI1
26	36380001	36430000	LGI1
26	36400001	36450000	LGI1
26	36420001	36470000	LGI1
26	36560001	36610000	RBP4,PDE6C
26	37320001	37370000
26	38940001	38990000	ANKRD1,RPP30
26	38960001	39010000	RPP30
26	40100001	40150000	KIF20B
26	40140001	40190000	KIF20B
26	40160001	40210000	PANK1
26	42380001	42430000
26	42400001	42450000
26	42420001	42470000
26	42440001	42490000
26	42460001	42510000
26	43600001	43650000	PRKG1
26	43620001	43670000	PRKG1
26	43640001	43690000	PRKG1
26	43840001	43890000	PRKG1
26	43900001	43950000	PRKG1
26	43920001	43970000	PRKG1
26	43940001	43990000	PRKG1
26	4520001	4570000	MKI67
26	48060001	48110000
26	48080001	48130000
26	48100001	48150000
26	48860001	48910000
26	48880001	48930000
26	48900001	48950000
26	48920001	48970000
26	48940001	48990000
26	9740001	9790000	HTRA1,PLEKHA1
26	9760001	9810000	HTRA1,PLEKHA1
27	10000001	10050000	ZMAT4
27	11560001	11610000	TACC1
27	11800001	11850000
27	11820001	11870000
27	11840001	11890000
27	11880001	11930000
27	11900001	11950000
27	11920001	11970000
27	11940001	11990000	FGFR1
27	11960001	12010000	FGFR1
27	11980001	12030000	FGFR1,LETM2
27	12000001	12050000	FGFR1,LETM2
27	12020001	12070000	LETM2
27	12040001	12090000	NSD3
27	12060001	12110000	NSD3
27	12080001	12130000	NSD3
27	12100001	12150000	PLPP5,NSD3
27	12120001	12170000	PLPP5,NSD3,DDHD2
27	12140001	12190000	PLPP5,DDHD2,BAG4
27	12160001	12210000	DDHD2,BAG4
27	12180001	12230000	BAG4
27	12320001	12370000	ADRB3
27	12340001	12390000	ADRB3,GOT1L1
27	12700001	12750000
27	12720001	12770000
27	13960001	14010000
27	13980001	14030000
27	14000001	14050000
27	14020001	14070000
27	14040001	14090000
27	14060001	14110000
27	14080001	14130000
27	18360001	18410000	WRN
27	18440001	18490000
27	18460001	18510000
27	18480001	18530000
27	19120001	19170000
27	20001	70000
27	28200001	28250000
27	28220001	28270000
27	300001	350000
27	320001	370000
27	3240001	3290000	UBE2E2
27	340001	390000
27	360001	410000
27	380001	430000
27	4460001	4510000
27	7180001	7230000
27	7200001	7250000
27	7260001	7310000
27	7280001	7330000
27	9000001	9050000	ANK1
27	9020001	9070000	ANK1,GPAT4
27	9980001	10030000	ZMAT4
28	10040001	10090000
28	12340001	12390000	DLG5
28	33660001	33710000
28	4000001	4050000	GPRIN2
28	4020001	4070000	GPRIN2
28	4740001	4790000
28	4760001	4810000
28	4780001	4830000
29	11300001	11350000	DLG2
29	19180001	19230000
29	19200001	19250000
29	19220001	19270000
29	24460001	24510000
29	24480001	24530000
29	24500001	24550000
29	24580001	24630000	NAV2
29	24600001	24650000	NAV2
29	24780001	24830000
29	26700001	26750000	VWA5A
29	27120001	27170000
29	28960001	29010000
29	28980001	29030000
29	29480001	29530000	DCPS,TIRAP
29	29500001	29550000	DCPS
29	29520001	29570000	DCPS
29	32360001	32410000
29	32400001	32450000
29	36440001	36490000	ADAMTS15
29	36460001	36510000	ADAMTS15
29	39860001	39910000	SCGB1A1
29	39880001	39930000
29	39900001	39950000
29	39940001	39990000	EEF1G
29	39960001	40010000	MTA2,EML3,EEF1G
29	39980001	40030000	MTA2,ROM1,B3GAT3,EML3,EEF1G
29	40540001	40590000
29	41020001	41070000	RTN3,ATL3
29	41040001	41090000	RTN3,ATL3
29	41060001	41110000	RTN3
29	41080001	41130000	RTN3
29	41140001	41190000
29	41380001	41430000	MACROD1
29	41400001	41450000	MACROD1
29	41420001	41470000	MACROD1
29	41440001	41490000	MACROD1
29	41660001	41710000	RPS6KA4
29	41680001	41730000
29	42460001	42510000	POLA2
29	42960001	43010000	CFL1,MUS81,CTSW,FIBP,EFEMP2
29	42980001	43030000	CFL1,MUS81,CTSW,FIBP,CCDC85B,EFEMP2
29	43000001	43050000	CTSW,FIBP,CCDC85B,DRAP1
29	43020001	43070000	DRAP1,TSGA10IP
29	43040001	43090000	TSGA10IP
29	43060001	43110000	EIF1AD,BANF1,CATSPER1,TSGA10IP,CST6
29	43480001	43530000	DPP3,PELI3
29	43560001	43610000	CTSF,BBS1,ZDHHC24,ACTN3
29	45100001	45150000	TESMIN
29	45120001	45170000	TESMIN,CPT1A
29	45140001	45190000	TESMIN,CPT1A
29	45160001	45210000	CPT1A
29	45280001	45330000	IGHMBP2
29	45500001	45550000
29	45520001	45570000
29	45540001	45590000
29	49840001	49890000	PKP3,ANO9,SIGIRR,B4GALNT4
29	49860001	49910000	PKP3,B4GALNT4
29	50040001	50090000	PSMD13,RIC8A,SIRT3
29	7320001	7370000
29	9500001	9550000	SYTL2
29	9520001	9570000	SYTL2
29	9540001	9590000	CCDC89,SYTL2
29	9620001	9670000	TMEM126B
3	102340001	102390000	RBM44
3	102360001	102410000	RBM44
3	104980001	105030000	SH3BP4
3	105000001	105050000	SH3BP4
3	105020001	105070000
3	105240001	105290000
3	105260001	105310000
3	105280001	105330000
3	105640001	105690000
3	106760001	106810000	INPP5D
3	111920001	111970000
3	111940001	111990000
3	112360001	112410000
3	112880001	112930000
3	112900001	112950000
3	112960001	113010000
3	112980001	113030000
3	113060001	113110000
3	114060001	114110000	MAB21L4,AGXT
3	114080001	114130000	MAB21L4,AGXT
3	114100001	114150000	AGXT,ATP5F1E
3	21820001	21870000	SEC22B,PDE4DIP
3	22580001	22630000
3	25000001	25050000	CD101
3	25020001	25070000	PTGFRN,CD101
3	25040001	25090000	PTGFRN
3	25100001	25150000	PTGFRN
3	28580001	28630000
3	28600001	28650000
3	28620001	28670000
3	28640001	28690000
3	29640001	29690000	CTTNBP2NL
3	29660001	29710000	CTTNBP2NL
3	37240001	37290000
3	37260001	37310000
3	37280001	37330000
3	37560001	37610000
3	37580001	37630000
3	37800001	37850000
3	38000001	38050000
3	38020001	38070000
3	39200001	39250000	COL11A1
3	39220001	39270000	COL11A1
3	39240001	39290000	COL11A1
3	39260001	39310000	COL11A1
3	39280001	39330000	COL11A1
3	39600001	39650000
3	39700001	39750000
3	41940001	41990000	LRRC39
3	41960001	42010000	LRRC39,SASS6
3	41980001	42030000	LRRC39,SASS6
3	42000001	42050000	SASS6,MFSD14A
3	43880001	43930000
3	48660001	48710000	BCAR3
3	48680001	48730000	BCAR3
3	49680001	49730000	EVI5
3	49700001	49750000	EVI5
3	54740001	54790000
3	54960001	55010000
3	54980001	55030000
3	57140001	57190000	SYDE2
3	57720001	57770000	CTBS,SPATA1
3	58480001	58530000	TTLL7
3	58500001	58550000
3	58520001	58570000
3	58540001	58590000
3	58560001	58610000
3	58580001	58630000
3	600001	650000	DCAF6
3	73200001	73250000	SRSF11,ANKRD13C
3	73480001	73530000	LRRC7
3	73500001	73550000	LRRC7
3	75060001	75110000	RPE65
3	75080001	75130000	RPE65
3	75960001	76010000
3	75980001	76030000
3	76000001	76050000
3	76020001	76070000
3	76060001	76110000
3	87780001	87830000	FYB2
3	87800001	87850000	FYB2
3	90420001	90470000	MRPL37,CDCP2
3	90440001	90490000	CDCP2
3	91520001	91570000	SLC1A7,PODN
3	91680001	91730000	SCP2
3	91700001	91750000	SCP2
3	91720001	91770000	SCP2
3	91740001	91790000	SCP2
3	9320001	9370000	NHLH1
3	9340001	9390000
3	9360001	9410000	PEX19
3	9380001	9430000	PEX19
3	9400001	9450000	PEX19,DCAF8
3	9420001	9470000	PEA15,DCAF8
3	9440001	9490000	PEA15,CASQ1,ATP1A4,DCAF8
3	9460001	9510000	PEA15,CASQ1,ATP1A4
3	9480001	9530000	CASQ1,ATP1A4
3	9500001	9550000	ATP1A4
3	9520001	9570000
3	9540001	9590000	IGSF8,KCNJ9
3	9560001	9610000	IGSF8,KCNJ9
3	96380001	96430000	SLC5A9
3	96400001	96450000	SLC5A9
4	101240001	101290000	KEL
4	101260001	101310000	KEL
4	101320001	101370000	EPHB6,TRPV6
4	101340001	101390000	EPHB6
4	101360001	101410000	TRBV30
4	101380001	101430000	TRBV30
4	104600001	104650000
4	104620001	104670000
4	10520001	10570000
4	10540001	10590000
4	108100001	108150000	PRKAG2
4	108880001	108930000
4	108900001	108950000
4	108920001	108970000	XRCC2
4	108940001	108990000	XRCC2
4	111340001	111390000	RBM33,RBM33
4	111540001	111590000
4	111560001	111610000
4	3600001	3650000	CREB3L2
4	3620001	3670000	CREB3L2
4	46080001	46130000
4	46100001	46150000
4	46160001	46210000
4	46180001	46230000
4	53100001	53150000
4	53120001	53170000
4	53140001	53190000
4	53280001	53330000	CAV1
4	53300001	53350000
4	53320001	53370000
4	53340001	53390000
4	53700001	53750000	ST7
4	53720001	53770000	ST7
4	53740001	53790000	ST7
4	53760001	53810000	ST7
4	53780001	53830000	ST7
4	53980001	54030000
4	54620001	54670000	CTTNBP2
4	54800001	54850000
4	54820001	54870000
4	54840001	54890000
4	54860001	54910000
4	54880001	54930000
4	54900001	54950000
4	55080001	55130000	STARD3NL
4	55100001	55150000
4	55120001	55170000
4	67040001	67090000	CACNA2D1
4	70420001	70470000
4	70440001	70490000
4	75860001	75910000
4	75980001	76030000
4	78040001	78090000
4	81540001	81590000	C1GALT1
4	86560001	86610000
4	86620001	86670000	CDK6
4	86640001	86690000	CDK6
4	91840001	91890000
4	98340001	98390000	DNAH11
4	98360001	98410000	DNAH11
4	98380001	98430000	DNAH11,CDCA7L
5	100900001	100950000
5	100920001	100970000
5	100940001	100990000
5	101680001	101730000	SOX5
5	102220001	102270000
5	102240001	102290000
5	102260001	102310000
5	102320001	102370000
5	110420001	110470000	GUCY2C
5	110580001	110630000	PLBD1,ATF7IP
5	110600001	110650000	PLBD1,ATF7IP
5	110620001	110670000	ATF7IP
5	111760001	111810000
5	111780001	111830000
5	111800001	111850000
5	111820001	111870000
5	114180001	114230000	STYK1,MAGOHB
5	114200001	114250000	MAGOHB
5	115660001	115710000
5	115680001	115730000
5	116080001	116130000	A2ML1,RIMKLB
5	116100001	116150000	RIMKLB
5	116120001	116170000	RIMKLB
5	116140001	116190000	RIMKLB
5	15340001	15390000	CPNE8
5	15360001	15410000	CPNE8
5	19800001	19850000
5	19820001	19870000
5	19840001	19890000
5	24640001	24690000
5	26980001	27030000	RBFOX2
5	27000001	27050000	RBFOX2
5	27020001	27070000	RBFOX2
5	27040001	27090000	RBFOX2
5	27060001	27110000	RBFOX2
5	31840001	31890000
5	31940001	31990000
5	31960001	32010000
5	32580001	32630000	WASHC4
5	32600001	32650000	WASHC4,ALDH1L2
5	32700001	32750000	NOPCHAP1,ALDH1L2
5	35600001	35650000	GNPTAB
5	35620001	35670000	GNPTAB
5	35640001	35690000	GNPTAB
5	35700001	35750000	SYCP3,CHPT1
5	35720001	35770000	CHPT1,MYBPC1
5	35740001	35790000	MYBPC1
5	36720001	36770000	GAS2L3
5	36740001	36790000	GAS2L3
5	36760001	36810000
5	36780001	36830000
5	36800001	36850000
5	44100001	44150000
5	47720001	47770000
5	47740001	47790000
5	47760001	47810000
5	47780001	47830000
5	51740001	51790000
5	53940001	53990000	CCDC59
5	53960001	54010000	CCDC59
5	53980001	54030000	CCDC59
5	54000001	54050000
5	54640001	54690000	TMTC2
5	54660001	54710000	TMTC2
5	55260001	55310000
5	59920001	59970000
5	59940001	59990000
5	59980001	60030000	TMTC3
5	60000001	60050000	TMTC3
5	60020001	60070000	TMTC3
5	64640001	64690000
5	64660001	64710000
5	64940001	64990000
5	6900001	6950000
5	6920001	6970000
5	6940001	6990000
5	6960001	7010000
5	6980001	7030000
5	7000001	7050000
5	7020001	7070000
5	7040001	7090000
5	7060001	7110000
5	75920001	75970000	TBC1D22A
5	76220001	76270000	CELSR1
5	76700001	76750000
5	77120001	77170000	FBLN1
5	77680001	77730000	PRR5
5	78580001	78630000
5	78600001	78650000
5	78620001	78670000
5	78640001	78690000
5	78660001	78710000	EFCAB6
5	80540001	80590000	CHADL,RANGAP1,L3MBTL2
5	80560001	80610000	CHADL,RANGAP1,L3MBTL2
5	80580001	80630000	CHADL,L3MBTL2,EP300
5	85420001	85470000	NINJ2
5	85440001	85490000	NINJ2
5	85460001	85510000	NINJ2
5	860001	910000	ATP5F1B,RBMS2
5	86420001	86470000	TSPAN11
5	86460001	86510000
5	86480001	86530000
5	86500001	86550000
5	86640001	86690000	CRACR2A,PRMT8
5	880001	930000	ATP5F1B
5	88980001	89030000	SCNN1A,LTBR
5	89000001	89050000	LTBR
5	89020001	89070000	TAPBPL
5	89040001	89090000	TAPBPL,VAMP1
5	900001	950000	ATP5F1B
6	10120001	10170000
6	10200001	10250000
6	10460001	10510000	HS3ST1
6	10480001	10530000	HS3ST1
6	10920001	10970000
6	10940001	10990000
6	10960001	11010000
6	10980001	11030000
6	110200001	110250000	NDST3
6	11040001	11090000
6	11060001	11110000
6	11080001	11130000
6	113020001	113070000
6	113280001	113330000
6	113300001	113350000
6	113320001	113370000
6	113340001	113390000
6	113360001	113410000
6	113380001	113430000
6	113400001	113450000
6	113460001	113510000
6	113480001	113530000
6	113500001	113550000
6	113520001	113570000
6	113540001	113590000
6	113560001	113610000
6	113580001	113630000
6	113600001	113650000
6	113620001	113670000
6	113640001	113690000
6	113660001	113710000
6	113680001	113730000
6	11760001	11810000	SLC2A9
6	11780001	11830000	SLC2A9
6	13400001	13450000	EVC2
6	13420001	13470000	EVC2
6	13440001	13490000	EVC2
6	13460001	13510000	EVC2
6	13480001	13530000	EVC,EVC2
6	13500001	13550000	EVC,EVC2
6	13540001	13590000	EVC
6	13580001	13630000	EVC
6	13800001	13850000
6	13960001	14010000
6	19640001	19690000
6	19660001	19710000
6	2280001	2330000
6	2300001	2350000	CPZ
6	2320001	2370000	CPZ
6	24380001	24430000	MRPL1
6	24440001	24490000	MRPL1
6	24460001	24510000	MRPL1
6	27600001	27650000
6	27620001	27670000	AREG
6	27640001	27690000	AREG
6	27920001	27970000	MTHFD2L
6	27940001	27990000	MTHFD2L
6	27960001	28010000	MTHFD2L
6	28100001	28150000
6	28120001	28170000	PPBP
6	28140001	28190000	PPBP,NT5C3A
6	28160001	28210000	NT5C3A
6	28840001	28890000	ANKRD17
6	29140001	29190000
6	29300001	29350000	ADAMTS3
6	29320001	29370000	ADAMTS3
6	29580001	29630000	ADAMTS3
6	32520001	32570000
6	32880001	32930000	YTHDC1
6	32900001	32950000	YTHDC1
6	36280001	36330000
6	36300001	36350000
6	36320001	36370000
[truncated: 350 more rows]
