# Supplementary material for: Genetic Diversity Estimation and Genome-Wide Selective Sweep Analysis of the Bazhou Yak
Source: Animals (Basel). 2025 Mar 15;15(6):849. doi: 10.3390/ani15060849 (PMC11939585; doi:10.3390/ani15060849)
Supplement: Supplementary file 1 [file animals-15-00849-s001.zip › animals-3476109-supplementary/Supplementary files/Table S11. The result of the Gene Ontology (GO) analysis.xlsx]

## Sheet: Sheet1
Table S11. The result of the Gene Ontology (GO) analysis.
#Term	Database	ID	Input number	Background number	P-Value	Corrected P-Value	Input	Hyperlink
cytoplasm	Gene Ontology	GO:0005737	150	2867	1.09286e-13	2.54263e-10	DDHD2|WWP2|PRKAG2|PPP4R2|SBF2|PKP3|PKP1|NUDT21|ANKRD13C|CCDC88B|INPP4B|SPTLC3|NDUFA13|TYRP1|ARHGEF12|WNK2|LRRC7|CREB3|TRIM23|CSNK1G3|IGHMBP2|ATXN7L3B|KSR2|URI1|UBE4B|CCDC89|RBM44|WDTC1|TUBB4B|RNF181|MSRA|RSRC1|DCPS|ARHGAP12|PLEKHA1|UBB|NT5C3A|ZBTB20|TNFAIP8L3|SCEL|RIC8A|TRIB2|GABBR2|DHX36|PPP1R1B|TIRAP|MEOX1|OVCA2|ARHGAP15|PRKG1|FBXL14|SCNN1A|PPP1R9A|NLK|SIRT3|PLCB1|SIRT1|PODN|RIMKLB|HERC5|UBA3|S…	http://amigo.geneontology.org/amigo/term/GO:0005737
cytosol	Gene Ontology	GO:0005829	135	2482	1.6889e-13	2.54263e-10	GHR|SPRED1|ATF7IP|RAPGEF4|EIF3K|PRL|NTRK2|RNF208|RABIF|ZNF268|RAB5A|WNK2|LRRC7|KCNAB1|RANGAP1|LPP|NDOR1|NQO1|GBA2|URI1|NFAT5|INPP5D|WDTC1|PTGES2|PPIP5K2|ATP8B1|PLEKHA1|ELK4|RGP1|SPC25|TNFAIP8L3|SLC44A1|ZWINT|HABP4|POLR1B|DHX36|HIP1R|PANK1|PANK3|USP46|HTRA1|PLCH1|PRKG1|TTL|KSR2|XRN1|PLCB1|SIRT1|BECN1|LSAMP|HERC4|SMYD3|NAA16|NAA15|RPS6KA4|RBFOX2|CAMSAP2|HLCS|GCH1|PSMD13|FTCD|ATP6V0A1|PPP6R3|EHD2|BA…	http://amigo.geneontology.org/amigo/term/GO:0005829
ATP binding	Gene Ontology	GO:0005524	83	1275	4.0069e-12	4.02159e-09	DNAH14|PDGFRA|NPR2|TENT2|BUB1B|GK5|PRKAG2|RFC1|TTLL7|NUBPL|PRKDC|IGHMBP2|MAP2K1|NTRK2|ABL1|EPHB6|XRCC2|DHX35|DHX36|ATP6V1B2|PANK1|MINK1|PANK3|PAPSS2|GALK1|SIK3|TRAP1|CDK12|STYK1|MASTL|ERCC6L2|MAP4K3|ADCK1|WNK2|AFG1L|RUNX1|PRKG1|TTL|PDK1|KSR2|ERN1|TSSK6|ROCK2|TGFBR1|GUCY2C|MAT2A|MYO1B|SGK2|WRN|UBE2E2|SRR|CSNK1G3|ABCB11|RIMKLB|MCM3|VPS4A|PIF1|SBK2|NIM1K|TTBK1|NLK|ABCC10|FGFR1|UBE4B|RPS6KA4|RPS6KA5|…	http://amigo.geneontology.org/amigo/term/GO:0005524
nucleus	Gene Ontology	GO:0005634	145	2955	2.9687e-11	2.23469e-08	WWP2|PRKAG2|PPP4R2|PKP3|PKP1|NUDT21|CERS6|LHX1|EIF3K|LHX5|ZNF704|EIF1AD|NOB1|ZNF784|ZNF268|PROP1|UBE4B|PRMT1|CREB3|TRIM23|RPL15|IGHMBP2|MACROD1|CENPV|URI1|NFAT5|CCDC89|WDTC1|PTGES2|L3MBTL2|ELK4|EEF1G|CCNH|SPC25|FOXP1|ZWINT|MED1|TRIB2|ST18|PANK1|MYCN|USP46|MEIS2|MEOX1|OVCA2|NLK|ZNF516|SIRT3|PLCB1|SIRT1|BECN1|UBB|CCDC59|UBE2E2|ZNF580|HACE1|UBA3|SMYD3|NAA15|DNAJC8|RBFOX2|RNASEH2B|PCID2|MAGOHB|ZPR1|P…	http://amigo.geneontology.org/amigo/term/GO:0005634
nucleoplasm	Gene Ontology	GO:0005654	101	1867	4.01392e-10	2.41718e-07	WASHC4|PCSK2|SPRED1|PPP4R2|ERGIC1|MAFK|PKP3|PKP1|NAV2|RNF208|NDUFA13|LRRC7|DCPS|USP39|TRPS1|IGHMBP2|MACROD1|URI1|NFAT5|NIN|ALDH1L2|RUNX1|PLEKHA1|ELK4|SRSF11|PAK6|TNFAIP8L3|PUM1|SMARCE1|XRCC2|MYCN|MAML2|MNT|UTRN|SIRT1|ZNF580|SMYD3|ITPR3|RPS6KA4|RPS6KA5|RNASEH2B|VWA5A|GCH1|ZPR1|EFCAB6|PDGFRA|CLOCK|SMAD5|HERC6|RFC1|PRKDC|EXOSC10|SLX4|CCDC106|MASTL|SAP30BP|ATOH8|DPH1|BIRC3|CELSR1|CABYR|CDCA7L|RBFOX2|…	http://amigo.geneontology.org/amigo/term/GO:0005654
integral component of membrane	Gene Ontology	GO:0016021	164	3697	1.78679e-09	8.9667e-07	DNAH14|AOC3|GHR|STYK1|GNPTAB|NIPA2|NIPA1|GPAT4|IFNAR2|CLSTN1|CERS6|TMEM182|NDST3|INPP4B|ATRNL1|SLC34A3|CLEC4F|CLEC1B|NDUFA13|NNT|MFSD14A|TYRP1|CCR10|CD101|SLC45A3|KCNN2|TMEM184A|TMEM107|SLC2A9|PTGES2|ROBO2|NRXN3|TEX2|FAT3|ATP8B1|LSAMP|TRIM59|CD300A|GGCX|ANO9|IL10RB|SLC44A1|EVC|G6PC2|TMEM132E|EDNRB|SMIM32|PTGFRN|CD207|CHIC2|ADORA2B|SLC9A9|PAM|CLDN8|TMEM267|TRAF3IP3|GBA2|LTBR|GUCY2C|TMEM123|AREG|TM…	http://amigo.geneontology.org/amigo/term/GO:0016021
signal transduction	Gene Ontology	GO:0007165	32	432	1.58793e-06	0.000683035	NPR2|RASD1|PPP4R1|TENM2|PDE9A|RASAL2|ARHGAP42|PLEKHH3|RASA1|PPP1R12B|KSR2|ANGPT4|IL17F|GUCY2C|IL17A|LRRC7|GKAP1|SYDE2|RANGAP1|SCGB1A1|SARM1|LRRC39|LRRC30|RIN3|PDE6C|SHOC2|ARHGAP15|ARHGAP12|TOM1L2|SIGIRR|CHRNE|PTPRM	http://amigo.geneontology.org/amigo/term/GO:0007165
microtubule cytoskeleton organization	Gene Ontology	GO:0000226	14	101	2.84535e-06	0.00107092	SIK3|GAS2L3|CAMSAP2|TUBB4B|TACC2|TTL|CDC14B|ZPR1|MELK|MAP6|BBS1|TACC1|EML3|FER	http://amigo.geneontology.org/amigo/term/GO:0000226
GTPase activator activity	Gene Ontology	GO:0005096	18	194	2.05408e-05	0.00499022	PLCB1|RIC8A|ARHGEF12|TBC1D5|RALBP1|ARHGAP42|RASA1|TBC1D22A|RGS7|RANGAP1|ARHGAP15|ARHGAP12|SGSM2|EVI5|NRP1|RASAL2|ASAP1|ADGRB3	http://amigo.geneontology.org/amigo/term/GO:0005096
protein serine/threonine kinase activity	Gene Ontology	GO:0004674	19	214	2.15453e-05	0.00499022	TSSK6|MINK1|TGFBR1|RPS6KA4|RPS6KA5|SIK3|CSNK1G3|WNK2|MASTL|ROCK2|PRKDC|PDK1|MELK|MAP2K1|MTOR|MAP3K14|TTBK1|ERN1|SGK2	http://amigo.geneontology.org/amigo/term/GO:0004674
plasma membrane	Gene Ontology	GO:0005886	100	2339	1.92399e-05	0.00499022	AOC3|SCFD2|GHR|SYTL2|NIPA2|NIPA1|SPRED2|IFNAR2|PKP3|PKP1|CPNE4|SLC34A3|PRMT8|RAB5A|LRRC7|TRIM23|CSNK1G3|KCNN2|TMEM184A|SMPDL3B|NIN|PHKB|NRXN3|FAT3|UTRN|XRN1|RGP1|GRIK2|ANO9|IL10RB|NUBPL|EDNRB|ADORA2B|TIRAP|EXO1|SLC9A9|HTRA1|CLDN8|PRKG1|KSR2|ANGPT1|PLEK2|RIC8A|GUCY2C|EPN1|TMEM97|MME|SLC26A8|PTPN1|PLSCR5|ESR1|ATP5F1B|MELK|FTCD|ATP6V0A1|VSTM2L|EHD2|BAG4|RPE65|MYO1B|SLC4A4|TRPC6|DLK2|NCAM1|CLEC12B|PV…	http://amigo.geneontology.org/amigo/term/GO:0005886
identical protein binding	Gene Ontology	GO:0042802	45	813	2.1312e-05	0.00499022	ROBO2|EHD2|RPE65|NPR2|NQO1|SH3BP4|SLC4A4|PEX14|FBLN1|HTRA1|CAV1|LTBR|CASQ1|TNFAIP1|CEBPD|TPM2|NOP53|APOA1|DRAP1|MALT1|TRAF1|SIRT1|MAT2A|OIP5|PRMT1|PSME3|RXRA|VCP|MTOR|PRKAR1A|ATL3|TRIM23|DRD2|NUDT21|SDSL|ESR1|LECT2|ALB|TIRAP|RALYL|CEP70|GKAP1|IGHMBP2|PTPRM|UBA3	http://amigo.geneontology.org/amigo/term/GO:0042802
protein phosphorylation	Gene Ontology	GO:0006468	20	245	4.01446e-05	0.00852379	TSSK6|LAMA1|TGFBR1|GUCY2C|EPHB6|SIK3|BUB1B|CDK12|SMAD5|PRKAG2|NPR2|ADCK1|PDK1|WNK2|PRKG1|TRIB2|FAM20A|MAP3K14|KSR2|RSRC1	http://amigo.geneontology.org/amigo/term/GO:0006468
protein homodimerization activity	Gene Ontology	GO:0042803	32	514	4.24632e-05	0.00852379	PDGFRA|TBC1D22A|HMGCS1|ZNF318|IL17F|TRPC6|APOA4|NUDT21|HIP1R|PANK1|PANK3|RAB11FIP4|TPM2|DPP4|ERN1|TYRP1|PRMT8|WRN|CREB3|SRM|SRR|KCNN2|HM13|FGFR1|RBM44|SDS|GCH1|AGXT|KIT|TERF2|ADRB3|MME	http://amigo.geneontology.org/amigo/term/GO:0042803
positive regulation of transcription by RNA polymerase II	Gene Ontology	GO:0045944	46	872	5.22823e-05	0.00859066	FOXP1|WWP2|CLOCK|SMAD5|IL17F|ITGA6|PRKDC|MED1|MITF|NR1D2|BCAS3|ST18|SOX5|LHX1|MAML2|LHX5|CEBPD|CDK12|MEIS2|MEOX1|PROP1|DRAP1|FGF10|ZNF268|MTA2|SIRT1|IL17A|MYCN|CREB3|RXRA|POU4F1|EBF3|SMYD3|EP300|NEUROD2|NFAT5|RPS6KA4|RPS6KA5|EPC1|CREB3L2|RUNX1|AATF|DCAF6|ELK4|ZNF131|POU2F3	http://amigo.geneontology.org/amigo/term/GO:0045944
ribosome binding	Gene Ontology	GO:0043022	8	42	5.42087e-05	0.00859066	NAA16|NAA15|EIF6|LETM2|EIF3K|IGHMBP2|MTOR|EIF2S1	http://amigo.geneontology.org/amigo/term/GO:0043022
in utero embryonic development	Gene Ontology	GO:0001701	16	177	7.74062e-05	0.0105941	YTHDC1|PDGFRA|XRCC2|WDTC1|ADAMTS3|RIC8A|PRMT1|EPN1|RXRA|HM13|CUL4A|WDR19|UNK|ANGPT1|DHX35|FGFR1	http://amigo.geneontology.org/amigo/term/GO:0001701
positive regulation of gene expression	Gene Ontology	GO:0010628	17	195	7.08317e-05	0.0105941	TGFBR1|ANGPT1|PRL|EP300|PIK3CD|ZPR1|NTRK2|ID1|TERF2|MED1|TTBK1|CDK6|ROCK2|KIT|FGF10|DHX36|CAV1	http://amigo.geneontology.org/amigo/term/GO:0010628
positive regulation of lipid biosynthetic process	Gene Ontology	GO:0046889	5	13	9.12074e-05	0.0114427	APOA4|APOA5|ZBTB20|MTOR|APOA1	http://amigo.geneontology.org/amigo/term/GO:0046889
positive regulation of fatty acid biosynthetic process	Gene Ontology	GO:0045723	5	13	9.12074e-05	0.0114427	APOA4|APOA5|APOA1|SLC45A3|PRL	http://amigo.geneontology.org/amigo/term/GO:0045723
regulation of Cdc42 protein signal transduction	Gene Ontology	GO:0032489	4	6	9.77966e-05	0.0117786	ABL1|NRP1|APOA1|APOC3	http://amigo.geneontology.org/amigo/term/GO:0032489
negative regulation of transcription, DNA-templated	Gene Ontology	GO:0045892	20	265	0.000109726	0.0127071	PLCB1|SIRT1|FOXP1|LHX1|RBFOX2|BTRC|CEBPD|ZNF318|CLOCK|RCOR3|ATP8B1|L3MBTL2|SMARCE1|NDUFA13|RPS6KA5|PDCD4|SOX5|NAB1|PEX14|ATOH8	http://amigo.geneontology.org/amigo/term/GO:0045892
mitochondrion	Gene Ontology	GO:0005739	41	774	0.000121326	0.0131846	MGARP|SLC44A1|KMO|PYURF|SCP2|CARD19|NUBPL|LETM2|OXR1|NOCT|CCR7|FH|DHX36|HIP1R|DCPS|YJEFN3|TMEM126B|TRAP1|PIF1|FANCG|HINT2|NDUFA13|NNT|ERN1|CPT1A|MRPL37|SIRT1|DNAJC11|MRPL3|PDF|URI1|MTHFD2|SDS|PTGES2|MSRA|PDK1|ERCC6L2|UBB|ALDH1L2|BOLA3|DCAF8	http://amigo.geneontology.org/amigo/term/GO:0005739
protein ubiquitination	Gene Ontology	GO:0016567	22	311	0.000122606	0.0131846	WWP2|DTX1|BIRC6|BIRC3|TRIM59|RNF38|SPSB1|HACE1|COP1|FBXL14|MALT1|SIRT1|TRIM23|VCP|HERC5|HERC4|HERC6|NEUROD2|RNF181|CUL4A|UBB|FBXL20	http://amigo.geneontology.org/amigo/term/GO:0016567
positive regulation of peptidyl-tyrosine phosphorylation	Gene Ontology	GO:0050731	8	50	0.000160048	0.0160635	FGF10|GHR|VTN|MTOR|ABL1|ANGPT1|NRP1|ANGPT4	http://amigo.geneontology.org/amigo/term/GO:0050731
membrane	Gene Ontology	GO:0016020	29	482	0.000165717	0.0160959	ATP6V1D|GHR|PCSK2|BIRC6|NIPA1|SPRED1|PCSK5|SBF2|MBOAT7|RALBP1|CCDC88B|DDHD2|RASD1|PLCH1|RPE65|TOM1L2|LAMA1|TGFBR1|RABIF|CREB3|NIPA2|PPP2R2B|RPL15|PLD2|FBXL20|FIBP|ARHGAP15|PLEKHA1|RGP1	http://amigo.geneontology.org/amigo/term/GO:0016020
negative regulation of extrinsic apoptotic signaling pathway	Gene Ontology	GO:2001237	6	26	0.000190481	0.017923	TGFBR1|PELI3|BIRC6|PSME3|ITGA6|NRP1	http://amigo.geneontology.org/amigo/term/GO:2001237
zinc ion binding	Gene Ontology	GO:0008270	36	664	0.000203505	0.0185683	DTX1|ZNF318|CPZ|TRIM59|ZMAT4|NR1D2|GATAD2A|PAM|ST18|UTRN|ZCCHC8|ZSWIM7|RABIF|DPP3|MTA2|SIRT3|TRAF1|RXRA|TRIM23|USP39|IGHMBP2|PTPN1|EP300|SMPDL3B|CA9|TRPS1|CIZ1|ESR1|GCH1|ALB|ZPR1|L3MBTL1|L3MBTL2|MME|ADAMTS15|VAT1L	http://amigo.geneontology.org/amigo/term/GO:0008270
positive regulation of stress fiber assembly	Gene Ontology	GO:0051496	7	39	0.000219807	0.0194658	TGFBR1|BAG4|ROCK2|NRP1|MTOR|ABL1|APOA1	http://amigo.geneontology.org/amigo/term/GO:0051496
positive regulation of G1/S transition of mitotic cell cycle	Gene Ontology	GO:1900087	6	27	0.000227522	0.0195734	RPTOR|PLCB1|UBE2E2|CUL4A|ANKRD17|FGF10	http://amigo.geneontology.org/amigo/term/GO:1900087
inactivation of MAPK activity	Gene Ontology	GO:0000188	5	17	0.000256268	0.021434	DUSP10|DUSP1|SPRED1|SPRED2|CAV1	http://amigo.geneontology.org/amigo/term/GO:0000188
chylomicron	Gene Ontology	GO:0042627	4	9	0.000312062	0.0225059	APOA4|APOA5|APOA1|APOC3	http://amigo.geneontology.org/amigo/term/GO:0042627
positive regulation of synaptic transmission	Gene Ontology	GO:0050806	4	9	0.000312062	0.0225059	GRIK2|CLSTN1|CLSTN2|LGI1	http://amigo.geneontology.org/amigo/term/GO:0050806
phospholipid efflux	Gene Ontology	GO:0033700	4	9	0.000312062	0.0225059	APOA4|APOA5|APOA1|APOC3	http://amigo.geneontology.org/amigo/term/GO:0033700
intracellular signal transduction	Gene Ontology	GO:0035556	19	267	0.000323356	0.0225059	TSSK6|INPP5D|TGFBR1|PPP1R1B|RPS6KA4|RPS6KA5|SIK3|WNK2|GUCY2C|PRKAG2|MASTL|NPR2|KIT|MELK|RGS7|STAC2|NLK|PLEK2|SGK2	http://amigo.geneontology.org/amigo/term/GO:0035556
protein destabilization	Gene Ontology	GO:0031648	7	42	0.000328881	0.0225059	SIRT1|EP300|ISOC2|BTRC|ID1|UTP25|PRKDC	http://amigo.geneontology.org/amigo/term/GO:0031648
negative regulation of protein kinase B signaling	Gene Ontology	GO:0051898	6	30	0.000373502	0.0244543	SIRT1|DRD2|NOP53|PLEKHA1|PKHD1|LEMD2	http://amigo.geneontology.org/amigo/term/GO:0051898
kidney development	Gene Ontology	GO:0001822	7	43	0.000373595	0.0244543	LHX1|TGFBR1|IFT20|PCSK5|C1GALT1|MME|PKHD1	http://amigo.geneontology.org/amigo/term/GO:0001822
perinuclear region of cytoplasm	Gene Ontology	GO:0048471	25	411	0.000391223	0.0250632	CYFIP1|EHD2|SCEL|MYO1B|NOCT|ABL1|HIP1R|CDKN3|ANKRD13C|CAV1|MAP6|RANGAP1|VCP|MCM3|VPS4A|TMEM184A|TTBK1|NDOR1|RAB11FIP4|VAMP8|TLK2|ZPR1|ATP6V0A1|PKHD1|PTPRM	http://amigo.geneontology.org/amigo/term/GO:0048471
actin cytoskeleton reorganization	Gene Ontology	GO:0031532	7	44	0.000423043	0.0265371	MINK1|KIT|FER|PTPN1|FGF10|NRP1|PLEK2	http://amigo.geneontology.org/amigo/term/GO:0031532
transcription corepressor activity	Gene Ontology	GO:0003714	13	148	0.00045592	0.0280158	NEUROD2|SIRT1|RBFOX2|ATF7IP|RCOR3|POU4F1|MED1|NCOR1|DRAP1|ANKRD1|PEX14|MTA2|URI1	http://amigo.geneontology.org/amigo/term/GO:0003714
mitogen-activated protein kinase binding	Gene Ontology	GO:0051019	5	20	0.000483459	0.0291139	ABL1|SIRT1|GCH1|DUSP1|DUSP10	http://amigo.geneontology.org/amigo/term/GO:0051019
magnesium ion binding	Gene Ontology	GO:0000287	15	190	0.000494357	0.0291864	TSSK6|RPS6KA4|MTHFD2|SIK3|WRN|NT5C3A|PIF1|SRR|ATP8B1|ERN1|ABL1|NIM1K|NLK|DHX36|RPS6KA5	http://amigo.geneontology.org/amigo/term/GO:0000287
protein dephosphorylation	Gene Ontology	GO:0006470	10	94	0.000523045	0.0301059	LRRC39|PP2D1|LRRC30|BTRC|PPP4R1|PPP4R2|PTPRM|DUSP1|DUSP10|CTTNBP2NL	http://amigo.geneontology.org/amigo/term/GO:0006470
regulation of apoptotic process	Gene Ontology	GO:0042981	9	77	0.000529929	0.0301059	TNFAIP8L3|ESR1|WRN|CREB3|DFFA|NOP53|ABL1|DLG5|SARM1	http://amigo.geneontology.org/amigo/term/GO:0042981
chromatin binding	Gene Ontology	GO:0003682	22	349	0.000547199	0.0305114	PHF21A|MED1|MITF|ANKRD17|NUDT21|MEOX1|NCOR1|SET|EXO1|MNT|MLLT3|PROP1|MTA2|CREB3|POU4F1|BCAS3|CENPS|URI1|NFAT5|ESR1|L3MBTL2|ELK4	http://amigo.geneontology.org/amigo/term/GO:0003682
cilium assembly	Gene Ontology	GO:0060271	12	132	0.00056242	0.0306592	ABLIM1|ATP6V1D|IFT20|EHD2|IFT80|BBIP1|KIF27|CDC14B|CEP70|TTC39C|PKHD1|ASAP1	http://amigo.geneontology.org/amigo/term/GO:0060271
negative regulation of transcription by RNA polymerase II	Gene Ontology	GO:0000122	33	625	0.000570214	0.0306592	FOXP1|WWP2|SMAD5|PHF21A|ATF7IP|MAFK|MITF|EDNRB|EPC1|NR1D2|NCOR1|CAV1|MNT|NOP53|PROP1|DRAP1|URI1|ZNF268|MTA2|SIRT1|ELK4|RXRA|POU4F1|IGHMBP2|EP300|FGFR1|WDTC1|ESR1|ID1|MED1|CDK6|ZBTB20|GATAD2A	http://amigo.geneontology.org/amigo/term/GO:0000122
regulation of phosphoprotein phosphatase activity	Gene Ontology	GO:0043666	6	33	0.000584069	0.0307943	PHACTR4|PPP4R1|PPP4R2|PPP2R2B|PPP6R3|B3GAT3	http://amigo.geneontology.org/amigo/term/GO:0043666
protein serine/threonine phosphatase activity	Gene Ontology	GO:0004722	7	47	0.000603409	0.0307943	LRRC39|PP2D1|CDKN3|CDC14B|PPP4R1|LRRC30|DUSP1	http://amigo.geneontology.org/amigo/term/GO:0004722
homophilic cell adhesion via plasma membrane adhesion molecules	Gene Ontology	GO:0007156	10	98	0.000704763	0.0353673	PVR|VSTM2L|ROBO2|CELSR1|NCAM1|FAT3|PCDH17|PTPRM|CLSTN1|CLSTN2	http://amigo.geneontology.org/amigo/term/GO:0007156
dendrite	Gene Ontology	GO:0030425	15	201	0.00084816	0.0399033	NIN|CPT1C|KCNH1|KIF1B|ZWINT|DRD2|RAB5A|PPP1R9A|MAP6|MME|MTOR|GRM7|SARM1|DHX36|URI1	http://amigo.geneontology.org/amigo/term/GO:0030425
regulation of intestinal cholesterol absorption	Gene Ontology	GO:0030300	3	5	0.00099606	0.0428448	APOA4|APOA5|APOA1	http://amigo.geneontology.org/amigo/term/GO:0030300
nuclear body	Gene Ontology	GO:0016604	16	226	0.000977732	0.0428448	HACE1|DTX1|ZWINT|EXO1|CREB3|PPWD1|ATF7IP|TERF2|ATP8B1|ZCCHC8|MED7|EPC1|ABL1|ZBTB20|ELF2|POU2F3	http://amigo.geneontology.org/amigo/term/GO:0016604
phosphatidylcholine-sterol O-acyltransferase activator activity	Gene Ontology	GO:0060228	3	5	0.00099606	0.0428448	APOA4|APOA5|APOA1	http://amigo.geneontology.org/amigo/term/GO:0060228
integrin-mediated signaling pathway	Gene Ontology	GO:0007229	8	69	0.0011213	0.0462914	ITGB4|ITFG1|ITGA6|TLN1|APOA1|ABL1|NRP1|FYB2	http://amigo.geneontology.org/amigo/term/GO:0007229
ubiquitin-protein transferase activity	Gene Ontology	GO:0004842	10	105	0.00114662	0.0462914	SEL1L|HACE1|TRIM23|CUL4A|HECTD1|HERC4|RNF208|HERC6|MALT1|FBXL14	http://amigo.geneontology.org/amigo/term/GO:0004842
lysosome	Gene Ontology	GO:0005764	13	165	0.00116417	0.0462914	RPTOR|ARSG|NAPSA|PLBD1|SFTPB|CALCRL|CTBS|VAMP8|TMEM97|CTSF|TMEM199|PLBD2|CTSW	http://amigo.geneontology.org/amigo/term/GO:0005764
Golgi membrane	Gene Ontology	GO:0000139	17	253	0.0011795	0.0462914	CNIH1|SEC22B|GALNT14|COG8|FTCD|GNPTAB|PTGES2|TRIM23|CREB3|RTN3|CHPT1|MGAT4A|MIA3|B3GAT3|HACE1|RGP1|CAV1	http://amigo.geneontology.org/amigo/term/GO:0000139
very-low-density lipoprotein particle	Gene Ontology	GO:0034361	4	14	0.00119918	0.0462914	APOA4|APOA5|APOA1|APOC3	http://amigo.geneontology.org/amigo/term/GO:0034361
negative regulation of cellular senescence	Gene Ontology	GO:2000773	4	14	0.00119918	0.0462914	ABL1|TERF2|SIRT1|CDK6	http://amigo.geneontology.org/amigo/term/GO:2000773
interleukin-1-mediated signaling pathway	Gene Ontology	GO:0070498	4	14	0.00119918	0.0462914	PLCB1|RPS6KA4|RPS6KA5|ST18	http://amigo.geneontology.org/amigo/term/GO:0070498
transcription regulator complex	Gene Ontology	GO:0005667	13	168	0.00135474	0.0507458	NFAT5|NAA15|LHX1|ANKRD1|CLOCK|SMAD5|EP300|TBX2|ATF7IP|RCOR3|MED7|PRKDC|PROP1	http://amigo.geneontology.org/amigo/term/GO:0005667
peptidyl-tyrosine dephosphorylation	Gene Ontology	GO:0035335	9	89	0.00136245	0.0507458	PTPRT|CDKN3|CDC14B|PTPN13|SSH2|PTPRM|DUSP1|DUSP10|PTPN4	http://amigo.geneontology.org/amigo/term/GO:0035335
endoplasmic reticulum	Gene Ontology	GO:0005783	31	607	0.00136513	0.0507458	AOC3|ANKRD13C|GPAT4|ERGIC1|MAP2K1|TRIM59|LEMD2|CAV1|CERS6|TMED6|HACE1|TMEM203|MGAT4A|CALCRL|CCR10|PIGL|VTN|VCP|TAPBPL|TAPT1|NUCB2|SEC22B|ARSG|FAM20A|ALB|TEX2|CREB3L2|ATP8B1|TMTC3|EEF1G|TMEM199	http://amigo.geneontology.org/amigo/term/GO:0005783
protein serine/threonine kinase inhibitor activity	Gene Ontology	GO:0030291	3	6	0.00146411	0.0524813	RPTOR|SPRED1|SPRED2	http://amigo.geneontology.org/amigo/term/GO:0030291
telomeric D-loop disassembly	Gene Ontology	GO:0061820	3	6	0.00146411	0.0524813	WRN|TERF2|SLX4	http://amigo.geneontology.org/amigo/term/GO:0061820
positive regulation of blood vessel endothelial cell migration	Gene Ontology	GO:0043536	5	27	0.00156759	0.0555294	SIRT1|ANGPT1|ANGPT4|ATP5F1B|FGFR1	http://amigo.geneontology.org/amigo/term/GO:0043536
ciliary membrane	Gene Ontology	GO:0060170	5	28	0.00180688	0.0605055	GPR157|EVC|DRD2|SCNN1A|EVC2	http://amigo.geneontology.org/amigo/term/GO:0060170
proton-transporting ATPase activity, rotational mechanism	Gene Ontology	GO:0046961	4	16	0.00181891	0.0605055	ATP6V1D|ATP6V0A1|ATP5F1B|ATP6V0C	http://amigo.geneontology.org/amigo/term/GO:0046961
protein autophosphorylation	Gene Ontology	GO:0046777	10	113	0.00190486	0.0605055	MINK1|PDGFRA|MELK|CDK12|KIT|WNK2|MTOR|NLK|EIF2S1|FGFR1	http://amigo.geneontology.org/amigo/term/GO:0046777
regulation of GTPase activity	Gene Ontology	GO:0043087	6	43	0.00199238	0.0605055	ARHGAP12|ARHGAP15|NTRK2|SBF2|MTOR|PRKG1	http://amigo.geneontology.org/amigo/term/GO:0043087
spermatogenesis	Gene Ontology	GO:0007283	14	198	0.00199723	0.0605055	CNTD1|SIRT1|IFT20|CLOCK|TMEM203|ATP1A4|CATSPER1|KIT|PUM1|PLEKHA1|YTHDC1|SYCP3|DHX36|HERC4	http://amigo.geneontology.org/amigo/term/GO:0007283
RNA splicing	Gene Ontology	GO:0008380	7	59	0.00200778	0.0605055	RBM8A|CDK12|MAGOHB|ZPR1|SRSF11|PPWD1|RBFOX2	http://amigo.geneontology.org/amigo/term/GO:0008380
receptor complex	Gene Ontology	GO:0043235	12	155	0.00203338	0.0605055	PDGFRA|VLDLR|GHR|CALCRL|TGFBR1|KIT|ADRB3|RXRA|DLK2|ITPR3|GRM7|FGFR1	http://amigo.geneontology.org/amigo/term/GO:0043235
positive regulation of triglyceride catabolic process	Gene Ontology	GO:0010898	3	7	0.00204967	0.0605055	APOA4|APOA5|APOA1	http://amigo.geneontology.org/amigo/term/GO:0010898
very-low-density lipoprotein particle remodeling	Gene Ontology	GO:0034372	3	7	0.00204967	0.0605055	APOA4|APOA5|APOA1	http://amigo.geneontology.org/amigo/term/GO:0034372
positive regulation of phospholipase C activity	Gene Ontology	GO:0010863	3	7	0.00204967	0.0605055	PDGFRA|ESR1|FGFR1	http://amigo.geneontology.org/amigo/term/GO:0010863
regulation of microtubule polymerization	Gene Ontology	GO:0031113	3	7	0.00204967	0.0605055	CAMSAP2|ABL1|GBA2	http://amigo.geneontology.org/amigo/term/GO:0031113
positive regulation of cholesterol esterification	Gene Ontology	GO:0010873	3	7	0.00204967	0.0605055	APOA4|APOA5|APOA1	http://amigo.geneontology.org/amigo/term/GO:0010873
G-quadruplex DNA binding	Gene Ontology	GO:0051880	3	7	0.00204967	0.0605055	WRN|PIF1|DHX36	http://amigo.geneontology.org/amigo/term/GO:0051880
high-density lipoprotein particle assembly	Gene Ontology	GO:0034380	3	7	0.00204967	0.0605055	APOA4|APOA5|APOA1	http://amigo.geneontology.org/amigo/term/GO:0034380
Notch signaling pathway	Gene Ontology	GO:0007219	8	77	0.00212468	0.06129	MAML2|DTX1|EPN1|AGXT|TBX2|CDK6|DLK2|ANGPT4	http://amigo.geneontology.org/amigo/term/GO:0007219
positive regulation of GTPase activity	Gene Ontology	GO:0043547	15	222	0.00212744	0.06129	PLCB1|RIC8A|ARHGEF12|RALBP1|RASA1|RGS7|ITGA6|NRP1|ARHGAP15|ARHGAP12|RASAL2|RGP1|ASAP1|BCAR3|ADGRB3	http://amigo.geneontology.org/amigo/term/GO:0043547
actin cytoskeleton	Gene Ontology	GO:0015629	12	156	0.00213731	0.06129	RAB5A|CFL1|GAS2L3|TPM2|MYO1B|PPP1R9A|FER|ABRA|ABL1|ABLIM1|ZNF268|CTTNBP2NL	http://amigo.geneontology.org/amigo/term/GO:0015629
transport vesicle membrane	Gene Ontology	GO:0030658	4	17	0.00219923	0.0624707	TMEM30A|ITPR3|PAM|TMEM184A	http://amigo.geneontology.org/amigo/term/GO:0030658
protein binding	Gene Ontology	GO:0005515	15	224	0.00230638	0.064902	CABYR|RAB5A|ROM1|CALCRL|ALB|PPP4R1|ATP5F1B|SLC4A4|DNASE1|ATP1A4|PRKAR1A|UBB|BECN1|EP300|HIP1R	http://amigo.geneontology.org/amigo/term/GO:0005515
ruffle	Gene Ontology	GO:0001726	7	61	0.00238617	0.0665255	CYFIP1|TLN1|FRMD4B|CDK6|RAB5A|ATP6V1B2|RASA1	http://amigo.geneontology.org/amigo/term/GO:0001726
negative regulation of ERK1 and ERK2 cascade	Gene Ontology	GO:0070373	6	45	0.0024518	0.0667715	WNK2|SPRED1|DUSP10|ABL1|FBLN1|PTPN1	http://amigo.geneontology.org/amigo/term/GO:0070373
protein tyrosine phosphatase activity	Gene Ontology	GO:0004725	8	79	0.00246152	0.0667715	CDKN3|CDC14B|PTPN13|SSH2|PTPN1|PTPRM|DUSP1|DUSP10	http://amigo.geneontology.org/amigo/term/GO:0004725
response to lipopolysaccharide	Gene Ontology	GO:0032496	7	62	0.00259482	0.0681646	TIRAP|GCH1|SRR|FER|CCR7|NOCT|DUSP10	http://amigo.geneontology.org/amigo/term/GO:0032496
protein phosphatase regulator activity	Gene Ontology	GO:0019888	4	18	0.002631	0.0681646	PPP2R2B|PPP4R1|PPP4R2|PPP6R3	http://amigo.geneontology.org/amigo/term/GO:0019888
melanocyte differentiation	Gene Ontology	GO:0030318	4	18	0.002631	0.0681646	MITF|TYRP1|EDNRB|KIT	http://amigo.geneontology.org/amigo/term/GO:0030318
peptidyl-threonine phosphorylation	Gene Ontology	GO:0018107	6	46	0.00270931	0.0681646	TGFBR1|ROCK2|MAP2K1|MTOR|NLK|TTBK1	http://amigo.geneontology.org/amigo/term/GO:0018107
phosphatidylcholine biosynthetic process	Gene Ontology	GO:0006656	3	8	0.0027619	0.0681646	GPAT4|APOA1|PEMT	http://amigo.geneontology.org/amigo/term/GO:0006656
Derlin-1 retrotranslocation complex	Gene Ontology	GO:0036513	3	8	0.0027619	0.0681646	VCP|SEL1L|HM13	http://amigo.geneontology.org/amigo/term/GO:0036513
negative regulation of macroautophagy	Gene Ontology	GO:0016242	3	8	0.0027619	0.0681646	POLDIP2|MTOR|LZTS1	http://amigo.geneontology.org/amigo/term/GO:0016242
regulation of aerobic respiration	Gene Ontology	GO:1903715	3	8	0.0027619	0.0681646	ACTN3|VCP|NOP53	http://amigo.geneontology.org/amigo/term/GO:1903715
negative regulation of cAMP-dependent protein kinase activity	Gene Ontology	GO:2000480	3	8	0.0027619	0.0681646	SIRT1|PRKAG2|PRKAR1A	http://amigo.geneontology.org/amigo/term/GO:2000480
DNA replication	Gene Ontology	GO:0006260	6	47	0.00298655	0.0731098	POLA2|SLX4|RFC1|RPA2|PIF1|FAM111B	http://amigo.geneontology.org/amigo/term/GO:0006260
muscle contraction	Gene Ontology	GO:0006936	5	32	0.00303664	0.0733132	ACTN3|LMOD3|CACNA1S|TPM2|MYBPC1	http://amigo.geneontology.org/amigo/term/GO:0006936
lipoprotein metabolic process	Gene Ontology	GO:0042157	4	19	0.00311749	0.0744981	APOA4|APOA5|APOA1|APOC3	http://amigo.geneontology.org/amigo/term/GO:0042157
positive regulation of synapse assembly	Gene Ontology	GO:0051965	6	48	0.00328445	0.0771541	DLG5|SLITRK3|NTRK2|CLSTN1|CLSTN2|ADGRB3	http://amigo.geneontology.org/amigo/term/GO:0051965
cholesterol homeostasis	Gene Ontology	GO:0042632	7	65	0.00330551	0.0771541	SIRT1|TMEM97|APOC3|APOA4|APOA5|APOA1|CAV1	http://amigo.geneontology.org/amigo/term/GO:0042632
Rab GTPase binding	Gene Ontology	GO:0017137	9	103	0.00341256	0.0776474	HACE1|IFT20|MYRIP|SYTL2|TBC1D22A|TBC1D5|SGSM2|EVI5|RGP1	http://amigo.geneontology.org/amigo/term/GO:0017137
positive regulation of canonical Wnt signaling pathway	Gene Ontology	GO:0090263	8	84	0.00348746	0.0776474	RSPO2|WNK2|SCEL|VCP|CSNK1G3|GPC5|FGF10|CAV1	http://amigo.geneontology.org/amigo/term/GO:0090263
positive regulation of DNA damage response, signal transduction by p53 class mediator	Gene Ontology	GO:0043517	3	9	0.00360895	0.0776474	SPRED1|SPRED2|ANKRD1	http://amigo.geneontology.org/amigo/term/GO:0043517
positive regulation of lipoprotein lipase activity	Gene Ontology	GO:0051006	3	9	0.00360895	0.0776474	APOA4|APOA5|APOA1	http://amigo.geneontology.org/amigo/term/GO:0051006
cardiolipin binding	Gene Ontology	GO:1901612	3	9	0.00360895	0.0776474	MME|RPE65|ATP8B1	http://amigo.geneontology.org/amigo/term/GO:1901612
regulation of glycolytic process	Gene Ontology	GO:0006110	3	9	0.00360895	0.0776474	EP300|PRKAG2|EIF6	http://amigo.geneontology.org/amigo/term/GO:0006110
cholesterol efflux	Gene Ontology	GO:0033344	4	20	0.00366188	0.0776474	APOA4|APOA5|APOA1|APOC3	http://amigo.geneontology.org/amigo/term/GO:0033344
triglyceride homeostasis	Gene Ontology	GO:0070328	4	20	0.00366188	0.0776474	APOA4|APOA5|APOA1|APOC3	http://amigo.geneontology.org/amigo/term/GO:0070328
nuclear hormone receptor binding	Gene Ontology	GO:0035257	4	20	0.00366188	0.0776474	SIRT1|TACC2|BCAS3|NCOR1	http://amigo.geneontology.org/amigo/term/GO:0035257
collagen-containing extracellular matrix	Gene Ontology	GO:0062023	8	85	0.00372741	0.077939	VTN|FGF10|CHADL|ANGPTL5|ADAMTS15|GPC5|COL6A2|ANGPT4	http://amigo.geneontology.org/amigo/term/GO:0062023
endosome	Gene Ontology	GO:0005768	12	168	0.00375931	0.0779391	TGFBR1|RAB5A|WASHC4|RAB33B|BIRC6|CALCRL|TNFAIP1|ASTN1|EPN1|TOM1L2|TMEM184A|CAV1	http://amigo.geneontology.org/amigo/term/GO:0005768
DNA-binding transcription activator activity, RNA polymerase II-specific	Gene Ontology	GO:0001228	21	385	0.00377918	0.0779391	NEUROD2|NFAT5|CEBPD|SMAD5|ZNF580|CLOCK|CREB3|MEIS2|MYCN|MEOX1|CREB3L2|POU4F1|RUNX1|EBF3|PROP1|ELK4|ZNF784|MITF|ZNF131|POU2F3|ESR1	http://amigo.geneontology.org/amigo/term/GO:0001228
enzyme binding	Gene Ontology	GO:0019899	11	147	0.00390985	0.0795443	PLCB1|PRMT8|UBE4B|HLCS|U2AF2|RXRA|PRKDC|TERF2|PKP3|APOA1|ERN1	http://amigo.geneontology.org/amigo/term/GO:0019899
glutamatergic synapse	Gene Ontology	GO:0098978	14	215	0.0040115	0.0810647	PLCB1|CPT1C|DLG2|PRKAR1A|CTTNBP2|DRD2|ADORA2B|CLSTN1|LGI1|SHISA9|NRP1|GRIK2|CLSTN2|PCDH17	http://amigo.geneontology.org/amigo/term/GO:0098978
protein dimerization activity	Gene Ontology	GO:0046983	10	127	0.00416657	0.0831214	MYCN|CLOCK|BTRC|MNT|ID1|OLIG1|EBF3|MITF|CACNA1S|ATOH8	http://amigo.geneontology.org/amigo/term/GO:0046983
Cul4-RING E3 ubiquitin ligase complex	Gene Ontology	GO:0080008	4	21	0.0042673	0.0833409	CUL4A|DCAF8|DCAF6|WDTC1	http://amigo.geneontology.org/amigo/term/GO:0080008
lactation	Gene Ontology	GO:0007595	4	21	0.0042673	0.0833409	GPAT4|PRL|MED1|CAV1	http://amigo.geneontology.org/amigo/term/GO:0007595
cerebral cortex development	Gene Ontology	GO:0021987	5	35	0.00428941	0.0833409	BBS1|TACC1|TACC2|NTRK2|PLCB1	http://amigo.geneontology.org/amigo/term/GO:0021987
signaling receptor binding	Gene Ontology	GO:0005102	12	171	0.00429021	0.0833409	LAMA1|ANKRD13C|STYK1|LRRC7|SCP2|PEX14|RSPO2|LGI1|DPP4|RASA1|ANGPT4|CAV1	http://amigo.geneontology.org/amigo/term/GO:0005102
neuron migration	Gene Ontology	GO:0001764	8	88	0.00452435	0.0841571	NTRK2|BBS1|TUBB4B|CELSR1|ASTN1|PRKG1|SPOCK1|UNK	http://amigo.geneontology.org/amigo/term/GO:0001764
positive regulation of NF-kappaB transcription factor activity	Gene Ontology	GO:0051092	9	108	0.00455742	0.0841571	TRAF1|SLCO3A1|RPS6KA5|CLOCK|PRL|TIRAP|FER|MALT1|CAV1	http://amigo.geneontology.org/amigo/term/GO:0051092
fibrillar center	Gene Ontology	GO:0001650	9	108	0.00455742	0.0841571	PAK6|ANKRD1|NOP53|KIT|MAP3K14|HERC4|CDCA7L|PEX14|MALT1	http://amigo.geneontology.org/amigo/term/GO:0001650
positive regulation of embryonic development	Gene Ontology	GO:0040019	3	10	0.00459802	0.0841571	PLCB1|RBM19|LHX1	http://amigo.geneontology.org/amigo/term/GO:0040019
ruffle organization	Gene Ontology	GO:0031529	3	10	0.00459802	0.0841571	CYFIP1|MTOR|PLEKHA1	http://amigo.geneontology.org/amigo/term/GO:0031529
bile acid metabolic process	Gene Ontology	GO:0008206	3	10	0.00459802	0.0841571	ATP8B1|SCP2|GBA2	http://amigo.geneontology.org/amigo/term/GO:0008206
cytoskeleton-dependent intracellular transport	Gene Ontology	GO:0030705	3	10	0.00459802	0.0841571	CCDC88B|MAP6|KIF1B	http://amigo.geneontology.org/amigo/term/GO:0030705
positive regulation of RNA splicing	Gene Ontology	GO:0033120	3	10	0.00459802	0.0841571	U2AF2|ZPR1|ERN1	http://amigo.geneontology.org/amigo/term/GO:0033120
protein-containing complex	Gene Ontology	GO:0032991	17	291	0.00461173	0.0841571	SIRT3|PLCB1|TRPS1|CLEC12B|NRXN3|LHX1|ALB|GCH1|SCP2|MITF|RUNX1|UBA3|PSMG3|ABL1|PTPN1|COL6A2|RGP1	http://amigo.geneontology.org/amigo/term/GO:0032991
actin filament binding	Gene Ontology	GO:0051015	12	173	0.00467636	0.0843145	ACTN3|CAPZA2|CYFIP1|GAS2L3|TPM2|TLN1|PPP1R9A|ABLIM1|MYO1B|CFL1|ABL1|HIP1R	http://amigo.geneontology.org/amigo/term/GO:0051015
axon	Gene Ontology	GO:0030424	12	173	0.00467636	0.0843145	CPT1C|KCNH1|KIF1B|DRD2|ZPR1|NRP1|VSTM2L|MAP6|MME|RAB5A|NCAM1|DHX36	http://amigo.geneontology.org/amigo/term/GO:0030424
visual learning	Gene Ontology	GO:0008542	5	36	0.00477836	0.0856408	DRD2|RIC8A|DDHD2|IFT20|MEIS2	http://amigo.geneontology.org/amigo/term/GO:0008542
positive regulation of peptidyl-serine phosphorylation	Gene Ontology	GO:0033138	7	70	0.00480811	0.085664	RPTOR|BAG4|NTRK2|SMYD3|ANGPT1|BCAR3|CAV1	http://amigo.geneontology.org/amigo/term/GO:0033138
RNA polymerase II cis-regulatory region sequence-specific DNA binding	Gene Ontology	GO:0000978	28	581	0.00485956	0.085973	CLOCK|SMAD5|TBX2|NR1D2|MEOX1|DHX36|MYCN|CEBPD|MEIS2|ZNF704|ST18|ZNF784|ZNF516|PROP1|SIRT1|RXRA|ZNF581|ZNF580|EBF3|SMYD3|EP300|OLIG1|NFAT5|POU4F1|RUNX1|ZNF277|ELK4|POU2F3	http://amigo.geneontology.org/amigo/term/GO:0000978
positive regulation of axonogenesis	Gene Ontology	GO:0050772	4	22	0.00493674	0.085973	NIN|MAP2K1|ROBO2|MAP6	http://amigo.geneontology.org/amigo/term/GO:0050772
peptide hormone binding	Gene Ontology	GO:0017046	4	22	0.00493674	0.085973	EDNRB|GUCY2C|NPR2|GHR	http://amigo.geneontology.org/amigo/term/GO:0017046
transmembrane transport	Gene Ontology	GO:0055085	14	221	0.00502998	0.0870417	ATP6V1D|SLCO3A1|SLC35F1|ANO9|MFSD1|MFSD14A|ANO10|SLC4A4|SLC22A7|SLC45A3|SLC18A1|SLC1A7|SLC1A1|SLC10A6	http://amigo.geneontology.org/amigo/term/GO:0055085
RNA binding	Gene Ontology	GO:0003723	22	422	0.00509366	0.0875258	RPL6|RPL4|SRSF11|SMARCE1|RBMS2|NIP7|ANKRD17|EIF2S1|DHX35|DHX36|UNC50|RPP30|RANGAP1|RPL15|MRPL1|RBM19|RBM44|RBFOX2|PCID2|MAGOHB|PAIP1|CELF5	http://amigo.geneontology.org/amigo/term/GO:0003723
pyridoxal phosphate binding	Gene Ontology	GO:0030170	6	53	0.00511609	0.0875258	GOT1L1|SDS|AGXT|ALB|SRR|SPTLC3	http://amigo.geneontology.org/amigo/term/GO:0030170
cytoplasmic stress granule	Gene Ontology	GO:0010494	6	54	0.00555738	0.0929627	RPTOR|VCP|HABP4|PUM1|EIF2S1|DHX36	http://amigo.geneontology.org/amigo/term/GO:0010494
histone mRNA catabolic process	Gene Ontology	GO:0071044	3	11	0.00573541	0.093855	EXOSC10|XRN1|TENT2	http://amigo.geneontology.org/amigo/term/GO:0071044
phosphatidylcholine metabolic process	Gene Ontology	GO:0046470	3	11	0.00573541	0.093855	APOA4|APOA5|APOA1	http://amigo.geneontology.org/amigo/term/GO:0046470
tau-protein kinase activity	Gene Ontology	GO:0050321	3	11	0.00573541	0.093855	MELK|TTBK1|SIK3	http://amigo.geneontology.org/amigo/term/GO:0050321
cellular response to hydrogen peroxide	Gene Ontology	GO:0070301	5	38	0.00587266	0.0950676	ABL1|ZNF580|SIRT1|ZNF277|PLEKHA1	http://amigo.geneontology.org/amigo/term/GO:0070301
cell surface	Gene Ontology	GO:0009986	18	325	0.00606164	0.0970829	AREG|AOC3|EPHB6|ITGB4|RSPO2|ROBO2|TGFBR1|ATP5F1B|SLC4A4|ADAMTS15|GPC5|DLK2|APOA4|FGF10|DPP4|CLSTN1|CLSTN2|KCNN2	http://amigo.geneontology.org/amigo/term/GO:0009986
protein localization to plasma membrane	Gene Ontology	GO:0072659	9	114	0.00630285	0.100412	IFT20|EHD2|BAG4|SYTL2|GPR158|ROCK2|TMEM150A|PKP3|FYB2	http://amigo.geneontology.org/amigo/term/GO:0072659
behavioral fear response	Gene Ontology	GO:0001662	4	24	0.00647926	0.101476	NEUROD2|GRIK2|USP46|DPP4	http://amigo.geneontology.org/amigo/term/GO:0001662
negative regulation of endothelial cell proliferation	Gene Ontology	GO:0001937	4	24	0.00647926	0.101476	PTPRM|CAV1|TGFBR1|ATOH8	http://amigo.geneontology.org/amigo/term/GO:0001937
angiogenesis	Gene Ontology	GO:0001525	10	136	0.00648973	0.101476	SIRT1|CALCRL|NRXN3|ATP5F1B|C1GALT1|MED1|TGFBI|CAV1|ANGPT4|FGFR1	http://amigo.geneontology.org/amigo/term/GO:0001525
epithelial tube branching involved in lung morphogenesis	Gene Ontology	GO:0060441	3	12	0.00702662	0.107397	LAMA1|DLG5|RSPO2	http://amigo.geneontology.org/amigo/term/GO:0060441
tissue regeneration	Gene Ontology	GO:0042246	3	12	0.00702662	0.107397	APOA5|NINJ2|NINJ1	http://amigo.geneontology.org/amigo/term/GO:0042246
neural precursor cell proliferation	Gene Ontology	GO:0061351	3	12	0.00702662	0.107397	BBS1|MELK|IFT20	http://amigo.geneontology.org/amigo/term/GO:0061351
phosphatidylcholine binding	Gene Ontology	GO:0031210	4	25	0.00735782	0.111329	APOA4|RPE65|APOA1|APOA5	http://amigo.geneontology.org/amigo/term/GO:0031210
endoplasmic reticulum membrane	Gene Ontology	GO:0005789	20	384	0.00741017	0.11156	CNIH1|TMED6|CARD19|GGCX|BECN1|PEMT|SEC22B|RPE65|GPAT4|PIGL|RTN3|CREB3|CHPT1|MBOAT7|TMTC2|MIA3|PRL|ITPR3|G6PC2|ERN1	http://amigo.geneontology.org/amigo/term/GO:0005789
peptidyl-serine phosphorylation	Gene Ontology	GO:0018105	9	118	0.00772495	0.11572	TSSK6|TGFBR1|SGK2|MASTL|ROCK2|PRKDC|CSNK1G3|MTOR|TTBK1	http://amigo.geneontology.org/amigo/term/GO:0018105
transcription coactivator activity	Gene Ontology	GO:0003713	11	163	0.00795933	0.118641	SIRT1|EP300|MAML2|ANKRD1|SUPT3H|POU4F1|MED1|DRAP1|NSD3|ID1|MTA2	http://amigo.geneontology.org/amigo/term/GO:0003713
early endosome	Gene Ontology	GO:0005769	11	164	0.00829245	0.122076	AOC3|RAB5A|EHD2|NIPA2|NIPA1|MYO1B|RIN3|NTRK2|MME|PTPN1|NRP1	http://amigo.geneontology.org/amigo/term/GO:0005769
positive regulation of receptor signaling pathway via JAK-STAT	Gene Ontology	GO:0046427	4	26	0.00831136	0.122076	PRL|GHR|IL10RB|KIT	http://amigo.geneontology.org/amigo/term/GO:0046427
inositol 1,4,5 trisphosphate binding	Gene Ontology	GO:0070679	3	13	0.00847631	0.122116	ITPR3|TRPC6|TRPC7	http://amigo.geneontology.org/amigo/term/GO:0070679
ventricular trabecula myocardium morphogenesis	Gene Ontology	GO:0003222	3	13	0.00847631	0.122116	UBE4B|TGFBR1|MED1	http://amigo.geneontology.org/amigo/term/GO:0003222
triglyceride catabolic process	Gene Ontology	GO:0019433	3	13	0.00847631	0.122116	APOA5|DDHD2|APOC3	http://amigo.geneontology.org/amigo/term/GO:0019433
resolution of meiotic recombination intermediates	Gene Ontology	GO:0000712	3	13	0.00847631	0.122116	MUS81|CENPS|SLX4	http://amigo.geneontology.org/amigo/term/GO:0000712
negative regulation of phosphatase activity	Gene Ontology	GO:0010923	5	42	0.00856907	0.122218	DLG2|SYTL2|SPRED1|TSKS|URI1	http://amigo.geneontology.org/amigo/term/GO:0010923
phosphatidylserine binding	Gene Ontology	GO:0001786	5	42	0.00856907	0.122218	MME|RPE65|TLN1|ASAP1|SYTL2	http://amigo.geneontology.org/amigo/term/GO:0001786
negative regulation of neuron apoptotic process	Gene Ontology	GO:0043524	8	99	0.00860517	0.122218	ANGPT1|VSTM2L|GRIK2|RASA1|POU4F1|OXR1|XRCC2|NRP1	http://amigo.geneontology.org/amigo/term/GO:0043524
activation of GTPase activity	Gene Ontology	GO:0090630	7	79	0.00873471	0.122898	ARHGAP42|TBC1D22A|TBC1D5|RANGAP1|SGSM2|EVI5|BCAS3	http://amigo.geneontology.org/amigo/term/GO:0090630
lipid catabolic process	Gene Ontology	GO:0016042	7	79	0.00873471	0.122898	PLCB1|PLD2|PLBD1|PLCH1|APOA4|HINT2|PLBD2	http://amigo.geneontology.org/amigo/term/GO:0016042
cellular response to DNA damage stimulus	Gene Ontology	GO:0006974	10	143	0.00890838	0.124759	FANCG|VCP|TLK2|MASTL|PRKDC|CUL4A|AATF|MACROD1|UBE2E2|CENPS	http://amigo.geneontology.org/amigo/term/GO:0006974
Golgi apparatus	Gene Ontology	GO:0005794	29	639	0.00902635	0.125826	PDGFRA|IFT20|PAQR8|GNPTAB|AP1M1|AOC3|HABP4|CAV1|CHIC2|TMED6|AP4S1|TBC1D5|CHPT1|PRKG1|MGAT5B|LTBR|BECN1|MINK1|DUSP10|GALNT14|VAMP5|RAB33B|CAMSAP2|FAM20A|ESR1|ALB|ID1|ATP6V0A1|GKAP1	http://amigo.geneontology.org/amigo/term/GO:0005794
cytoskeleton	Gene Ontology	GO:0005856	12	190	0.009198	0.127628	PTPN13|PPP2R2B|PLEKHH3|EVC2|TLN1|UTRN|ROCK2|TRIB2|HIP1R|FRMD4B|LMOD3|PTPN4	http://amigo.geneontology.org/amigo/term/GO:0005856
positive regulation of mitotic cell cycle	Gene Ontology	GO:0045931	4	27	0.00934231	0.128655	ABL1|POLDIP2|MEIS2|TTL	http://amigo.geneontology.org/amigo/term/GO:0045931
regulation of circadian rhythm	Gene Ontology	GO:0042752	5	43	0.00935748	0.128655	NR1D2|CLOCK|NOCT|ROCK2|PRKDC	http://amigo.geneontology.org/amigo/term/GO:0042752
regulation of cell cycle	Gene Ontology	GO:0051726	7	81	0.00985733	0.132648	PHACTR4|CDK12|MASTL|BTRC|MNT|PUM1|UBA3	http://amigo.geneontology.org/amigo/term/GO:0051726
phosphorylation	Gene Ontology	GO:0016310	7	81	0.00985733	0.132648	PANK1|PANK3|PAPSS2|CDKN3|FAM20A|PPIP5K2|CCNH	http://amigo.geneontology.org/amigo/term/GO:0016310
calcium ion binding	Gene Ontology	GO:0005509	26	560	0.0100129	0.132648	VLDLR|GNPTAB|TENM2|PCDH17|DLK2|FBLN1|PAM|CLSTN2|EHD2|CLSTN1|PLCH1|CRACR2A|PLCB1|EFEMP2|CELSR1|SRR|CABYR|EFHC1|NUCB2|ACTN3|NIN|FAT3|MELK|SPOCK1|EFCAB6|EFCAB3	http://amigo.geneontology.org/amigo/term/GO:0005509
positive regulation of transcription, DNA-templated	Gene Ontology	GO:0045893	15	266	0.0100149	0.132648	PLCB1|TGFBR1|NAA15|LHX1|ZNF318|PTGES2|BTRC|ATF7IP|MAP2K1|MLLT3|PCID2|NSD3|ELF2|ZNF516|ESR1	http://amigo.geneontology.org/amigo/term/GO:0045893
regulation of proteasomal protein catabolic process	Gene Ontology	GO:0061136	3	14	0.0100885	0.132648	BTRC|PSME3|UBB	http://amigo.geneontology.org/amigo/term/GO:0061136
positive regulation of nitric-oxide synthase activity	Gene Ontology	GO:0051000	3	14	0.0100885	0.132648	TERF2|GCH1|ESR1	http://amigo.geneontology.org/amigo/term/GO:0051000
positive regulation of neuron death	Gene Ontology	GO:1901216	3	14	0.0100885	0.132648	ABL1|EIF2S1|SARM1	http://amigo.geneontology.org/amigo/term/GO:1901216
thyroid hormone receptor binding	Gene Ontology	GO:0046966	3	14	0.0100885	0.132648	TACC1|MED1|NCOR1	http://amigo.geneontology.org/amigo/term/GO:0046966
posttranscriptional regulation of gene expression	Gene Ontology	GO:0010608	3	14	0.0100885	0.132648	YTHDC1|NUDT21|CAV1	http://amigo.geneontology.org/amigo/term/GO:0010608
cell periphery	Gene Ontology	GO:0071944	4	28	0.010453	0.135664	PANK1|MYO1B|SLC1A1|BCAS3	http://amigo.geneontology.org/amigo/term/GO:0071944
ureteric bud development	Gene Ontology	GO:0001657	4	28	0.010453	0.135664	SMAD5|ROBO2|LHX1|FGFR1	http://amigo.geneontology.org/amigo/term/GO:0001657
phosphatidylinositol-4,5-bisphosphate binding	Gene Ontology	GO:0005546	6	63	0.0108626	0.140375	PLCB1|SYTL2|MYO1B|EXOC1L|ASAP1|HIP1R	http://amigo.geneontology.org/amigo/term/GO:0005546
mRNA processing	Gene Ontology	GO:0006397	7	83	0.0110817	0.141987	RBM8A|TENT2|CDK12|ZPR1|PPWD1|NUDT21|RBFOX2	http://amigo.geneontology.org/amigo/term/GO:0006397
centrosome	Gene Ontology	GO:0005813	19	375	0.0115248	0.147035	ATP6V1D|LRRC7|IFT20|NIN|IFT80|CAMSAP2|CCDC88B|DYNC1I2|MASTL|CDC14B|ROCK2|WRN|CEP70|MCM3|PRKAR1A|CDK6|TAPT1|PKHD1|EFHC1	http://amigo.geneontology.org/amigo/term/GO:0005813
neurogenesis	Gene Ontology	GO:0022008	4	29	0.0116456	0.147035	NAV2|LEMD2|SPOCK1|SMARCE1	http://amigo.geneontology.org/amigo/term/GO:0022008
rough endoplasmic reticulum	Gene Ontology	GO:0005791	4	29	0.0116456	0.147035	RPL6|ITPR3|TMEM97|HM13	http://amigo.geneontology.org/amigo/term/GO:0005791
response to antibiotic	Gene Ontology	GO:0046677	3	15	0.0118663	0.147035	RSRC1|AOC3|ID1	http://amigo.geneontology.org/amigo/term/GO:0046677
blood vessel morphogenesis	Gene Ontology	GO:0048514	3	15	0.0118663	0.147035	LAMA1|FGF10|RASA1	http://amigo.geneontology.org/amigo/term/GO:0048514
regulation of long-term neuronal synaptic plasticity	Gene Ontology	GO:0048169	3	15	0.0118663	0.147035	RAB5A|GRIK2|DRD2	http://amigo.geneontology.org/amigo/term/GO:0048169
phospholipase activity	Gene Ontology	GO:0004620	3	15	0.0118663	0.147035	DDHD2|PLBD2|PLBD1	http://amigo.geneontology.org/amigo/term/GO:0004620
negative regulation of telomere maintenance via telomerase	Gene Ontology	GO:0032211	3	15	0.0118663	0.147035	EXOSC10|TERF2|PIF1	http://amigo.geneontology.org/amigo/term/GO:0032211
protein stabilization	Gene Ontology	GO:0050821	9	128	0.0123454	0.150858	NAA16|NAA15|NOP53|ATF7IP|ZSWIM7|NLK|EP300|APOA1|HIP1R	http://amigo.geneontology.org/amigo/term/GO:0050821
positive regulation of cold-induced thermogenesis	Gene Ontology	GO:0120162	6	65	0.0124073	0.150858	LCN2|CNOT3|ADRB3|FH|ZNF516|CAV1	http://amigo.geneontology.org/amigo/term/GO:0120162
negative regulation of angiogenesis	Gene Ontology	GO:0016525	6	65	0.0124073	0.150858	IL17F|SPRED1|ROCK2|PTPRM|ANGPT4|ADGRB3	http://amigo.geneontology.org/amigo/term/GO:0016525
postsynaptic membrane	Gene Ontology	GO:0045211	7	85	0.0124126	0.150858	DLG2|GRIK2|SHISA9|UTRN|CHRNE|CLSTN1|CLSTN2	http://amigo.geneontology.org/amigo/term/GO:0045211
nuclear speck	Gene Ontology	GO:0016607	16	299	0.0124253	0.150858	RSRC1|PLCB1|MAML2|RBM8A|WRN|U2AF2|FNDC1|FIBP|HABP4|CDK12|SRSF11|ATP6V0A1|RBM19|DUSP10|DHX36|OIP5	http://amigo.geneontology.org/amigo/term/GO:0016607
regulation of cell growth	Gene Ontology	GO:0001558	4	30	0.012922	0.151128	MTOR|CREB3|CLSTN1|URI1	http://amigo.geneontology.org/amigo/term/GO:0001558
DNA binding	Gene Ontology	GO:0003677	24	517	0.0130024	0.151128	POLA2|RFC1|MUS81|POLR1B|MED1|SMARCE1|CERS6|NUSAP1|ANKRD1|POLDIP2|EXO1|DNASE1|PROP1|IGHMBP2|ZNF628|SEBOX|NAT14|CENPS|SYCP3|PTGES2|ALB|BANF1|ERCC6L2|ZMAT4	http://amigo.geneontology.org/amigo/term/GO:0003677
receptor tyrosine kinase binding	Gene Ontology	GO:0030971	5	47	0.0130096	0.151128	PTPN1|ANGPT1|FIZ1|ZPR1|ANGPT4	http://amigo.geneontology.org/amigo/term/GO:0030971
calcium ion transport	Gene Ontology	GO:0006816	5	47	0.0130096	0.151128	ITPR3|CACNA1S|CATSPER1|CALCRL|CAV1	http://amigo.geneontology.org/amigo/term/GO:0006816
extracellular space	Gene Ontology	GO:0005615	39	952	0.0130834	0.151128	MMEL1|VLDLR|SFTPB|LCN2|PCSK2|TCN1|PCSK5|CPZ|ADAMTS15|LGI1|FBLN1|COL11A1|AREG|NAPSA|ADAMTS3|PRL|CLEC3A|ANGPT1|FGF10|ANGPT4|LAMA1|IL17F|IL17A|EFEMP2|CTSF|VTN|RBP4|SCGB1A1|CTSW|SMPDL3B|ARSG|FAM20A|ALB|KIT|ANGPTL5|SPOCK1|A2ML1|TGFBI|COL6A2	http://amigo.geneontology.org/amigo/term/GO:0005615
locomotory behavior	Gene Ontology	GO:0007626	6	66	0.0132347	0.151128	DDHD2|CELSR1|ASTN1|NAV2|PAK6|QRFP	http://amigo.geneontology.org/amigo/term/GO:0007626
proteasome-mediated ubiquitin-dependent protein catabolic process	Gene Ontology	GO:0043161	9	130	0.0134743	0.151128	VCP|SIRT1|HACE1|WWP2|CLOCK|PSMD7|CUL4A|COP1|SPSB1	http://amigo.geneontology.org/amigo/term/GO:0043161
cilium	Gene Ontology	GO:0005929	8	108	0.0136095	0.151128	ATP6V1D|PDGFRA|IFT20|IFT80|TSGA10IP|KIF27|PKHD1|CAV1	http://amigo.geneontology.org/amigo/term/GO:0005929
megakaryocyte development	Gene Ontology	GO:0035855	3	16	0.0138125	0.151128	EP300|MED1|KIT	http://amigo.geneontology.org/amigo/term/GO:0035855
positive regulation of cholesterol efflux	Gene Ontology	GO:0010875	3	16	0.0138125	0.151128	SIRT1|APOA1|CAV1	http://amigo.geneontology.org/amigo/term/GO:0010875
positive regulation of actin cytoskeleton reorganization	Gene Ontology	GO:2000251	3	16	0.0138125	0.151128	ABL1|BCAS3|NRP1	http://amigo.geneontology.org/amigo/term/GO:2000251
regulation of embryonic development	Gene Ontology	GO:0045995	3	16	0.0138125	0.151128	LAMA1|NOCT|DHX36	http://amigo.geneontology.org/amigo/term/GO:0045995
positive regulation of Ras protein signal transduction	Gene Ontology	GO:0046579	3	16	0.0138125	0.151128	FGF10|SHOC2|LRRC7	http://amigo.geneontology.org/amigo/term/GO:0046579
IRE1-mediated unfolded protein response	Gene Ontology	GO:0036498	2	5	0.0140085	0.151128	PTPN1|ERN1	http://amigo.geneontology.org/amigo/term/GO:0036498
relaxation of vascular associated smooth muscle	Gene Ontology	GO:0060087	2	5	0.0140085	0.151128	ADORA2B|PRKG1	http://amigo.geneontology.org/amigo/term/GO:0060087
LBD domain binding	Gene Ontology	GO:0050693	2	5	0.0140085	0.151128	MED1|RXRA	http://amigo.geneontology.org/amigo/term/GO:0050693
regulation of calcineurin-NFAT signaling cascade	Gene Ontology	GO:0070884	2	5	0.0140085	0.151128	NFAT5|EFHB	http://amigo.geneontology.org/amigo/term/GO:0070884
intercellular canaliculus	Gene Ontology	GO:0046581	2	5	0.0140085	0.151128	ABCB11|DPP4	http://amigo.geneontology.org/amigo/term/GO:0046581
positive regulation of histone phosphorylation	Gene Ontology	GO:0033129	2	5	0.0140085	0.151128	RPS6KA4|RPS6KA5	http://amigo.geneontology.org/amigo/term/GO:0033129
osteoblast proliferation	Gene Ontology	GO:0033687	2	5	0.0140085	0.151128	MUS81|IFT80	http://amigo.geneontology.org/amigo/term/GO:0033687
negative regulation of synaptic transmission, glutamatergic	Gene Ontology	GO:0051967	2	5	0.0140085	0.151128	GRIK2|DRD2	http://amigo.geneontology.org/amigo/term/GO:0051967
ectopic germ cell programmed cell death	Gene Ontology	GO:0035234	2	5	0.0140085	0.151128	KIT|PRKDC	http://amigo.geneontology.org/amigo/term/GO:0035234
plasma membrane protein complex	Gene Ontology	GO:0098797	2	5	0.0140085	0.151128	EVC|EVC2	http://amigo.geneontology.org/amigo/term/GO:0098797
ventral spinal cord development	Gene Ontology	GO:0021517	2	5	0.0140085	0.151128	LHX1|VLDLR	http://amigo.geneontology.org/amigo/term/GO:0021517
negative regulation of p38MAPK cascade	Gene Ontology	GO:1903753	2	5	0.0140085	0.151128	DUSP1|DUSP10	http://amigo.geneontology.org/amigo/term/GO:1903753
radial glial cell differentiation	Gene Ontology	GO:0060019	2	5	0.0140085	0.151128	FGF10|GPR157	http://amigo.geneontology.org/amigo/term/GO:0060019
regulation of feeding behavior	Gene Ontology	GO:0060259	2	5	0.0140085	0.151128	QRFP|NMU	http://amigo.geneontology.org/amigo/term/GO:0060259
mRNA alternative polyadenylation	Gene Ontology	GO:0110104	2	5	0.0140085	0.151128	YTHDC1|NUDT21	http://amigo.geneontology.org/amigo/term/GO:0110104
inner ear receptor cell development	Gene Ontology	GO:0060119	2	5	0.0140085	0.151128	ATP8B1|NAGLU	http://amigo.geneontology.org/amigo/term/GO:0060119
protein-arginine omega-N monomethyltransferase activity	Gene Ontology	GO:0035241	2	5	0.0140085	0.151128	PRMT8|PRMT1	http://amigo.geneontology.org/amigo/term/GO:0035241
cellular response to transforming growth factor beta stimulus	Gene Ontology	GO:0071560	4	31	0.0142844	0.152518	TGFBR1|SOX5|ANKRD1|CAV1	http://amigo.geneontology.org/amigo/term/GO:0071560
SH2 domain binding	Gene Ontology	GO:0042169	4	31	0.0142844	0.152518	ABL1|NLK|KIT|FGFR1	http://amigo.geneontology.org/amigo/term/GO:0042169
endocytosis	Gene Ontology	GO:0006897	9	132	0.0146779	0.155617	RALBP1|RAB5A|EHD2|GHR|EPN1|VTN|CSNK1G3|MIA3|BECN1	http://amigo.geneontology.org/amigo/term/GO:0006897
protein kinase activity	Gene Ontology	GO:0004672	8	110	0.0149616	0.156864	NPR2|GUCY2C|BUB1B|ROCK2|ADCK1|TRIB2|KSR2|ERN1	http://amigo.geneontology.org/amigo/term/GO:0004672
melanosome	Gene Ontology	GO:0042470	6	68	0.0150039	0.156864	TYRP1|RAB5A|SYTL2|ATP6V0A1|ATP6V1B2|SGSM2	http://amigo.geneontology.org/amigo/term/GO:0042470
microvillus	Gene Ontology	GO:0005902	5	49	0.0151526	0.157326	PDGFRA|ANGPT1|IFT20|ATP6V1B2|MYO1B	http://amigo.geneontology.org/amigo/term/GO:0005902
negative regulation of DNA-binding transcription factor activity	Gene Ontology	GO:0043433	5	49	0.0151526	0.157326	ESR1|WWP2|PEX14|SIGIRR|ID1	http://amigo.geneontology.org/amigo/term/GO:0043433
mitotic spindle organization	Gene Ontology	GO:0007052	4	32	0.0157343	0.161131	TACC1|EFHC1|TACC2|SPC25	http://amigo.geneontology.org/amigo/term/GO:0007052
negative regulation of apoptotic process	Gene Ontology	GO:0043066	14	256	0.0158144	0.161131	NAA16|NAA15|PRL|PCID2|ALB|ID1|MED1|PROP1|PKHD1|PRKDC|ZNF268|RASA1|ANGPT4|HIP1R	http://amigo.geneontology.org/amigo/term/GO:0043066
integral component of postsynaptic membrane	Gene Ontology	GO:0099055	3	17	0.015929	0.161131	DRD2|PCDH17|NRP1	http://amigo.geneontology.org/amigo/term/GO:0099055
transferase activity	Gene Ontology	GO:0016740	3	17	0.015929	0.161131	SIRT3|DPH1|FTCD	http://amigo.geneontology.org/amigo/term/GO:0016740
cell adhesion mediated by integrin	Gene Ontology	GO:0033627	3	17	0.015929	0.161131	FYB2|ITGB4|VTN	http://amigo.geneontology.org/amigo/term/GO:0033627
mitotic spindle	Gene Ontology	GO:0072686	6	69	0.0159472	0.161131	NUSAP1|EML3|CDC14B|PKHD1|EFHC1|NCOR1	http://amigo.geneontology.org/amigo/term/GO:0072686
beta-catenin binding	Gene Ontology	GO:0008013	6	69	0.0159472	0.161131	PTPRT|DLG5|ESR1|BTRC|PROP1|EP300	http://amigo.geneontology.org/amigo/term/GO:0008013
GABA-ergic synapse	Gene Ontology	GO:0098982	5	50	0.0163075	0.163129	PLCB1|DRD2|SLITRK3|NRXN3|PCDH17	http://amigo.geneontology.org/amigo/term/GO:0098982
phosphatidylinositol-mediated signaling	Gene Ontology	GO:0048015	4	33	0.0172734	0.166385	PLCB1|PDGFRA|PLCH1|KCNH1	http://amigo.geneontology.org/amigo/term/GO:0048015
negative regulation of catalytic activity	Gene Ontology	GO:0043086	4	33	0.0172734	0.166385	SCGB1A1|PPP1R12B|WDTC1|NQO1	http://amigo.geneontology.org/amigo/term/GO:0043086
RNA phosphodiester bond hydrolysis, endonucleolytic	Gene Ontology	GO:0090502	5	51	0.0175194	0.166385	TSEN34|NOB1|RPP30|ERN1|RNASEH2B	http://amigo.geneontology.org/amigo/term/GO:0090502
actin cytoskeleton organization	Gene Ontology	GO:0030036	8	114	0.0179537	0.166385	PHACTR4|GAS2L3|PDLIM5|DAAM2|ROCK2|CAPZA2|SSH2|SPECC1	http://amigo.geneontology.org/amigo/term/GO:0030036
high-density lipoprotein particle	Gene Ontology	GO:0034364	3	18	0.0182173	0.166385	APOA4|APOA5|APOA1	http://amigo.geneontology.org/amigo/term/GO:0034364
ventricular system development	Gene Ontology	GO:0021591	3	18	0.0182173	0.166385	BBS1|KIF27|MBOAT7	http://amigo.geneontology.org/amigo/term/GO:0021591
glucose transmembrane transport	Gene Ontology	GO:1904659	3	18	0.0182173	0.166385	SLC5A9|SLC2A9|MFSD4A	http://amigo.geneontology.org/amigo/term/GO:1904659
intraciliary transport particle B	Gene Ontology	GO:0030992	3	18	0.0182173	0.166385	TRIM59|IFT20|IFT80	http://amigo.geneontology.org/amigo/term/GO:0030992
collateral sprouting	Gene Ontology	GO:0048668	2	6	0.018346	0.166385	ABL1|NIN	http://amigo.geneontology.org/amigo/term/GO:0048668
positive regulation of RIG-I signaling pathway	Gene Ontology	GO:1900246	2	6	0.018346	0.166385	ANKRD17|PUM1	http://amigo.geneontology.org/amigo/term/GO:1900246
TORC1 complex	Gene Ontology	GO:0031931	2	6	0.018346	0.166385	RPTOR|MTOR	http://amigo.geneontology.org/amigo/term/GO:0031931
bubble DNA binding	Gene Ontology	GO:0000405	2	6	0.018346	0.166385	ABL1|WRN	http://amigo.geneontology.org/amigo/term/GO:0000405
positive regulation of ion transmembrane transporter activity	Gene Ontology	GO:0032414	2	6	0.018346	0.166385	WNK2|TRPC6	http://amigo.geneontology.org/amigo/term/GO:0032414
bile acid:sodium symporter activity	Gene Ontology	GO:0008508	2	6	0.018346	0.166385	SLC10A6|SLC10A4	http://amigo.geneontology.org/amigo/term/GO:0008508
ISG15-protein conjugation	Gene Ontology	GO:0032020	2	6	0.018346	0.166385	HERC5|UBE2E2	http://amigo.geneontology.org/amigo/term/GO:0032020
retina vasculature development in camera-type eye	Gene Ontology	GO:0061298	2	6	0.018346	0.166385	PDGFRA|ROM1	http://amigo.geneontology.org/amigo/term/GO:0061298
protein phosphatase activator activity	Gene Ontology	GO:0072542	2	6	0.018346	0.166385	B3GAT3|PHACTR4	http://amigo.geneontology.org/amigo/term/GO:0072542
peroxisome proliferator activated receptor binding	Gene Ontology	GO:0042975	2	6	0.018346	0.166385	TACC1|MED1	http://amigo.geneontology.org/amigo/term/GO:0042975
U3 snoRNA binding	Gene Ontology	GO:0034511	2	6	0.018346	0.166385	TSR1|UTP25	http://amigo.geneontology.org/amigo/term/GO:0034511
mesenchymal cell differentiation	Gene Ontology	GO:0048762	2	6	0.018346	0.166385	TGFBR1|FGFR1	http://amigo.geneontology.org/amigo/term/GO:0048762
endochondral bone growth	Gene Ontology	GO:0003416	2	6	0.018346	0.166385	EVC|BNC2	http://amigo.geneontology.org/amigo/term/GO:0003416
cellular response to electrical stimulus	Gene Ontology	GO:0071257	2	6	0.018346	0.166385	NEUROD2|RPE65	http://amigo.geneontology.org/amigo/term/GO:0071257
negative regulation of cytokine-mediated signaling pathway	Gene Ontology	GO:0001960	2	6	0.018346	0.166385	SIGIRR|CAV1	http://amigo.geneontology.org/amigo/term/GO:0001960
nail development	Gene Ontology	GO:0035878	2	6	0.018346	0.166385	ITGB4|ITGA6	http://amigo.geneontology.org/amigo/term/GO:0035878
ventricular compact myocardium morphogenesis	Gene Ontology	GO:0003223	2	6	0.018346	0.166385	POU4F1|TGFBR1	http://amigo.geneontology.org/amigo/term/GO:0003223
regulation of branching involved in prostate gland morphogenesis	Gene Ontology	GO:0060687	2	6	0.018346	0.166385	RXRA|ESR1	http://amigo.geneontology.org/amigo/term/GO:0060687
phosphatase regulator activity	Gene Ontology	GO:0019208	2	6	0.018346	0.166385	SBF2|PPP1R12B	http://amigo.geneontology.org/amigo/term/GO:0019208
titin binding	Gene Ontology	GO:0031432	2	6	0.018346	0.166385	ANKRD1|MYBPC1	http://amigo.geneontology.org/amigo/term/GO:0031432
protein localization to nucleolus	Gene Ontology	GO:1902570	2	6	0.018346	0.166385	WRN|NOP53	http://amigo.geneontology.org/amigo/term/GO:1902570
DNA duplex unwinding	Gene Ontology	GO:0032508	5	52	0.0187894	0.168395	IGHMBP2|PIF1|MCM3|DHX36|RFC3	http://amigo.geneontology.org/amigo/term/GO:0032508
nuclear inner membrane	Gene Ontology	GO:0005637	4	34	0.0189032	0.168395	SIRT1|KCNH1|UNC50|ERN1	http://amigo.geneontology.org/amigo/term/GO:0005637
positive regulation of endothelial cell migration	Gene Ontology	GO:0010595	4	34	0.0189032	0.168395	ZNF580|BCAS3|ROCK2|ATOH8	http://amigo.geneontology.org/amigo/term/GO:0010595
extracellular region	Gene Ontology	GO:0005576	21	454	0.0199072	0.174178	NRXN3|COL11A1|VSTM2L|PLBD1|GHR|RSPO2|ALB|KIF27|LECT2|PAM|CLSTN1|DNASE1|MGAT4A|GPC5|WWP2|DEFB119|QRFP|DPP4|HTRA1|ANGPT4|PLBD2	http://amigo.geneontology.org/amigo/term/GO:0005576
positive regulation of neuron projection development	Gene Ontology	GO:0010976	5	53	0.0201185	0.174178	TMEM30A|TOX|EP300|ITGA6|FGFR1	http://amigo.geneontology.org/amigo/term/GO:0010976
SCF ubiquitin ligase complex	Gene Ontology	GO:0019005	5	53	0.0201185	0.174178	CUL4A|SPSB1|BTRC|FBXL20|FBXL14	http://amigo.geneontology.org/amigo/term/GO:0019005
endoplasmic reticulum-Golgi intermediate compartment	Gene Ontology	GO:0005793	5	53	0.0201185	0.174178	TMED6|NUCB2|SEC22B|MGAT4A|ERGIC1	http://amigo.geneontology.org/amigo/term/GO:0005793
regulation of gene expression	Gene Ontology	GO:0010468	9	140	0.0202936	0.174178	LHX1|TGFBR1|ZNF628|ROM1|ZNF580|ZNF784|ZNF131|NLK|ATXN7L3B	http://amigo.geneontology.org/amigo/term/GO:0010468
protein C-terminus binding	Gene Ontology	GO:0008022	8	117	0.020463	0.174178	LAMA1|SIRT1|TERF2|MAP2K1|PROP1|ABL1|FBLN1|EP300	http://amigo.geneontology.org/amigo/term/GO:0008022
positive regulation of fibroblast proliferation	Gene Ontology	GO:0048146	4	35	0.020625	0.174178	PDGFRA|FGF10|CDK6|ESR1	http://amigo.geneontology.org/amigo/term/GO:0048146
cholesterol binding	Gene Ontology	GO:0015485	4	35	0.020625	0.174178	APOA4|APOA5|SCP2|APOA1	http://amigo.geneontology.org/amigo/term/GO:0015485
positive regulation of filopodium assembly	Gene Ontology	GO:0051491	3	19	0.0206783	0.174178	TGFBR1|BCAS3|NRP1	http://amigo.geneontology.org/amigo/term/GO:0051491
regulation of intracellular pH	Gene Ontology	GO:0051453	3	19	0.0206783	0.174178	SLC4A4|SLC9A9|ATP5F1B	http://amigo.geneontology.org/amigo/term/GO:0051453
terminal bouton	Gene Ontology	GO:0043195	3	19	0.0206783	0.174178	SLC18A1|RAB5A|NTRK2	http://amigo.geneontology.org/amigo/term/GO:0043195
protein phosphatase 1 binding	Gene Ontology	GO:0008157	3	19	0.0206783	0.174178	PHACTR4|SHOC2|FER	http://amigo.geneontology.org/amigo/term/GO:0008157
pigmentation	Gene Ontology	GO:0043473	3	19	0.0206783	0.174178	TYRP1|DRD2|KIT	http://amigo.geneontology.org/amigo/term/GO:0043473
cellular response to cytokine stimulus	Gene Ontology	GO:0071345	3	19	0.0206783	0.174178	MME|POU4F1|NFAT5	http://amigo.geneontology.org/amigo/term/GO:0071345
mitochondrial membrane	Gene Ontology	GO:0031966	5	54	0.0215076	0.174178	CARD19|BECN1|AFG1L|PEMT|SLC25A27	http://amigo.geneontology.org/amigo/term/GO:0031966
positive regulation of proteasomal ubiquitin-dependent protein catabolic process	Gene Ontology	GO:0032436	5	54	0.0215076	0.174178	VCP|COP1|ZER1|TRIB2|NOP53	http://amigo.geneontology.org/amigo/term/GO:0032436
chromatin DNA binding	Gene Ontology	GO:0031490	5	54	0.0215076	0.174178	TOX|EP300|LEMD2|RXRA|CLOCK	http://amigo.geneontology.org/amigo/term/GO:0031490
cellular response to hypoxia	Gene Ontology	GO:0071456	5	54	0.0215076	0.174178	SIRT1|MTOR|MGARP|NOP53|ANGPT4	http://amigo.geneontology.org/amigo/term/GO:0071456
p53 binding	Gene Ontology	GO:0002039	5	54	0.0215076	0.174178	SIRT1|EP300|ANKRD1|NOP53|PSME3	http://amigo.geneontology.org/amigo/term/GO:0002039
cellular response to UV	Gene Ontology	GO:0034644	4	36	0.0224401	0.174178	EIF2S1|EP300|BMF|DHX36	http://amigo.geneontology.org/amigo/term/GO:0034644
regulation of synaptic vesicle exocytosis	Gene Ontology	GO:2000300	4	36	0.0224401	0.174178	RAB5A|ADORA2B|DRD2|NRXN3	http://amigo.geneontology.org/amigo/term/GO:2000300
transcription by RNA polymerase II	Gene Ontology	GO:0006366	6	75	0.0224766	0.174178	NFAT5|LHX1|ESR1|SUPT3H|DRAP1|CCNH	http://amigo.geneontology.org/amigo/term/GO:0006366
circadian regulation of gene expression	Gene Ontology	GO:0032922	5	55	0.0229576	0.174178	DRD2|SIRT1|ID1|NOCT|CLOCK	http://amigo.geneontology.org/amigo/term/GO:0032922
endoderm formation	Gene Ontology	GO:0001706	2	7	0.0231693	0.174178	LHX1|DUSP1	http://amigo.geneontology.org/amigo/term/GO:0001706
magnesium ion transport	Gene Ontology	GO:0015693	2	7	0.0231693	0.174178	NIPA2|NIPA1	http://amigo.geneontology.org/amigo/term/GO:0015693
RNA polymerase II intronic transcription regulatory region sequence-specific DNA binding	Gene Ontology	GO:0001162	2	7	0.0231693	0.174178	RXRA|SMYD3	http://amigo.geneontology.org/amigo/term/GO:0001162
peripheral nervous system neuron development	Gene Ontology	GO:0048935	2	7	0.0231693	0.174178	POU4F1|NTRK2	http://amigo.geneontology.org/amigo/term/GO:0048935
positive regulation of Wnt signaling pathway, planar cell polarity pathway	Gene Ontology	GO:2000096	2	7	0.0231693	0.174178	ABL1|MLLT3	http://amigo.geneontology.org/amigo/term/GO:2000096
coronary artery morphogenesis	Gene Ontology	GO:0060982	2	7	0.0231693	0.174178	TGFBR1|NRP1	http://amigo.geneontology.org/amigo/term/GO:0060982
microtubule minus-end	Gene Ontology	GO:0036449	2	7	0.0231693	0.174178	CAMSAP2|NIN	http://amigo.geneontology.org/amigo/term/GO:0036449
luteinization	Gene Ontology	GO:0001553	2	7	0.0231693	0.174178	PDGFRA|PLEKHA1	http://amigo.geneontology.org/amigo/term/GO:0001553
regulation of cilium beat frequency involved in ciliary motility	Gene Ontology	GO:0060296	2	7	0.0231693	0.174178	BBS1|CATSPER1	http://amigo.geneontology.org/amigo/term/GO:0060296
negative regulation of monocyte differentiation	Gene Ontology	GO:0045656	2	7	0.0231693	0.174178	INPP5D|CDK6	http://amigo.geneontology.org/amigo/term/GO:0045656
L-type voltage-gated calcium channel complex	Gene Ontology	GO:1990454	2	7	0.0231693	0.174178	CACNB2|CACNA2D1	http://amigo.geneontology.org/amigo/term/GO:1990454
late endosome to vacuole transport	Gene Ontology	GO:0045324	2	7	0.0231693	0.174178	BECN1|BECN2	http://amigo.geneontology.org/amigo/term/GO:0045324
androgen metabolic process	Gene Ontology	GO:0008209	2	7	0.0231693	0.174178	PLEKHA1|ESR1	http://amigo.geneontology.org/amigo/term/GO:0008209
negative regulation of programmed cell death	Gene Ontology	GO:0043069	2	7	0.0231693	0.174178	DCPS|KIT	http://amigo.geneontology.org/amigo/term/GO:0043069
peroxisome proliferator activated receptor signaling pathway	Gene Ontology	GO:0035357	2	7	0.0231693	0.174178	MED1|RXRA	http://amigo.geneontology.org/amigo/term/GO:0035357
labyrinthine layer development	Gene Ontology	GO:0060711	2	7	0.0231693	0.174178	BIRC6|MAP2K1	http://amigo.geneontology.org/amigo/term/GO:0060711
cAMP-dependent protein kinase inhibitor activity	Gene Ontology	GO:0004862	2	7	0.0231693	0.174178	PRKAG2|PRKAR1A	http://amigo.geneontology.org/amigo/term/GO:0004862
endothelin receptor signaling pathway	Gene Ontology	GO:0086100	2	7	0.0231693	0.174178	EDNRB|BCAR3	http://amigo.geneontology.org/amigo/term/GO:0086100
spherical high-density lipoprotein particle	Gene Ontology	GO:0034366	2	7	0.0231693	0.174178	APOA1|APOC3	http://amigo.geneontology.org/amigo/term/GO:0034366
regulation of axon extension	Gene Ontology	GO:0030516	2	7	0.0231693	0.174178	ABL1|TTL	http://amigo.geneontology.org/amigo/term/GO:0030516
messenger ribonucleoprotein complex	Gene Ontology	GO:1990124	2	7	0.0231693	0.174178	PKP3|PKP1	http://amigo.geneontology.org/amigo/term/GO:1990124
circadian behavior	Gene Ontology	GO:0048512	2	7	0.0231693	0.174178	NR1D2|GPR157	http://amigo.geneontology.org/amigo/term/GO:0048512
activation of transmembrane receptor protein tyrosine kinase activity	Gene Ontology	GO:0007171	2	7	0.0231693	0.174178	ANGPT1|ANGPT4	http://amigo.geneontology.org/amigo/term/GO:0007171
nucleotide-activated protein kinase complex	Gene Ontology	GO:0031588	2	7	0.0231693	0.174178	PRKAG2|PRKAR1A	http://amigo.geneontology.org/amigo/term/GO:0031588
regulation of MAP kinase activity	Gene Ontology	GO:0043405	2	7	0.0231693	0.174178	CDK12|TRIB2	http://amigo.geneontology.org/amigo/term/GO:0043405
regulation of fatty acid metabolic process	Gene Ontology	GO:0019217	2	7	0.0231693	0.174178	PRKAG2|CAV1	http://amigo.geneontology.org/amigo/term/GO:0019217
dipeptidyl-peptidase activity	Gene Ontology	GO:0008239	2	7	0.0231693	0.174178	DPP3|DPP4	http://amigo.geneontology.org/amigo/term/GO:0008239
positive regulation of skeletal muscle fiber development	Gene Ontology	GO:0048743	2	7	0.0231693	0.174178	ACTN3|LMOD3	http://amigo.geneontology.org/amigo/term/GO:0048743
phospholipid scramblase activity	Gene Ontology	GO:0017128	2	7	0.0231693	0.174178	PLSCR5|ANO9	http://amigo.geneontology.org/amigo/term/GO:0017128
endothelial cell migration	Gene Ontology	GO:0043542	3	20	0.0233124	0.174178	ABL1|TGFBR1|DPP4	http://amigo.geneontology.org/amigo/term/GO:0043542
ERK1 and ERK2 cascade	Gene Ontology	GO:0070371	3	20	0.0233124	0.174178	FGF10|MAP2K1|MED1	http://amigo.geneontology.org/amigo/term/GO:0070371
gluconeogenesis	Gene Ontology	GO:0006094	3	20	0.0233124	0.174178	G6PC2|RBP4|SDS	http://amigo.geneontology.org/amigo/term/GO:0006094
oligodendrocyte differentiation	Gene Ontology	GO:0048709	3	20	0.0233124	0.174178	DUSP10|NTRK2|VTN	http://amigo.geneontology.org/amigo/term/GO:0048709
transcriptionally active chromatin	Gene Ontology	GO:0035327	3	20	0.0233124	0.174178	EXOSC10|BCAS3|ESR1	http://amigo.geneontology.org/amigo/term/GO:0035327
voltage-gated calcium channel complex	Gene Ontology	GO:0005891	3	20	0.0233124	0.174178	CACNA1S|CACNA2D1|CACNB2	http://amigo.geneontology.org/amigo/term/GO:0005891
positive regulation of cell migration	Gene Ontology	GO:0030335	9	144	0.0236186	0.175885	PDGFRA|SEMA5A|PIK3CD|TGFBR1|ITGA6|KIT|FER|ZNF268|CAV1	http://amigo.geneontology.org/amigo/term/GO:0030335
phospholipid binding	Gene Ontology	GO:0005543	6	76	0.0237162	0.175885	EPN1|APOC3|PSD4|APOA4|APOA5|APOA1	http://amigo.geneontology.org/amigo/term/GO:0005543
brush border	Gene Ontology	GO:0005903	4	37	0.0243494	0.178829	MME|ACTN3|SLC34A3|MYO1B	http://amigo.geneontology.org/amigo/term/GO:0005903
protein-macromolecule adaptor activity	Gene Ontology	GO:0030674	4	37	0.0243494	0.178829	RPTOR|GATAD2A|PPP4R2|CAV1	http://amigo.geneontology.org/amigo/term/GO:0030674
roof of mouth development	Gene Ontology	GO:0060021	5	56	0.0244694	0.178829	TBX2|PDGFRA|BNC2|TGFBR1|PLEKHA1	http://amigo.geneontology.org/amigo/term/GO:0060021
positive regulation of protein binding	Gene Ontology	GO:0032092	5	56	0.0244694	0.178829	EP300|VTN|EPHB6|HIP1R|CAV1	http://amigo.geneontology.org/amigo/term/GO:0032092
kinase binding	Gene Ontology	GO:0019900	5	56	0.0244694	0.178829	DLG2|MYCN|ATP1A4|NIN|BCAR3	http://amigo.geneontology.org/amigo/term/GO:0019900
intracellular protein transport	Gene Ontology	GO:0006886	12	220	0.0246792	0.179925	TMED6|SCFD2|RAB5A|MYRIP|SYTL2|AP1M1|TBC1D5|TBC1D22A|SGSM2|EVI5|TRIM23|TOM1L2	http://amigo.geneontology.org/amigo/term/GO:0006886
nucleolus	Gene Ontology	GO:0005730	24	551	0.0248708	0.180884	EIF6|PRKDC|HABP4|OXR1|MED1|ABL1|MOB1A|HINT2|EXOSC10|MYCN|NUSAP1|NOP53|FANCG|UTP25|RBM19|SIRT1|ITGB4|WRN|ITPR3|NIN|CDC14B|PDK1|ZPR1|POU2F3	http://amigo.geneontology.org/amigo/term/GO:0005730
calcium-mediated signaling	Gene Ontology	GO:0019722	5	57	0.0260437	0.186255	PPP1R9A|KSR2|CCR10|EDNRB|CCR7	http://amigo.geneontology.org/amigo/term/GO:0019722
macroautophagy	Gene Ontology	GO:0016236	3	21	0.0261197	0.186255	VCP|BECN1|TBC1D5	http://amigo.geneontology.org/amigo/term/GO:0016236
membrane raft	Gene Ontology	GO:0045121	8	123	0.0262101	0.186255	TGFBR1|ANGPT1|RAB5A|ATP1A4|MME|CAV1|DPP4|FYB2	http://amigo.geneontology.org/amigo/term/GO:0045121
adherens junction	Gene Ontology	GO:0005912	7	100	0.0262552	0.186255	PDLIM5|DLG5|TLN1|FRMD4B|PKP3|PKP1|PTPRM	http://amigo.geneontology.org/amigo/term/GO:0005912
Rho protein signal transduction	Gene Ontology	GO:0007266	4	38	0.026354	0.186255	PHACTR4|ARHGEF12|ROCK2|CELSR1	http://amigo.geneontology.org/amigo/term/GO:0007266
protein-containing complex assembly	Gene Ontology	GO:0065003	4	38	0.026354	0.186255	MITF|WDR19|DLG5|PEX14	http://amigo.geneontology.org/amigo/term/GO:0065003
negative regulation of I-kappaB kinase/NF-kappaB signaling	Gene Ontology	GO:0043124	4	38	0.026354	0.186255	ABL1|SIRT1|TRIM59|ESR1	http://amigo.geneontology.org/amigo/term/GO:0043124
transmembrane transporter activity	Gene Ontology	GO:0022857	6	79	0.0277072	0.186255	SLC35F1|MFSD1|SLC4A4|SLC22A7|SLC18A1|MFSD14A	http://amigo.geneontology.org/amigo/term/GO:0022857
DNA synthesis involved in DNA repair	Gene Ontology	GO:0000731	2	8	0.0284493	0.186255	WRN|SIRT1	http://amigo.geneontology.org/amigo/term/GO:0000731
peptide metabolic process	Gene Ontology	GO:0006518	2	8	0.0284493	0.186255	MME|CPZ	http://amigo.geneontology.org/amigo/term/GO:0006518
xenobiotic transmembrane transporter activity	Gene Ontology	GO:0042910	2	8	0.0284493	0.186255	SLC18A1|RALBP1	http://amigo.geneontology.org/amigo/term/GO:0042910
store-operated calcium channel activity	Gene Ontology	GO:0015279	2	8	0.0284493	0.186255	TRPC6|TRPC7	http://amigo.geneontology.org/amigo/term/GO:0015279
phosphorylation of RNA polymerase II C-terminal domain	Gene Ontology	GO:0070816	2	8	0.0284493	0.186255	CDK12|CCNH	http://amigo.geneontology.org/amigo/term/GO:0070816
receptor guanylyl cyclase signaling pathway	Gene Ontology	GO:0007168	2	8	0.0284493	0.186255	NPR2|GUCY2C	http://amigo.geneontology.org/amigo/term/GO:0007168
retina homeostasis	Gene Ontology	GO:0001895	2	8	0.0284493	0.186255	BBS1|RPE65	http://amigo.geneontology.org/amigo/term/GO:0001895
vagina development	Gene Ontology	GO:0060068	2	8	0.0284493	0.186255	LHX1|ESR1	http://amigo.geneontology.org/amigo/term/GO:0060068
estrogen metabolic process	Gene Ontology	GO:0008210	2	8	0.0284493	0.186255	PDGFRA|PLEKHA1	http://amigo.geneontology.org/amigo/term/GO:0008210
positive regulation of transcription by RNA polymerase III	Gene Ontology	GO:0045945	2	8	0.0284493	0.186255	RPTOR|MTOR	http://amigo.geneontology.org/amigo/term/GO:0045945
TORC1 signaling	Gene Ontology	GO:0038202	2	8	0.0284493	0.186255	RPTOR|MTOR	http://amigo.geneontology.org/amigo/term/GO:0038202
cellular response to leucine	Gene Ontology	GO:0071233	2	8	0.0284493	0.186255	RPTOR|MTOR	http://amigo.geneontology.org/amigo/term/GO:0071233
DNA clamp loader activity	Gene Ontology	GO:0003689	2	8	0.0284493	0.186255	RFC1|RFC3	http://amigo.geneontology.org/amigo/term/GO:0003689
chloride channel inhibitor activity	Gene Ontology	GO:0019869	2	8	0.0284493	0.186255	WNK2|VAMP8	http://amigo.geneontology.org/amigo/term/GO:0019869
5'-3' DNA helicase activity	Gene Ontology	GO:0043139	2	8	0.0284493	0.186255	PIF1|IGHMBP2	http://amigo.geneontology.org/amigo/term/GO:0043139
tube formation	Gene Ontology	GO:0035148	2	8	0.0284493	0.186255	BCAS3|ATOH8	http://amigo.geneontology.org/amigo/term/GO:0035148
Gemini of coiled bodies	Gene Ontology	GO:0097504	2	8	0.0284493	0.186255	HABP4|ZPR1	http://amigo.geneontology.org/amigo/term/GO:0097504
interleukin-6-mediated signaling pathway	Gene Ontology	GO:0070102	2	8	0.0284493	0.186255	FER|ST18	http://amigo.geneontology.org/amigo/term/GO:0070102
juxtaparanode region of axon	Gene Ontology	GO:0044224	2	8	0.0284493	0.186255	DLG2|KCNAB1	http://amigo.geneontology.org/amigo/term/GO:0044224
negative regulation of production of miRNAs involved in gene silencing by miRNA	Gene Ontology	GO:1903799	2	8	0.0284493	0.186255	NCOR1|ESR1	http://amigo.geneontology.org/amigo/term/GO:1903799
alpha-catenin binding	Gene Ontology	GO:0045294	2	8	0.0284493	0.186255	PTPRT|PKP3	http://amigo.geneontology.org/amigo/term/GO:0045294
guanylate cyclase activity	Gene Ontology	GO:0004383	2	8	0.0284493	0.186255	NPR2|GUCY2C	http://amigo.geneontology.org/amigo/term/GO:0004383
lamin binding	Gene Ontology	GO:0005521	2	8	0.0284493	0.186255	PLCB1|PKP1	http://amigo.geneontology.org/amigo/term/GO:0005521
intracellular steroid hormone receptor signaling pathway	Gene Ontology	GO:0030518	2	8	0.0284493	0.186255	MED1|ESR1	http://amigo.geneontology.org/amigo/term/GO:0030518
dystrophin-associated glycoprotein complex	Gene Ontology	GO:0016010	2	8	0.0284493	0.186255	UTRN|SNTB2	http://amigo.geneontology.org/amigo/term/GO:0016010
viral RNA genome replication	Gene Ontology	GO:0039694	2	8	0.0284493	0.186255	RAB5A|ROCK2	http://amigo.geneontology.org/amigo/term/GO:0039694
I band	Gene Ontology	GO:0031674	2	8	0.0284493	0.186255	CACNA1S|ANKRD1	http://amigo.geneontology.org/amigo/term/GO:0031674
grooming behavior	Gene Ontology	GO:0007625	2	8	0.0284493	0.186255	QRFP|DRD2	http://amigo.geneontology.org/amigo/term/GO:0007625
histone-lysine N-methyltransferase activity	Gene Ontology	GO:0018024	2	8	0.0284493	0.186255	EZH1|SMYD3	http://amigo.geneontology.org/amigo/term/GO:0018024
glucose transmembrane transporter activity	Gene Ontology	GO:0005355	2	8	0.0284493	0.186255	SLC2A9|MFSD4A	http://amigo.geneontology.org/amigo/term/GO:0005355
platelet-derived growth factor receptor binding	Gene Ontology	GO:0005161	2	8	0.0284493	0.186255	PDGFRA|ERN1	http://amigo.geneontology.org/amigo/term/GO:0005161
cellular response to steroid hormone stimulus	Gene Ontology	GO:0071383	2	8	0.0284493	0.186255	MGARP|URI1	http://amigo.geneontology.org/amigo/term/GO:0071383
peptidyl-lysine deacetylation	Gene Ontology	GO:0034983	2	8	0.0284493	0.186255	SIRT3|SIRT1	http://amigo.geneontology.org/amigo/term/GO:0034983
hemidesmosome	Gene Ontology	GO:0030056	2	8	0.0284493	0.186255	ITGB4|ITGA6	http://amigo.geneontology.org/amigo/term/GO:0030056
regulation of potassium ion transmembrane transport	Gene Ontology	GO:1901379	2	8	0.0284493	0.186255	KCNAB1|KCNN2	http://amigo.geneontology.org/amigo/term/GO:1901379
SCF-dependent proteasomal ubiquitin-dependent protein catabolic process	Gene Ontology	GO:0031146	4	39	0.0284547	0.186255	CUL4A|BTRC|FBXL20|FBXL14	http://amigo.geneontology.org/amigo/term/GO:0031146
metal ion binding	Gene Ontology	GO:0046872	44	1164	0.0287887	0.187416	FOXP1|MYRIP|PDLIM5|RPE65|PHF21A|MOB3B|PDE9A|HECTD1|B3GAT3|STAC2|KIT|LHX1|LHX5|DDHD2|C1GALT1|NRP1|NOB1|CHPT1|TENT2|SCEL|NLK|TYRP1|TGFBR1|MAT2A|OIP5|ZNF784|LPP|RNF181|RIMKLB|EBF3|PDF|UNK|KSR2|LECT2|ALB|ROCK2|ASAP1|PDE6C|ATP1A4|MGAT4A|ABLIM1|NSD3|SLC1A1|CRIP3	http://amigo.geneontology.org/amigo/term/GO:0046872
stereocilium	Gene Ontology	GO:0032420	3	22	0.0290995	0.187416	LOXHD1|ATP8B1|IFT20	http://amigo.geneontology.org/amigo/term/GO:0032420
cell motility	Gene Ontology	GO:0048870	3	22	0.0290995	0.187416	MAP2K1|PLD2|CFL1	http://amigo.geneontology.org/amigo/term/GO:0048870
extracellular matrix binding	Gene Ontology	GO:0050840	3	22	0.0290995	0.187416	TGFBI|ADAMTS15|VTN	http://amigo.geneontology.org/amigo/term/GO:0050840
steroid binding	Gene Ontology	GO:0005496	3	22	0.0290995	0.187416	PAQR8|HSD11B1|ESR1	http://amigo.geneontology.org/amigo/term/GO:0005496
chemorepellent activity	Gene Ontology	GO:0045499	3	22	0.0290995	0.187416	DPP4|APOA1|SEMA5A	http://amigo.geneontology.org/amigo/term/GO:0045499
cell-cell adhesion	Gene Ontology	GO:0098609	6	80	0.0291302	0.187416	CELSR1|TLN1|FAT3|PKP3|PKP1|LPP	http://amigo.geneontology.org/amigo/term/GO:0098609
protein phosphatase binding	Gene Ontology	GO:0019903	5	59	0.0293828	0.188237	VCP|SHOC2|CLEC12B|CLEC12A|PPP6R3	http://amigo.geneontology.org/amigo/term/GO:0019903
animal organ morphogenesis	Gene Ontology	GO:0009887	5	59	0.0293828	0.188237	ATRNL1|LAMA1|EP300|MEIS2|FGF10	http://amigo.geneontology.org/amigo/term/GO:0009887
translational initiation	Gene Ontology	GO:0006413	4	40	0.0306521	0.194712	EIF1AD|EIF3K|EIF2S1|EIF6	http://amigo.geneontology.org/amigo/term/GO:0006413
Rac GTPase binding	Gene Ontology	GO:0048365	4	40	0.0306521	0.194712	HACE1|CYFIP1|RALBP1|CAV1	http://amigo.geneontology.org/amigo/term/GO:0048365
response to virus	Gene Ontology	GO:0009615	4	40	0.0306521	0.194712	EEF1G|LCN2|CDK6|URI1	http://amigo.geneontology.org/amigo/term/GO:0009615
heparin binding	Gene Ontology	GO:0008201	7	104	0.031235	0.197997	RSPO2|NAV2|ADAMTS15|TMEM184A|APOA5|FGF10|FGFR1	http://amigo.geneontology.org/amigo/term/GO:0008201
translation	Gene Ontology	GO:0006412	8	128	0.0317885	0.199811	MRPL37|RPS11|ZAR1|RPL4|MRPL3|MRPL1|PDF|EIF2S1	http://amigo.geneontology.org/amigo/term/GO:0006412
ADP binding	Gene Ontology	GO:0043531	3	23	0.0322512	0.199811	VCP|PRKAG2|ERN1	http://amigo.geneontology.org/amigo/term/GO:0043531
phosphatidylinositol-3,4-bisphosphate binding	Gene Ontology	GO:0043325	3	23	0.0322512	0.199811	PLEK2|PLEKHA1|HIP1R	http://amigo.geneontology.org/amigo/term/GO:0043325
positive regulation of erythrocyte differentiation	Gene Ontology	GO:0045648	3	23	0.0322512	0.199811	PRMT1|MED1|INPP5D	http://amigo.geneontology.org/amigo/term/GO:0045648
response to retinoic acid	Gene Ontology	GO:0032526	3	23	0.0322512	0.199811	OVCA2|RBP4|RXRA	http://amigo.geneontology.org/amigo/term/GO:0032526
negative regulation of cell adhesion	Gene Ontology	GO:0007162	3	23	0.0322512	0.199811	ANGPT1|DUSP1|RASA1	http://amigo.geneontology.org/amigo/term/GO:0007162
estrogen receptor binding	Gene Ontology	GO:0030331	3	23	0.0322512	0.199811	TACC1|MED1|ESR1	http://amigo.geneontology.org/amigo/term/GO:0030331
embryonic pattern specification	Gene Ontology	GO:0009880	3	23	0.0322512	0.199811	LHX1|FGF10|MEIS2	http://amigo.geneontology.org/amigo/term/GO:0009880
endoplasmic reticulum organization	Gene Ontology	GO:0007029	3	23	0.0322512	0.199811	CASQ1|ATL3|MIA3	http://amigo.geneontology.org/amigo/term/GO:0007029
endocytic vesicle	Gene Ontology	GO:0030139	4	41	0.0329467	0.200094	DPP4|RAB5A|EHD2|APOA1	http://amigo.geneontology.org/amigo/term/GO:0030139
cell differentiation	Gene Ontology	GO:0030154	15	312	0.0336629	0.200094	ANGPT1|VAMP5|STYK1|SMAD5|NHSL1|ID1|FGF10|POU4F1|RXRA|ELK4|ATOH8|NR1D2|ELF2|POU2F3|CAV1	http://amigo.geneontology.org/amigo/term/GO:0030154
peptidyl-tyrosine phosphorylation	Gene Ontology	GO:0018108	6	83	0.0336839	0.200094	PDGFRA|NTRK2|KIT|MELK|TTBK1|FGFR1	http://amigo.geneontology.org/amigo/term/GO:0018108
nuclear receptor binding	Gene Ontology	GO:0016922	2	9	0.0341576	0.200094	SMARCE1|RXRA	http://amigo.geneontology.org/amigo/term/GO:0016922
positive regulation of keratinocyte migration	Gene Ontology	GO:0051549	2	9	0.0341576	0.200094	FGF10|MTOR	http://amigo.geneontology.org/amigo/term/GO:0051549
behavioral response to ethanol	Gene Ontology	GO:0048149	2	9	0.0341576	0.200094	USP46|DRD2	http://amigo.geneontology.org/amigo/term/GO:0048149
apical protein localization	Gene Ontology	GO:0045176	2	9	0.0341576	0.200094	DLG5|CELSR1	http://amigo.geneontology.org/amigo/term/GO:0045176
ion homeostasis	Gene Ontology	GO:0050801	2	9	0.0341576	0.200094	WNK2|SLC4A4	http://amigo.geneontology.org/amigo/term/GO:0050801
protein tyrosine/threonine phosphatase activity	Gene Ontology	GO:0008330	2	9	0.0341576	0.200094	DUSP1|DUSP10	http://amigo.geneontology.org/amigo/term/GO:0008330
3',5'-cyclic-nucleotide phosphodiesterase activity	Gene Ontology	GO:0004114	2	9	0.0341576	0.200094	PDE6C|PDE9A	http://amigo.geneontology.org/amigo/term/GO:0004114
branching involved in salivary gland morphogenesis	Gene Ontology	GO:0060445	2	9	0.0341576	0.200094	LAMA1|FGFR1	http://amigo.geneontology.org/amigo/term/GO:0060445
peptidyl-serine dephosphorylation	Gene Ontology	GO:0070262	2	9	0.0341576	0.200094	DUSP1|PPP2R2B	http://amigo.geneontology.org/amigo/term/GO:0070262
DNA catabolic process, endonucleolytic	Gene Ontology	GO:0000737	2	9	0.0341576	0.200094	MUS81|DNASE1	http://amigo.geneontology.org/amigo/term/GO:0000737
central nervous system neuron development	Gene Ontology	GO:0021954	2	9	0.0341576	0.200094	GBA2|NTRK2	http://amigo.geneontology.org/amigo/term/GO:0021954
lyase activity	Gene Ontology	GO:0016829	2	9	0.0341576	0.200094	PTGES2|TSEN34	http://amigo.geneontology.org/amigo/term/GO:0016829
skin morphogenesis	Gene Ontology	GO:0043589	2	9	0.0341576	0.200094	ITGB4|ITGA6	http://amigo.geneontology.org/amigo/term/GO:0043589
regulation of Golgi organization	Gene Ontology	GO:1903358	2	9	0.0341576	0.200094	CAMSAP2|RAB33B	http://amigo.geneontology.org/amigo/term/GO:1903358
U2-type catalytic step 1 spliceosome	Gene Ontology	GO:0071006	2	9	0.0341576	0.200094	MAGOHB|RBM8A	http://amigo.geneontology.org/amigo/term/GO:0071006
TORC2 complex	Gene Ontology	GO:0031932	2	9	0.0341576	0.200094	MTOR|PRR5	http://amigo.geneontology.org/amigo/term/GO:0031932
Leydig cell differentiation	Gene Ontology	GO:0033327	2	9	0.0341576	0.200094	PDGFRA|PLEKHA1	http://amigo.geneontology.org/amigo/term/GO:0033327
peptidase activator activity	Gene Ontology	GO:0016504	2	9	0.0341576	0.200094	FBLN1|CAV1	http://amigo.geneontology.org/amigo/term/GO:0016504
cation channel complex	Gene Ontology	GO:0034703	2	9	0.0341576	0.200094	TRPC6|TRPC7	http://amigo.geneontology.org/amigo/term/GO:0034703
negative regulation of vascular associated smooth muscle cell proliferation	Gene Ontology	GO:1904706	2	9	0.0341576	0.200094	PDCD4|PRKG1	http://amigo.geneontology.org/amigo/term/GO:1904706
N-acetyltransferase activity	Gene Ontology	GO:0008080	2	9	0.0341576	0.200094	NAT14|SMARCE1	http://amigo.geneontology.org/amigo/term/GO:0008080
Bergmann glial cell differentiation	Gene Ontology	GO:0060020	2	9	0.0341576	0.200094	ABL1|MAP2K1	http://amigo.geneontology.org/amigo/term/GO:0060020
regulation of synaptic transmission, GABAergic	Gene Ontology	GO:0032228	2	9	0.0341576	0.200094	USP46|DRD2	http://amigo.geneontology.org/amigo/term/GO:0032228
regulation of osteoclast differentiation	Gene Ontology	GO:0045670	2	9	0.0341576	0.200094	MITF|MTOR	http://amigo.geneontology.org/amigo/term/GO:0045670
positive regulation of cell population proliferation	Gene Ontology	GO:0008284	14	286	0.0347259	0.202479	AREG|PRL|BIRC6|PRMT1|MEIS2|KIT|CUL4A|FER|PKHD1|PDF|CDCA7L|FGF10|DPP4|ZNF268	http://amigo.geneontology.org/amigo/term/GO:0008284
integral component of endoplasmic reticulum membrane	Gene Ontology	GO:0030176	6	84	0.0352984	0.202479	CPT1C|KTN1|CREB3|ERGIC1|TAPT1|ERN1	http://amigo.geneontology.org/amigo/term/GO:0030176
cellular response to amino acid stimulus	Gene Ontology	GO:0071230	4	42	0.0353389	0.202479	RPTOR|SH3BP4|PDGFRA|NTRK2	http://amigo.geneontology.org/amigo/term/GO:0071230
mitotic cytokinesis	Gene Ontology	GO:0000281	4	42	0.0353389	0.202479	EFHC1|NUSAP1|RASA1|ROCK2	http://amigo.geneontology.org/amigo/term/GO:0000281
vesicle-mediated transport	Gene Ontology	GO:0016192	7	107	0.0353601	0.202479	CNIH1|SCFD2|KIF1B|AP4S1|AP1M1|RTN3|TRIM23	http://amigo.geneontology.org/amigo/term/GO:0016192
cortical actin cytoskeleton organization	Gene Ontology	GO:0030866	3	24	0.0355734	0.202479	EHD2|ROCK2|TLN1	http://amigo.geneontology.org/amigo/term/GO:0030866
embryo implantation	Gene Ontology	GO:0007566	3	24	0.0355734	0.202479	POLR1B|RXRA|PCSK5	http://amigo.geneontology.org/amigo/term/GO:0007566
cyclin binding	Gene Ontology	GO:0030332	3	24	0.0355734	0.202479	CDK12|CIZ1|CDK6	http://amigo.geneontology.org/amigo/term/GO:0030332
phosphoprotein phosphatase activity	Gene Ontology	GO:0004721	3	24	0.0355734	0.202479	SSH2|DUSP1|DUSP10	http://amigo.geneontology.org/amigo/term/GO:0004721
ion transport	Gene Ontology	GO:0006811	3	24	0.0355734	0.202479	ATP6V1D|SLC22A7|KCNN2	http://amigo.geneontology.org/amigo/term/GO:0006811
platelet-derived growth factor receptor signaling pathway	Gene Ontology	GO:0048008	3	24	0.0355734	0.202479	FER|PLEKHA1|NRP1	http://amigo.geneontology.org/amigo/term/GO:0048008
stem cell differentiation	Gene Ontology	GO:0048863	3	24	0.0355734	0.202479	ESR1|PUM1|KIT	http://amigo.geneontology.org/amigo/term/GO:0048863
neuronal cell body	Gene Ontology	GO:0043025	9	156	0.0358929	0.203528	PPP1R1B|GRIK2|CREB3|ZPR1|SRR|KCNN2|UBB|MME|TTBK1	http://amigo.geneontology.org/amigo/term/GO:0043025
post-embryonic development	Gene Ontology	GO:0009791	5	63	0.0368398	0.208114	ABL1|LHX1|TGFBR1|MTOR|PLEKHA1	http://amigo.geneontology.org/amigo/term/GO:0009791
hematopoietic progenitor cell differentiation	Gene Ontology	GO:0002244	5	63	0.0368398	0.208114	KIT|ZNF784|PDGFRA|HERC6|CEBPD	http://amigo.geneontology.org/amigo/term/GO:0002244
oxidation-reduction process	Gene Ontology	GO:0055114	22	516	0.0371852	0.20928	AOC3|TYRP1|KMO|RPE65|NQO1|LOXHD1|OXR1|PAM|MTHFD2L|NDUFA13|SRD5A3|HSD17B1|HSD11B1|NDUFC1|TXNL1|KCNAB1|CHDH|NDOR1|MTHFD2|ALDH1L2|MSRA|VAT1L	http://amigo.geneontology.org/amigo/term/GO:0055114
protein self-association	Gene Ontology	GO:0043621	4	43	0.0378292	0.210185	FOXP1|AGXT|MALT1|ID1	http://amigo.geneontology.org/amigo/term/GO:0043621
protein processing	Gene Ontology	GO:0016485	4	43	0.0378292	0.210185	PCSK2|CPZ|ADAMTS3|PCSK5	http://amigo.geneontology.org/amigo/term/GO:0016485
actin binding	Gene Ontology	GO:0003779	9	158	0.0382964	0.210185	PDLIM5|MYRIP|GAS2L3|PHACTR4|DAAM2|DNASE1|UTRN|SSH2|ABRA	http://amigo.geneontology.org/amigo/term/GO:0003779
cellular response to epidermal growth factor stimulus	Gene Ontology	GO:0071364	3	25	0.0390647	0.210185	MED1|ZPR1|BAG4	http://amigo.geneontology.org/amigo/term/GO:0071364
lamellipodium assembly	Gene Ontology	GO:0030032	3	25	0.0390647	0.210185	ABLIM1|CYFIP1|KIT	http://amigo.geneontology.org/amigo/term/GO:0030032
ubiquitin protein ligase activity	Gene Ontology	GO:0061630	11	211	0.0398628	0.210185	HACE1|WWP2|DTX1|PELI2|BIRC3|BTRC|RNF181|COP1|TRIM59|RNF38|HERC5	http://amigo.geneontology.org/amigo/term/GO:0061630
intrinsic apoptotic signaling pathway in response to oxidative stress	Gene Ontology	GO:0008631	2	10	0.0402673	0.210185	PDK1|MELK	http://amigo.geneontology.org/amigo/term/GO:0008631
vinculin binding	Gene Ontology	GO:0017166	2	10	0.0402673	0.210185	UTRN|TLN1	http://amigo.geneontology.org/amigo/term/GO:0017166
response to radiation	Gene Ontology	GO:0009314	2	10	0.0402673	0.210185	FANCG|KIT	http://amigo.geneontology.org/amigo/term/GO:0009314
adult feeding behavior	Gene Ontology	GO:0008343	2	10	0.0402673	0.210185	USP46|IFT80	http://amigo.geneontology.org/amigo/term/GO:0008343
regulation of postsynaptic neurotransmitter receptor activity	Gene Ontology	GO:0098962	2	10	0.0402673	0.210185	SHISA7|SHISA9	http://amigo.geneontology.org/amigo/term/GO:0098962
activation of NF-kappaB-inducing kinase activity	Gene Ontology	GO:0007250	2	10	0.0402673	0.210185	MALT1|TIRAP	http://amigo.geneontology.org/amigo/term/GO:0007250
MHC class I protein binding	Gene Ontology	GO:0042288	2	10	0.0402673	0.210185	VCP|ATP5F1B	http://amigo.geneontology.org/amigo/term/GO:0042288
spinal cord association neuron differentiation	Gene Ontology	GO:0021527	2	10	0.0402673	0.210185	LHX1|LHX5	http://amigo.geneontology.org/amigo/term/GO:0021527
proton-transporting ATP synthase activity, rotational mechanism	Gene Ontology	GO:0046933	2	10	0.0402673	0.210185	ATP5F1E|ATP5F1B	http://amigo.geneontology.org/amigo/term/GO:0046933
embryonic camera-type eye development	Gene Ontology	GO:0031076	2	10	0.0402673	0.210185	WDR19|FGF10	http://amigo.geneontology.org/amigo/term/GO:0031076
synaptic cleft	Gene Ontology	GO:0043083	2	10	0.0402673	0.210185	LGI1|ADGRB3	http://amigo.geneontology.org/amigo/term/GO:0043083
embryo development ending in birth or egg hatching	Gene Ontology	GO:0009792	2	10	0.0402673	0.210185	SCEL|SEBOX	http://amigo.geneontology.org/amigo/term/GO:0009792
insulin-like growth factor I binding	Gene Ontology	GO:0031994	2	10	0.0402673	0.210185	ITGB4|ITGA6	http://amigo.geneontology.org/amigo/term/GO:0031994
deadenylation-dependent decapping of nuclear-transcribed mRNA	Gene Ontology	GO:0000290	2	10	0.0402673	0.210185	DCPS|NOCT	http://amigo.geneontology.org/amigo/term/GO:0000290
neuronal action potential propagation	Gene Ontology	GO:0019227	2	10	0.0402673	0.210185	CNTNAP1|NTRK2	http://amigo.geneontology.org/amigo/term/GO:0019227
3',5'-cyclic-GMP phosphodiesterase activity	Gene Ontology	GO:0047555	2	10	0.0402673	0.210185	PDE6C|PDE9A	http://amigo.geneontology.org/amigo/term/GO:0047555
preribosome, small subunit precursor	Gene Ontology	GO:0030688	2	10	0.0402673	0.210185	TSR1|NOB1	http://amigo.geneontology.org/amigo/term/GO:0030688
vacuolar proton-transporting V-type ATPase complex	Gene Ontology	GO:0016471	2	10	0.0402673	0.210185	TMEM199|ATP6V0A1	http://amigo.geneontology.org/amigo/term/GO:0016471
negative regulation of necroptotic process	Gene Ontology	GO:0060546	2	10	0.0402673	0.210185	BIRC3|CAV1	http://amigo.geneontology.org/amigo/term/GO:0060546
positive regulation of transcription initiation from RNA polymerase II promoter	Gene Ontology	GO:0060261	2	10	0.0402673	0.210185	MED1|DHX36	http://amigo.geneontology.org/amigo/term/GO:0060261
double-strand break repair via break-induced replication	Gene Ontology	GO:0000727	2	10	0.0402673	0.210185	MUS81|MCM3	http://amigo.geneontology.org/amigo/term/GO:0000727
cardiac muscle cell proliferation	Gene Ontology	GO:0060038	2	10	0.0402673	0.210185	PRKAR1A|RXRA	http://amigo.geneontology.org/amigo/term/GO:0060038
M band	Gene Ontology	GO:0031430	2	10	0.0402673	0.210185	LRRC39|LMOD3	http://amigo.geneontology.org/amigo/term/GO:0031430
cellular response to nitrogen starvation	Gene Ontology	GO:0006995	2	10	0.0402673	0.210185	BECN1|BECN2	http://amigo.geneontology.org/amigo/term/GO:0006995
negative regulation of nitric oxide biosynthetic process	Gene Ontology	GO:0045019	2	10	0.0402673	0.210185	ROCK2|CAV1	http://amigo.geneontology.org/amigo/term/GO:0045019
peroxisome organization	Gene Ontology	GO:0007031	2	10	0.0402673	0.210185	PEX19|SCP2	http://amigo.geneontology.org/amigo/term/GO:0007031
coenzyme A biosynthetic process	Gene Ontology	GO:0015937	2	10	0.0402673	0.210185	PANK1|PANK3	http://amigo.geneontology.org/amigo/term/GO:0015937
retinal rod cell development	Gene Ontology	GO:0046548	2	10	0.0402673	0.210185	NAGLU|NTRK2	http://amigo.geneontology.org/amigo/term/GO:0046548
positive regulation of peptidase activity	Gene Ontology	GO:0010952	2	10	0.0402673	0.210185	FBLN1|CAV1	http://amigo.geneontology.org/amigo/term/GO:0010952
manganese ion transport	Gene Ontology	GO:0006828	2	10	0.0402673	0.210185	TRPC6|TRPC7	http://amigo.geneontology.org/amigo/term/GO:0006828
morphogenesis of an epithelial sheet	Gene Ontology	GO:0002011	2	10	0.0402673	0.210185	LAMA1|ARHGAP12	http://amigo.geneontology.org/amigo/term/GO:0002011
negative regulation of fatty acid biosynthetic process	Gene Ontology	GO:0045717	2	10	0.0402673	0.210185	APOC3|WDTC1	http://amigo.geneontology.org/amigo/term/GO:0045717
Cul4A-RING E3 ubiquitin ligase complex	Gene Ontology	GO:0031464	2	10	0.0402673	0.210185	CUL4A|COP1	http://amigo.geneontology.org/amigo/term/GO:0031464
activation of protein kinase activity	Gene Ontology	GO:0032147	4	44	0.0404175	0.210185	RPTOR|MINK1|PRKAG2|MAP3K14	http://amigo.geneontology.org/amigo/term/GO:0032147
thymus development	Gene Ontology	GO:0048538	4	44	0.0404175	0.210185	ABL1|MAP2K1|FGF10|TGFBR1	http://amigo.geneontology.org/amigo/term/GO:0048538
E-box binding	Gene Ontology	GO:0070888	4	44	0.0404175	0.210185	NEUROD2|MITF|CLOCK|ATOH8	http://amigo.geneontology.org/amigo/term/GO:0070888
cysteine-type endopeptidase activity	Gene Ontology	GO:0004197	4	44	0.0404175	0.210185	USP46|MALT1|CTSF|CTSW	http://amigo.geneontology.org/amigo/term/GO:0004197
fat cell differentiation	Gene Ontology	GO:0045444	5	65	0.0409656	0.212302	BBS1|PLCB1|EP300|MED1|CEBPD	http://amigo.geneontology.org/amigo/term/GO:0045444
ubiquitin protein ligase binding	Gene Ontology	GO:0031625	11	213	0.0420685	0.217643	LTBR|VCP|DTX1|BAG4|SMAD5|UBB|CUL4A|PRKAR1A|TRIB2|NLK|HM13	http://amigo.geneontology.org/amigo/term/GO:0031625
histone acetyltransferase activity	Gene Ontology	GO:0004402	3	26	0.0427232	0.218775	EP300|SUPT3H|CLOCK	http://amigo.geneontology.org/amigo/term/GO:0004402
peroxisomal membrane	Gene Ontology	GO:0005778	3	26	0.0427232	0.218775	PEX19|PEX14|ACBD5	http://amigo.geneontology.org/amigo/term/GO:0005778
establishment of protein localization	Gene Ontology	GO:0045184	3	26	0.0427232	0.218775	ABL1|PLEKHA1|SMYD3	http://amigo.geneontology.org/amigo/term/GO:0045184
brown fat cell differentiation	Gene Ontology	GO:0050873	3	26	0.0427232	0.218775	ADRB3|ZNF516|ITGA6	http://amigo.geneontology.org/amigo/term/GO:0050873
cholesterol biosynthetic process	Gene Ontology	GO:0006695	3	26	0.0427232	0.218775	APOA4|APOA5|APOA1	http://amigo.geneontology.org/amigo/term/GO:0006695
Rab guanyl-nucleotide exchange factor activity	Gene Ontology	GO:0017112	3	26	0.0427232	0.218775	SBF2|RGP1|RIN3	http://amigo.geneontology.org/amigo/term/GO:0017112
collagen binding	Gene Ontology	GO:0005518	4	45	0.043104	0.219732	TGFBI|COL6A2|PODN|CHADL	http://amigo.geneontology.org/amigo/term/GO:0005518
mitochondrial respiratory chain complex I assembly	Gene Ontology	GO:0032981	4	45	0.043104	0.219732	NDUFC1|TMEM126B|NUBPL|NDUFA13	http://amigo.geneontology.org/amigo/term/GO:0032981
microtubule binding	Gene Ontology	GO:0008017	10	188	0.0436252	0.22151	NUSAP1|GAS2L3|KIF1B|EML3|KIF27|PEX14|FTCD|MAP6|CCDC88B|LZTS1	http://amigo.geneontology.org/amigo/term/GO:0008017
histone deacetylase binding	Gene Ontology	GO:0042826	6	89	0.0441121	0.222038	ANKRD1|WDTC1|MTA2|NCOR1|NUDT21|DHX36	http://amigo.geneontology.org/amigo/term/GO:0042826
calcium ion transmembrane transport	Gene Ontology	GO:0070588	6	89	0.0441121	0.222038	CACNA2D1|CACNB2|CATSPER1|TRPC6|TRPC7|CACNA1S	http://amigo.geneontology.org/amigo/term/GO:0070588
heart development	Gene Ontology	GO:0007507	7	113	0.0446544	0.222038	PDLIM5|TGFBR1|EP300|CALCRL|ID1|MAP2K1|PRKDC	http://amigo.geneontology.org/amigo/term/GO:0007507
RNA polymerase II transcription factor binding	Gene Ontology	GO:0001085	4	46	0.0458886	0.222038	EP300|WWP2|ANKRD1|MTA2	http://amigo.geneontology.org/amigo/term/GO:0001085
translation initiation factor activity	Gene Ontology	GO:0003743	4	46	0.0458886	0.222038	EIF1AD|EIF3K|EIF2S1|EIF6	http://amigo.geneontology.org/amigo/term/GO:0003743
proton transmembrane transport	Gene Ontology	GO:1902600	6	90	0.0460253	0.222038	ATP6V1D|ATP6V0C|SLC9A9|ATP6V0A1|ATP6V1B2|NNT	http://amigo.geneontology.org/amigo/term/GO:1902600
calmodulin binding	Gene Ontology	GO:0005516	7	114	0.0463421	0.222038	PLCB1|KCNH1|CAMSAP2|PHKB|MAP6|KCNN2|FBXL20	http://amigo.geneontology.org/amigo/term/GO:0005516
face morphogenesis	Gene Ontology	GO:0060325	3	27	0.0465468	0.222038	PDGFRA|EP300|PLEKHA1	http://amigo.geneontology.org/amigo/term/GO:0060325
COPII-coated ER to Golgi transport vesicle	Gene Ontology	GO:0030134	3	27	0.0465468	0.222038	TMED6|DDHD2|ERGIC1	http://amigo.geneontology.org/amigo/term/GO:0030134
histone deacetylation	Gene Ontology	GO:0016575	3	27	0.0465468	0.222038	RCOR3|SIRT3|MTA2	http://amigo.geneontology.org/amigo/term/GO:0016575
positive regulation of cytokinesis	Gene Ontology	GO:0032467	3	27	0.0465468	0.222038	CENPV|DRD2|CDC14B	http://amigo.geneontology.org/amigo/term/GO:0032467
phosphoprotein binding	Gene Ontology	GO:0051219	3	27	0.0465468	0.222038	BBS1|MTOR|URI1	http://amigo.geneontology.org/amigo/term/GO:0051219
integral component of presynaptic membrane	Gene Ontology	GO:0099056	3	27	0.0465468	0.222038	KCNJ9|DRD2|PCDH17	http://amigo.geneontology.org/amigo/term/GO:0099056
learning or memory	Gene Ontology	GO:0007611	3	27	0.0465468	0.222038	MME|EP300|TTBK1	http://amigo.geneontology.org/amigo/term/GO:0007611
regulation of protein phosphorylation	Gene Ontology	GO:0001932	3	27	0.0465468	0.222038	FER|APOA1|NOP53	http://amigo.geneontology.org/amigo/term/GO:0001932
dendrite self-avoidance	Gene Ontology	GO:0070593	2	11	0.0467526	0.222038	VSTM2L|NCAM1	http://amigo.geneontology.org/amigo/term/GO:0070593
cellular response to hepatocyte growth factor stimulus	Gene Ontology	GO:0035729	2	11	0.0467526	0.222038	MED1|NRP1	http://amigo.geneontology.org/amigo/term/GO:0035729
peptide hormone processing	Gene Ontology	GO:0016486	2	11	0.0467526	0.222038	PCSK2|PCSK5	http://amigo.geneontology.org/amigo/term/GO:0016486
calcium activated cation channel activity	Gene Ontology	GO:0005227	2	11	0.0467526	0.222038	CATSPER1|ANO10	http://amigo.geneontology.org/amigo/term/GO:0005227
cellular response to estrogen stimulus	Gene Ontology	GO:0071391	2	11	0.0467526	0.222038	BCAS3|ESR1	http://amigo.geneontology.org/amigo/term/GO:0071391
phospholipid catabolic process	Gene Ontology	GO:0009395	2	11	0.0467526	0.222038	PLBD2|PLBD1	http://amigo.geneontology.org/amigo/term/GO:0009395
positive regulation of insulin receptor signaling pathway	Gene Ontology	GO:0046628	2	11	0.0467526	0.222038	SIRT1|GKAP1	http://amigo.geneontology.org/amigo/term/GO:0046628
organ induction	Gene Ontology	GO:0001759	2	11	0.0467526	0.222038	FGF10|FGFR1	http://amigo.geneontology.org/amigo/term/GO:0001759
cGMP biosynthetic process	Gene Ontology	GO:0006182	2	11	0.0467526	0.222038	NPR2|GUCY2C	http://amigo.geneontology.org/amigo/term/GO:0006182
intracellular estrogen receptor signaling pathway	Gene Ontology	GO:0030520	2	11	0.0467526	0.222038	RBFOX2|ESR1	http://amigo.geneontology.org/amigo/term/GO:0030520
response to mechanical stimulus	Gene Ontology	GO:0009612	2	11	0.0467526	0.222038	SCEL|PRL	http://amigo.geneontology.org/amigo/term/GO:0009612
white fat cell differentiation	Gene Ontology	GO:0050872	2	11	0.0467526	0.222038	SIRT1|FGF10	http://amigo.geneontology.org/amigo/term/GO:0050872
NAD+ binding	Gene Ontology	GO:0070403	2	11	0.0467526	0.222038	SIRT3|SIRT1	http://amigo.geneontology.org/amigo/term/GO:0070403
cGMP-mediated signaling	Gene Ontology	GO:0019934	2	11	0.0467526	0.222038	PDE9A|PRKG1	http://amigo.geneontology.org/amigo/term/GO:0019934
chloride transmembrane transporter activity	Gene Ontology	GO:0015108	2	11	0.0467526	0.222038	SLC26A8|SLC1A1	http://amigo.geneontology.org/amigo/term/GO:0015108
NuRD complex	Gene Ontology	GO:0016581	2	11	0.0467526	0.222038	GATAD2A|MTA2	http://amigo.geneontology.org/amigo/term/GO:0016581
negative regulation of glycolytic process	Gene Ontology	GO:0045820	2	11	0.0467526	0.222038	ACTN3|NCOR1	http://amigo.geneontology.org/amigo/term/GO:0045820
calcium ion homeostasis	Gene Ontology	GO:0055074	2	11	0.0467526	0.222038	FAM20A|TMTC2	http://amigo.geneontology.org/amigo/term/GO:0055074
negative regulation of protein serine/threonine kinase activity	Gene Ontology	GO:0071901	2	11	0.0467526	0.222038	ABL1|RPTOR	http://amigo.geneontology.org/amigo/term/GO:0071901
reverse cholesterol transport	Gene Ontology	GO:0043691	2	11	0.0467526	0.222038	APOA4|APOA1	http://amigo.geneontology.org/amigo/term/GO:0043691
neuromuscular process controlling posture	Gene Ontology	GO:0050884	2	11	0.0467526	0.222038	CNTNAP1|GCH1	http://amigo.geneontology.org/amigo/term/GO:0050884
axon development	Gene Ontology	GO:0061564	2	11	0.0467526	0.222038	CAMSAP2|ZPR1	http://amigo.geneontology.org/amigo/term/GO:0061564
positive regulation of long-term synaptic potentiation	Gene Ontology	GO:1900273	2	11	0.0467526	0.222038	MME|SHISA7	http://amigo.geneontology.org/amigo/term/GO:1900273
regulation of membrane potential	Gene Ontology	GO:0042391	5	68	0.0476586	0.225984	SLC4A4|ATP1A4|KCNH1|WWP2|CHRNE	http://amigo.geneontology.org/amigo/term/GO:0042391
cell population proliferation	Gene Ontology	GO:0008283	6	91	0.0479893	0.226838	DPH1|TACC1|TACC2|PDK1|FER|TGFBI	http://amigo.geneontology.org/amigo/term/GO:0008283
apical plasma membrane	Gene Ontology	GO:0016324	10	192	0.0487663	0.229095	SLC2A9|SLC34A3|ATP8B1|SCNN1A|TMEM30A|PKHD1|ATP6V1B2|DPP4|SLC1A1|HIP1R	http://amigo.geneontology.org/amigo/term/GO:0016324
negative chemotaxis	Gene Ontology	GO:0050919	3	28	0.050533	0.235534	DPP4|APOA1|SEMA5A	http://amigo.geneontology.org/amigo/term/GO:0050919
regulation of cytosolic calcium ion concentration	Gene Ontology	GO:0051480	3	28	0.050533	0.235534	TRPC6|TRPC7|CAV1	http://amigo.geneontology.org/amigo/term/GO:0051480
lipid homeostasis	Gene Ontology	GO:0055088	3	28	0.050533	0.235534	NR1D2|ZBTB20|ADCK1	http://amigo.geneontology.org/amigo/term/GO:0055088
dendrite morphogenesis	Gene Ontology	GO:0048813	3	28	0.050533	0.235534	MAP6|VLDLR|RBFOX2	http://amigo.geneontology.org/amigo/term/GO:0048813
intermediate filament cytoskeleton	Gene Ontology	GO:0045111	3	28	0.050533	0.235534	ZNF131|SAP30BP|BCAS3	http://amigo.geneontology.org/amigo/term/GO:0045111
nucleotide binding	Gene Ontology	GO:0000166	4	48	0.0517512	0.240097	EXOSC10|NT5C3A|TRIB2|HINT2	http://amigo.geneontology.org/amigo/term/GO:0000166
cytosolic large ribosomal subunit	Gene Ontology	GO:0022625	4	48	0.0517512	0.240097	RPL6|RPL15|RPL4|MRPL1	http://amigo.geneontology.org/amigo/term/GO:0022625
cadherin binding	Gene Ontology	GO:0045296	4	48	0.0517512	0.240097	PTPRM|PTPRT|PKP3|PKP1	http://amigo.geneontology.org/amigo/term/GO:0045296
transcription factor binding	Gene Ontology	GO:0008134	9	169	0.0534751	0.241551	NFAT5|RBFOX2|SMAD5|MEIS2|PRKDC|IGHMBP2|TRIB2|NLK|NAB1	http://amigo.geneontology.org/amigo/term/GO:0008134
positive regulation of B cell differentiation	Gene Ontology	GO:0045579	2	12	0.0535888	0.241551	PCID2|INPP5D	http://amigo.geneontology.org/amigo/term/GO:0045579
MAP kinase tyrosine/serine/threonine phosphatase activity	Gene Ontology	GO:0017017	2	12	0.0535888	0.241551	DUSP1|DUSP10	http://amigo.geneontology.org/amigo/term/GO:0017017
negative regulation of androgen receptor signaling pathway	Gene Ontology	GO:0060766	2	12	0.0535888	0.241551	SIRT1|NCOR1	http://amigo.geneontology.org/amigo/term/GO:0060766
regulation of neuron death	Gene Ontology	GO:1901214	2	12	0.0535888	0.241551	SARM1|UBB	http://amigo.geneontology.org/amigo/term/GO:1901214
hematopoietic stem cell differentiation	Gene Ontology	GO:0060218	2	12	0.0535888	0.241551	CDK6|MLLT3	http://amigo.geneontology.org/amigo/term/GO:0060218
protein localization to chromatin	Gene Ontology	GO:0071168	2	12	0.0535888	0.241551	LEMD2|ESR1	http://amigo.geneontology.org/amigo/term/GO:0071168
regulation of short-term neuronal synaptic plasticity	Gene Ontology	GO:0048172	2	12	0.0535888	0.241551	GRIK2|SHISA9	http://amigo.geneontology.org/amigo/term/GO:0048172
positive regulation of receptor-mediated endocytosis	Gene Ontology	GO:0048260	2	12	0.0535888	0.241551	HIP1R|VTN	http://amigo.geneontology.org/amigo/term/GO:0048260
negative regulation of calcineurin-NFAT signaling cascade	Gene Ontology	GO:0070885	2	12	0.0535888	0.241551	ACTN3|MTOR	http://amigo.geneontology.org/amigo/term/GO:0070885
DNA methylation	Gene Ontology	GO:0006306	2	12	0.0535888	0.241551	MTA2|ATF7IP	http://amigo.geneontology.org/amigo/term/GO:0006306
negative regulation of peptidyl-threonine phosphorylation	Gene Ontology	GO:0010801	2	12	0.0535888	0.241551	SPRED1|SPRED2	http://amigo.geneontology.org/amigo/term/GO:0010801
positive regulation of glycolytic process	Gene Ontology	GO:0045821	2	12	0.0535888	0.241551	SLC4A4|ZBTB20	http://amigo.geneontology.org/amigo/term/GO:0045821
lamellipodium membrane	Gene Ontology	GO:0031258	2	12	0.0535888	0.241551	DPP4|CFL1	http://amigo.geneontology.org/amigo/term/GO:0031258
adrenal gland development	Gene Ontology	GO:0030325	2	12	0.0535888	0.241551	PDGFRA|APOA1	http://amigo.geneontology.org/amigo/term/GO:0030325
detection of mechanical stimulus involved in sensory perception of sound	Gene Ontology	GO:0050910	2	12	0.0535888	0.241551	COL11A1|KIT	http://amigo.geneontology.org/amigo/term/GO:0050910
basement membrane organization	Gene Ontology	GO:0071711	2	12	0.0535888	0.241551	RIC8A|CAV1	http://amigo.geneontology.org/amigo/term/GO:0071711
cerebellar Purkinje cell differentiation	Gene Ontology	GO:0021702	2	12	0.0535888	0.241551	LHX1|LHX5	http://amigo.geneontology.org/amigo/term/GO:0021702
phosphatidylinositol-3,4,5-trisphosphate binding	Gene Ontology	GO:0005547	3	29	0.0546792	0.242421	MYO1B|ASAP1|HIP1R	http://amigo.geneontology.org/amigo/term/GO:0005547
beta-tubulin binding	Gene Ontology	GO:0048487	3	29	0.0546792	0.242421	TTLL7|BCAS3|PEX14	http://amigo.geneontology.org/amigo/term/GO:0048487
protein N-linked glycosylation	Gene Ontology	GO:0006487	3	29	0.0546792	0.242421	MGAT5B|TMEM165|MGAT4A	http://amigo.geneontology.org/amigo/term/GO:0006487
camera-type eye development	Gene Ontology	GO:0043010	3	29	0.0546792	0.242421	MITF|LAMA1|RXRA	http://amigo.geneontology.org/amigo/term/GO:0043010
spleen development	Gene Ontology	GO:0048536	3	29	0.0546792	0.242421	ABL1|FGF10|PCID2	http://amigo.geneontology.org/amigo/term/GO:0048536
cytokine binding	Gene Ontology	GO:0019955	3	29	0.0546792	0.242421	IL17F|GHR|KIT	http://amigo.geneontology.org/amigo/term/GO:0019955
positive regulation of substrate adhesion-dependent cell spreading	Gene Ontology	GO:1900026	3	29	0.0546792	0.242421	ABL1|APOA1|NRP1	http://amigo.geneontology.org/amigo/term/GO:1900026
energy homeostasis	Gene Ontology	GO:0097009	3	29	0.0546792	0.242421	NR1D2|NMU|UBB	http://amigo.geneontology.org/amigo/term/GO:0097009
cellular response to starvation	Gene Ontology	GO:0009267	4	49	0.0548285	0.242421	WRN|RPTOR|SIRT1|ALB	http://amigo.geneontology.org/amigo/term/GO:0009267
substrate adhesion-dependent cell spreading	Gene Ontology	GO:0034446	4	49	0.0548285	0.242421	ABL1|ATRNL1|FER|NRP1	http://amigo.geneontology.org/amigo/term/GO:0034446
protein polyubiquitination	Gene Ontology	GO:0000209	7	119	0.0553885	0.24418	UBE4B|HACE1|WWP2|PELI2|BTRC|UBE2E2|UBE2V1	http://amigo.geneontology.org/amigo/term/GO:0000209
cell adhesion	Gene Ontology	GO:0007155	10	198	0.0572136	0.251857	LAMA1|AOC3|ROM1|NINJ1|NINJ2|NRXN3|CLDN8|TGFBI|DPP4|NCAM1	http://amigo.geneontology.org/amigo/term/GO:0007155
RNA phosphodiester bond hydrolysis, exonucleolytic	Gene Ontology	GO:0090503	3	30	0.0589825	0.256642	CNOT3|NOCT|XRN1	http://amigo.geneontology.org/amigo/term/GO:0090503
I-kappaB kinase/NF-kappaB signaling	Gene Ontology	GO:0007249	3	30	0.0589825	0.256642	NKIRAS1|MAP3K14|ROCK2	http://amigo.geneontology.org/amigo/term/GO:0007249
apoptotic signaling pathway	Gene Ontology	GO:0097190	3	30	0.0589825	0.256642	NDUFA13|DAP|CAV1	http://amigo.geneontology.org/amigo/term/GO:0097190
embryonic cranial skeleton morphogenesis	Gene Ontology	GO:0048701	3	30	0.0589825	0.256642	WDR19|PDGFRA|TGFBR1	http://amigo.geneontology.org/amigo/term/GO:0048701
retinol metabolic process	Gene Ontology	GO:0042572	3	30	0.0589825	0.256642	RPE65|RBP4|PLB1	http://amigo.geneontology.org/amigo/term/GO:0042572
clathrin binding	Gene Ontology	GO:0030276	3	30	0.0589825	0.256642	EPN1|TOM1L2|HIP1R	http://amigo.geneontology.org/amigo/term/GO:0030276
cAMP response element binding	Gene Ontology	GO:0035497	2	13	0.0607522	0.258004	CREB3L2|CREB3	http://amigo.geneontology.org/amigo/term/GO:0035497
induction of positive chemotaxis	Gene Ontology	GO:0050930	2	13	0.0607522	0.258004	FGF10|CREB3	http://amigo.geneontology.org/amigo/term/GO:0050930
enteric nervous system development	Gene Ontology	GO:0048484	2	13	0.0607522	0.258004	PHACTR4|EDNRB	http://amigo.geneontology.org/amigo/term/GO:0048484
positive regulation of T cell receptor signaling pathway	Gene Ontology	GO:0050862	2	13	0.0607522	0.258004	PVR|CCR7	http://amigo.geneontology.org/amigo/term/GO:0050862
Fanconi anaemia nuclear complex	Gene Ontology	GO:0043240	2	13	0.0607522	0.258004	FANCG|CENPS	http://amigo.geneontology.org/amigo/term/GO:0043240
negative regulation of endoplasmic reticulum stress-induced intrinsic apoptotic signaling pathway	Gene Ontology	GO:1902236	2	13	0.0607522	0.258004	PTPN1|CREB3	http://amigo.geneontology.org/amigo/term/GO:1902236
high-density lipoprotein particle remodeling	Gene Ontology	GO:0034375	2	13	0.0607522	0.258004	APOA1|APOC3	http://amigo.geneontology.org/amigo/term/GO:0034375
protein O-linked mannosylation	Gene Ontology	GO:0035269	2	13	0.0607522	0.258004	TMTC3|TMTC2	http://amigo.geneontology.org/amigo/term/GO:0035269
cell aging	Gene Ontology	GO:0007569	2	13	0.0607522	0.258004	PDCD4|MNT	http://amigo.geneontology.org/amigo/term/GO:0007569
negative regulation of anoikis	Gene Ontology	GO:2000811	2	13	0.0607522	0.258004	NTRK2|CAV1	http://amigo.geneontology.org/amigo/term/GO:2000811
embryonic hemopoiesis	Gene Ontology	GO:0035162	2	13	0.0607522	0.258004	MED1|KIT	http://amigo.geneontology.org/amigo/term/GO:0035162
alpha-actinin binding	Gene Ontology	GO:0051393	2	13	0.0607522	0.258004	PTPRT|KCNN2	http://amigo.geneontology.org/amigo/term/GO:0051393
magnesium ion transmembrane transport	Gene Ontology	GO:1903830	2	13	0.0607522	0.258004	NIPA2|NIPA1	http://amigo.geneontology.org/amigo/term/GO:1903830
single-stranded DNA helicase activity	Gene Ontology	GO:0017116	2	13	0.0607522	0.258004	PIF1|RFC3	http://amigo.geneontology.org/amigo/term/GO:0017116
mannosyltransferase activity	Gene Ontology	GO:0000030	2	13	0.0607522	0.258004	TMTC3|TMTC2	http://amigo.geneontology.org/amigo/term/GO:0000030
I-SMAD binding	Gene Ontology	GO:0070411	2	13	0.0607522	0.258004	SMAD5|TGFBR1	http://amigo.geneontology.org/amigo/term/GO:0070411
cell junction	Gene Ontology	GO:0030054	6	97	0.0608495	0.258053	DPH1|PDGFRA|SLX4|GPR142|FER|PAK6	http://amigo.geneontology.org/amigo/term/GO:0030054
positive regulation of protein catabolic process	Gene Ontology	GO:0045732	4	51	0.0612728	0.259119	SEC22B|HACE1|WWP2|NDUFA13	http://amigo.geneontology.org/amigo/term/GO:0045732
positive regulation of NIK/NF-kappaB signaling	Gene Ontology	GO:1901224	4	51	0.0612728	0.259119	NFAT5|PDCD4|EP300|PRL	http://amigo.geneontology.org/amigo/term/GO:1901224
hydrolase activity	Gene Ontology	GO:0016787	5	74	0.0628737	0.264568	NUDT21|INPP5D|OVCA2|HINT2|ATP6V1B2	http://amigo.geneontology.org/amigo/term/GO:0016787
regulation of ion transmembrane transport	Gene Ontology	GO:0034765	5	74	0.0628737	0.264568	WWP2|KCNJ9|CACNA1S|KCNH1|KCNC3	http://amigo.geneontology.org/amigo/term/GO:0034765
neuron projection	Gene Ontology	GO:0043005	10	202	0.0633469	0.264568	VAMP1|CYFIP1|KIF1B|PCSK2|POU4F1|KCNN2|UBB|CHRNE|GABBR2|SLC1A1	http://amigo.geneontology.org/amigo/term/GO:0043005
positive regulation of cysteine-type endopeptidase activity involved in apoptotic process	Gene Ontology	GO:0043280	3	31	0.06344	0.264568	SIRT1|MALT1|NDUFA13	http://amigo.geneontology.org/amigo/term/GO:0043280
lysosome organization	Gene Ontology	GO:0007040	3	31	0.06344	0.264568	GNPTAB|NAGLU|MTOR	http://amigo.geneontology.org/amigo/term/GO:0007040
chromosome, telomeric region	Gene Ontology	GO:0000781	3	31	0.06344	0.264568	WRN|DHX36|RPA2	http://amigo.geneontology.org/amigo/term/GO:0000781
voltage-gated calcium channel activity	Gene Ontology	GO:0005245	3	31	0.06344	0.264568	CACNA1S|CACNA2D1|CATSPER1	http://amigo.geneontology.org/amigo/term/GO:0005245
protein tyrosine/serine/threonine phosphatase activity	Gene Ontology	GO:0008138	3	31	0.06344	0.264568	CDKN3|SSH2|CDC14B	http://amigo.geneontology.org/amigo/term/GO:0008138
sodium ion transport	Gene Ontology	GO:0006814	3	31	0.06344	0.264568	SLC4A4|SLC10A6|SLC5A9	http://amigo.geneontology.org/amigo/term/GO:0006814
autophagy	Gene Ontology	GO:0006914	4	52	0.0646385	0.266815	VCP|BECN1|DAP|ITGB4	http://amigo.geneontology.org/amigo/term/GO:0006914
memory	Gene Ontology	GO:0007613	4	52	0.0646385	0.266815	PLCB1|PAK6|SHISA7|ITPR3	http://amigo.geneontology.org/amigo/term/GO:0007613
positive regulation of JNK cascade	Gene Ontology	GO:0046330	4	52	0.0646385	0.266815	LTBR|PLCB1|MINK1|TIRAP	http://amigo.geneontology.org/amigo/term/GO:0046330
postsynaptic density	Gene Ontology	GO:0014069	7	124	0.0654617	0.266815	DLG2|DLG5|GRIK2|LRRC7|SHISA9|PPP1R9A|CLSTN1	http://amigo.geneontology.org/amigo/term/GO:0014069
lamellipodium	Gene Ontology	GO:0030027	7	124	0.0654617	0.266815	PHACTR4|CYFIP1|FER|CFL1|ABLIM1|PTPRM|DPP4	http://amigo.geneontology.org/amigo/term/GO:0030027
DNA repair	Gene Ontology	GO:0006281	7	124	0.0654617	0.266815	RFC1|ERCC6L2|NOP53|RPA2|PIF1|RFC3|CENPS	http://amigo.geneontology.org/amigo/term/GO:0006281
actin filament organization	Gene Ontology	GO:0007015	6	99	0.0655484	0.266815	TPM2|MYO1B|ARHGAP12|PPP1R9A|LMOD3|HIP1R	http://amigo.geneontology.org/amigo/term/GO:0007015
positive regulation of cytosolic calcium ion concentration	Gene Ontology	GO:0007204	5	75	0.0656466	0.266815	PDGFRA|CCR7|TRPC6|CCR10|ESR1	http://amigo.geneontology.org/amigo/term/GO:0007204
keratinocyte differentiation	Gene Ontology	GO:0030216	3	32	0.0680483	0.266815	SCEL|MAP2K1|MED1	http://amigo.geneontology.org/amigo/term/GO:0030216
regulation of mitotic cell cycle	Gene Ontology	GO:0007346	3	32	0.0680483	0.266815	ZNF268|SIRT1|AATF	http://amigo.geneontology.org/amigo/term/GO:0007346
negative regulation of phosphoprotein phosphatase activity	Gene Ontology	GO:0032515	3	32	0.0680483	0.266815	PPP1R1B|MASTL|URI1	http://amigo.geneontology.org/amigo/term/GO:0032515
response to stimulus	Gene Ontology	GO:0050896	3	32	0.0680483	0.266815	RPE65|SCNN1A|ROM1	http://amigo.geneontology.org/amigo/term/GO:0050896
protein K63-linked ubiquitination	Gene Ontology	GO:0070534	3	32	0.0680483	0.266815	UBE2V1|WWP2|UBE2E2	http://amigo.geneontology.org/amigo/term/GO:0070534
non-membrane spanning protein tyrosine kinase activity	Gene Ontology	GO:0004715	3	32	0.0680483	0.266815	ABL1|MELK|STYK1	http://amigo.geneontology.org/amigo/term/GO:0004715
sarcolemma	Gene Ontology	GO:0042383	4	53	0.0680988	0.266815	UTRN|PDE9A|COL6A2|CAV1	http://amigo.geneontology.org/amigo/term/GO:0042383
chromosome	Gene Ontology	GO:0005694	4	53	0.0680988	0.266815	CDK12|BANF1|NUSAP1|CLOCK	http://amigo.geneontology.org/amigo/term/GO:0005694
eukaryotic 48S preinitiation complex	Gene Ontology	GO:0033290	2	14	0.0682202	0.266815	EIF3K|EIF2S1	http://amigo.geneontology.org/amigo/term/GO:0033290
uterus development	Gene Ontology	GO:0060065	2	14	0.0682202	0.266815	LHX1|ESR1	http://amigo.geneontology.org/amigo/term/GO:0060065
magnesium ion transmembrane transporter activity	Gene Ontology	GO:0015095	2	14	0.0682202	0.266815	NIPA2|NIPA1	http://amigo.geneontology.org/amigo/term/GO:0015095
enzyme inhibitor activity	Gene Ontology	GO:0004857	2	14	0.0682202	0.266815	PPP1R12B|WDTC1	http://amigo.geneontology.org/amigo/term/GO:0004857
regulation of myelination	Gene Ontology	GO:0031641	2	14	0.0682202	0.266815	MTOR|ZPR1	http://amigo.geneontology.org/amigo/term/GO:0031641
secretory granule membrane	Gene Ontology	GO:0030667	2	14	0.0682202	0.266815	TMEM184A|PAM	http://amigo.geneontology.org/amigo/term/GO:0030667
ESC/E(Z) complex	Gene Ontology	GO:0035098	2	14	0.0682202	0.266815	EZH1|SIRT1	http://amigo.geneontology.org/amigo/term/GO:0035098
bile acid and bile salt transport	Gene Ontology	GO:0015721	2	14	0.0682202	0.266815	SLC10A6|SLC10A4	http://amigo.geneontology.org/amigo/term/GO:0015721
retinoic acid receptor signaling pathway	Gene Ontology	GO:0048384	2	14	0.0682202	0.266815	NR1D2|RXRA	http://amigo.geneontology.org/amigo/term/GO:0048384
clathrin adaptor activity	Gene Ontology	GO:0035615	2	14	0.0682202	0.266815	AP1M1|HIP1R	http://amigo.geneontology.org/amigo/term/GO:0035615
maturation of LSU-rRNA	Gene Ontology	GO:0000470	2	14	0.0682202	0.266815	EIF6|MRPL1	http://amigo.geneontology.org/amigo/term/GO:0000470
regulation of canonical Wnt signaling pathway	Gene Ontology	GO:0060828	2	14	0.0682202	0.266815	BTRC|IFT20	http://amigo.geneontology.org/amigo/term/GO:0060828
acrosome assembly	Gene Ontology	GO:0001675	2	14	0.0682202	0.266815	PVR|MFSD14A	http://amigo.geneontology.org/amigo/term/GO:0001675
signal transduction involved in regulation of gene expression	Gene Ontology	GO:0023019	2	14	0.0682202	0.266815	PRL|PDGFRA	http://amigo.geneontology.org/amigo/term/GO:0023019
mammary gland alveolus development	Gene Ontology	GO:0060749	2	14	0.0682202	0.266815	AREG|ESR1	http://amigo.geneontology.org/amigo/term/GO:0060749
steroid hormone receptor activity	Gene Ontology	GO:0003707	2	14	0.0682202	0.266815	PAQR8|RXRA	http://amigo.geneontology.org/amigo/term/GO:0003707
cellular response to extracellular stimulus	Gene Ontology	GO:0031668	2	14	0.0682202	0.266815	ADORA2B|ITGA6	http://amigo.geneontology.org/amigo/term/GO:0031668
retrograde protein transport, ER to cytosol	Gene Ontology	GO:0030970	2	14	0.0682202	0.266815	VCP|SEL1L	http://amigo.geneontology.org/amigo/term/GO:0030970
intracellular calcium activated chloride channel activity	Gene Ontology	GO:0005229	2	14	0.0682202	0.266815	ANO9|ANO10	http://amigo.geneontology.org/amigo/term/GO:0005229
high voltage-gated calcium channel activity	Gene Ontology	GO:0008331	2	14	0.0682202	0.266815	CACNB2|CACNA1S	http://amigo.geneontology.org/amigo/term/GO:0008331
embryonic digestive tract morphogenesis	Gene Ontology	GO:0048557	2	14	0.0682202	0.266815	PDGFRA|FGF10	http://amigo.geneontology.org/amigo/term/GO:0048557
establishment of epithelial cell apical/basal polarity	Gene Ontology	GO:0045198	2	14	0.0682202	0.266815	LAMA1|IFT20	http://amigo.geneontology.org/amigo/term/GO:0045198
positive regulation of histone acetylation	Gene Ontology	GO:0035066	2	14	0.0682202	0.266815	RPS6KA4|RPS6KA5	http://amigo.geneontology.org/amigo/term/GO:0035066
regulation of store-operated calcium entry	Gene Ontology	GO:2001256	2	14	0.0682202	0.266815	CASQ1|EFHB	http://amigo.geneontology.org/amigo/term/GO:2001256
lipid droplet organization	Gene Ontology	GO:0034389	2	14	0.0682202	0.266815	DDHD2|PTGFRN	http://amigo.geneontology.org/amigo/term/GO:0034389
temperature homeostasis	Gene Ontology	GO:0001659	2	14	0.0682202	0.266815	NMU|DRD2	http://amigo.geneontology.org/amigo/term/GO:0001659
response to starvation	Gene Ontology	GO:0042594	2	14	0.0682202	0.266815	BCAS3|TBC1D5	http://amigo.geneontology.org/amigo/term/GO:0042594
cGMP binding	Gene Ontology	GO:0030553	2	14	0.0682202	0.266815	PDE6C|PRKG1	http://amigo.geneontology.org/amigo/term/GO:0030553
integral component of plasma membrane	Gene Ontology	GO:0005887	26	677	0.0682322	0.266815	TMC4|PDGFRA|TSPAN11|IFNAR2|TENM2|TRPC6|TRPC7|CAV1|TMEM150A|SCNN1A|TRPV6|ADGRB3|NPR2|SLCO3A1|EPHB6|ROM1|SLC26A8|ITPR3|FGFR1|KCNH1|DRD2|KIT|ADRB3|HS3ST3B1|CHRNE|SLC1A1	http://amigo.geneontology.org/amigo/term/GO:0005887
endoplasmic reticulum to Golgi vesicle-mediated transport	Gene Ontology	GO:0006888	5	76	0.0684867	0.267462	CREB3L2|TMED6|SEC22B|MIA3|ERGIC1	http://amigo.geneontology.org/amigo/term/GO:0006888
ruffle membrane	Gene Ontology	GO:0032587	4	54	0.0716529	0.278024	PSD3|PLEKHA1|CFL1|HIP1R	http://amigo.geneontology.org/amigo/term/GO:0032587
smoothened signaling pathway	Gene Ontology	GO:0007224	4	54	0.0716529	0.278024	EVC|IFT20|EVC2|IFT80	http://amigo.geneontology.org/amigo/term/GO:0007224
negative regulation of protein binding	Gene Ontology	GO:0032091	4	54	0.0716529	0.278024	EFHB|PEX14|TTBK1|CAV1	http://amigo.geneontology.org/amigo/term/GO:0032091
transport	Gene Ontology	GO:0006810	3	33	0.0728042	0.281404	TMEM184A|UNC50|ALB	http://amigo.geneontology.org/amigo/term/GO:0006810
cis-Golgi network	Gene Ontology	GO:0005801	3	33	0.0728042	0.281404	B3GAT3|IFT20|MAP6	http://amigo.geneontology.org/amigo/term/GO:0005801
one-carbon metabolic process	Gene Ontology	GO:0006730	3	33	0.0728042	0.281404	ALDH1L2|MAT2A|MTHFD2	http://amigo.geneontology.org/amigo/term/GO:0006730
endosome membrane	Gene Ontology	GO:0010008	5	78	0.0743678	0.285223	TYRP1|TMEM165|BECN1|MYO1B|TBC1D5	http://amigo.geneontology.org/amigo/term/GO:0010008
S-adenosyl-L-methionine binding	Gene Ontology	GO:1904047	2	15	0.0759711	0.285223	PRMT8|PRMT1	http://amigo.geneontology.org/amigo/term/GO:1904047
cell migration involved in sprouting angiogenesis	Gene Ontology	GO:0002042	2	15	0.0759711	0.285223	NRP1|MIA3	http://amigo.geneontology.org/amigo/term/GO:0002042
sperm capacitation	Gene Ontology	GO:0048240	2	15	0.0759711	0.285223	SLC26A8|CABYR	http://amigo.geneontology.org/amigo/term/GO:0048240
cellular protein modification process	Gene Ontology	GO:0006464	2	15	0.0759711	0.285223	RIMKLB|TTL	http://amigo.geneontology.org/amigo/term/GO:0006464
negative regulation of actin filament polymerization	Gene Ontology	GO:0030837	2	15	0.0759711	0.285223	SSH2|HIP1R	http://amigo.geneontology.org/amigo/term/GO:0030837
positive regulation of neural precursor cell proliferation	Gene Ontology	GO:2000179	2	15	0.0759711	0.285223	TOX|DISP3	http://amigo.geneontology.org/amigo/term/GO:2000179
four-way junction DNA binding	Gene Ontology	GO:0000400	2	15	0.0759711	0.285223	ABL1|WRN	http://amigo.geneontology.org/amigo/term/GO:0000400
pituitary gland development	Gene Ontology	GO:0021983	2	15	0.0759711	0.285223	FGF10|PROP1	http://amigo.geneontology.org/amigo/term/GO:0021983
exon-exon junction complex	Gene Ontology	GO:0035145	2	15	0.0759711	0.285223	MAGOHB|RBM8A	http://amigo.geneontology.org/amigo/term/GO:0035145
positive regulation of interleukin-2 production	Gene Ontology	GO:0032743	2	15	0.0759711	0.285223	RUNX1|MALT1	http://amigo.geneontology.org/amigo/term/GO:0032743
phosphatidylinositol phospholipase C activity	Gene Ontology	GO:0004435	2	15	0.0759711	0.285223	PLCB1|PLCH1	http://amigo.geneontology.org/amigo/term/GO:0004435
cholesterol transfer activity	Gene Ontology	GO:0120020	2	15	0.0759711	0.285223	APOA4|APOA1	http://amigo.geneontology.org/amigo/term/GO:0120020
positive regulation of interleukin-12 production	Gene Ontology	GO:0032735	2	15	0.0759711	0.285223	PLCB1|CCR7	http://amigo.geneontology.org/amigo/term/GO:0032735
telomere maintenance	Gene Ontology	GO:0000723	2	15	0.0759711	0.285223	PIF1|PRKDC	http://amigo.geneontology.org/amigo/term/GO:0000723
endothelial cell proliferation	Gene Ontology	GO:0001935	2	15	0.0759711	0.285223	APOA1|ERN1	http://amigo.geneontology.org/amigo/term/GO:0001935
positive regulation of receptor internalization	Gene Ontology	GO:0002092	2	15	0.0759711	0.285223	ANGPT1|TBC1D5	http://amigo.geneontology.org/amigo/term/GO:0002092
negative regulation of tumor necrosis factor-mediated signaling pathway	Gene Ontology	GO:0010804	2	15	0.0759711	0.285223	APOA1|PELI3	http://amigo.geneontology.org/amigo/term/GO:0010804
neuron fate commitment	Gene Ontology	GO:0048663	2	15	0.0759711	0.285223	TGFBR1|OLIG1	http://amigo.geneontology.org/amigo/term/GO:0048663
vacuolar membrane	Gene Ontology	GO:0005774	2	15	0.0759711	0.285223	ATP6V0C|SBF2	http://amigo.geneontology.org/amigo/term/GO:0005774
regulation of dendrite morphogenesis	Gene Ontology	GO:0048814	2	15	0.0759711	0.285223	SARM1|ADGRB3	http://amigo.geneontology.org/amigo/term/GO:0048814
peptidyl-threonine dephosphorylation	Gene Ontology	GO:0035970	2	15	0.0759711	0.285223	DUSP1|DUSP10	http://amigo.geneontology.org/amigo/term/GO:0035970
response to insulin	Gene Ontology	GO:0032868	3	34	0.0777039	0.289921	SIRT1|MTOR|EIF6	http://amigo.geneontology.org/amigo/term/GO:0032868
bone development	Gene Ontology	GO:0060348	3	34	0.0777039	0.289921	SMAD5|NPR2|PAPSS2	http://amigo.geneontology.org/amigo/term/GO:0060348
negative regulation of nucleic acid-templated transcription	Gene Ontology	GO:1903507	3	34	0.0777039	0.289921	RCOR3|NEUROD2|ANKRD1	http://amigo.geneontology.org/amigo/term/GO:1903507
cell leading edge	Gene Ontology	GO:0031252	3	34	0.0777039	0.289921	ABL1|BCAS3|ITGB4	http://amigo.geneontology.org/amigo/term/GO:0031252
multicellular organism growth	Gene Ontology	GO:0035264	5	80	0.0805144	0.300036	EP300|XRCC2|MTOR|PLEKHA1|WDTC1	http://amigo.geneontology.org/amigo/term/GO:0035264
determination of left/right symmetry	Gene Ontology	GO:0007368	3	35	0.082744	0.303573	DAAM2|FGF10|PCSK5	http://amigo.geneontology.org/amigo/term/GO:0007368
phosphotyrosine residue binding	Gene Ontology	GO:0001784	3	35	0.082744	0.303573	ABL1|RASA1|BCAR3	http://amigo.geneontology.org/amigo/term/GO:0001784
chemotaxis	Gene Ontology	GO:0006935	4	57	0.0828679	0.303573	CCR10|LECT2|CREB3|CCR7	http://amigo.geneontology.org/amigo/term/GO:0006935
cellular response to calcium ion	Gene Ontology	GO:0071277	4	57	0.0828679	0.303573	NEUROD2|CPNE8|KCNH1|CPNE4	http://amigo.geneontology.org/amigo/term/GO:0071277
transforming growth factor beta receptor signaling pathway	Gene Ontology	GO:0007179	4	57	0.0828679	0.303573	SMAD5|SIRT1|TGFBR1|NLK	http://amigo.geneontology.org/amigo/term/GO:0007179
early endosome to late endosome transport	Gene Ontology	GO:0045022	2	16	0.0839842	0.303573	BECN1|RAB5A	http://amigo.geneontology.org/amigo/term/GO:0045022
mitochondrion morphogenesis	Gene Ontology	GO:0070584	2	16	0.0839842	0.303573	POLDIP2|NUBPL	http://amigo.geneontology.org/amigo/term/GO:0070584
histone H3 deacetylation	Gene Ontology	GO:0070932	2	16	0.0839842	0.303573	SIRT1|ELK4	http://amigo.geneontology.org/amigo/term/GO:0070932
protein localization to Golgi apparatus	Gene Ontology	GO:0034067	2	16	0.0839842	0.303573	IFT20|RAB33B	http://amigo.geneontology.org/amigo/term/GO:0034067
regulation of translational initiation	Gene Ontology	GO:0006446	2	16	0.0839842	0.303573	EIF3K|PAIP1	http://amigo.geneontology.org/amigo/term/GO:0006446
retinal ganglion cell axon guidance	Gene Ontology	GO:0031290	2	16	0.0839842	0.303573	PTPRM|NRP1	http://amigo.geneontology.org/amigo/term/GO:0031290
fibroblast growth factor binding	Gene Ontology	GO:0017134	2	16	0.0839842	0.303573	FIBP|FGFR1	http://amigo.geneontology.org/amigo/term/GO:0017134
proteasome complex	Gene Ontology	GO:0000502	2	16	0.0839842	0.303573	VCP|PSMD7	http://amigo.geneontology.org/amigo/term/GO:0000502
GTP-Rho binding	Gene Ontology	GO:0017049	2	16	0.0839842	0.303573	EXOC1L|ROCK2	http://amigo.geneontology.org/amigo/term/GO:0017049
sarcoplasmic reticulum	Gene Ontology	GO:0016529	2	16	0.0839842	0.303573	CACNA2D1|RASD1	http://amigo.geneontology.org/amigo/term/GO:0016529
myelination in peripheral nervous system	Gene Ontology	GO:0022011	2	16	0.0839842	0.303573	CNTNAP1|NTRK2	http://amigo.geneontology.org/amigo/term/GO:0022011
positive regulation of intracellular protein transport	Gene Ontology	GO:0090316	2	16	0.0839842	0.303573	B3GAT3|BCAS3	http://amigo.geneontology.org/amigo/term/GO:0090316
negative regulation of cell cycle arrest	Gene Ontology	GO:0071157	2	16	0.0839842	0.303573	FGF10|ZNF268	http://amigo.geneontology.org/amigo/term/GO:0071157
phagocytosis, engulfment	Gene Ontology	GO:0006911	2	16	0.0839842	0.303573	GULP1|ARHGAP12	http://amigo.geneontology.org/amigo/term/GO:0006911
positive regulation of cell migration involved in sprouting angiogenesis	Gene Ontology	GO:0090050	2	16	0.0839842	0.303573	ABL1|NRP1	http://amigo.geneontology.org/amigo/term/GO:0090050
phagophore assembly site	Gene Ontology	GO:0000407	2	16	0.0839842	0.303573	BECN1|BECN2	http://amigo.geneontology.org/amigo/term/GO:0000407
steroid hormone mediated signaling pathway	Gene Ontology	GO:0043401	2	16	0.0839842	0.303573	PAQR8|RXRA	http://amigo.geneontology.org/amigo/term/GO:0043401
ATPase activity	Gene Ontology	GO:0016887	8	159	0.0844298	0.304089	KIF1B|ATP5F1E|ATP5F1B|ATF7IP|VCP|ABCB11|VPS4A|ABCC10	http://amigo.geneontology.org/amigo/term/GO:0016887
positive regulation of apoptotic process	Gene Ontology	GO:0043065	8	159	0.0844298	0.304089	INPP5D|ANKRD1|MELK|ITGA6|PRKDC|POU4F1|ABL1|ZNF268	http://amigo.geneontology.org/amigo/term/GO:0043065
focal adhesion	Gene Ontology	GO:0005925	7	133	0.0862055	0.310113	ITGB4|TLN1|DCAF6|LPP|NRP1|BCAR3|CAV1	http://amigo.geneontology.org/amigo/term/GO:0005925
positive regulation of I-kappaB kinase/NF-kappaB signaling	Gene Ontology	GO:0043123	6	107	0.0864006	0.310444	LTBR|TIRAP|MAP3K14|ABL1|ANKRD17|DHX36	http://amigo.geneontology.org/amigo/term/GO:0043123
protein autoubiquitination	Gene Ontology	GO:0051865	4	58	0.0867869	0.31109	UBE4B|WWP2|RNF181|RNF208	http://amigo.geneontology.org/amigo/term/GO:0051865
postsynapse	Gene Ontology	GO:0098794	4	58	0.0867869	0.31109	PLCB1|CPT1C|CYFIP1|ADGRB3	http://amigo.geneontology.org/amigo/term/GO:0098794
anterior/posterior pattern specification	Gene Ontology	GO:0009952	5	82	0.0869232	0.311208	LHX1|TGFBR1|PCSK5|CELSR1|MLLT3	http://amigo.geneontology.org/amigo/term/GO:0009952
positive regulation of actin filament polymerization	Gene Ontology	GO:0030838	3	36	0.0879206	0.311813	FER|MTOR|BAG4	http://amigo.geneontology.org/amigo/term/GO:0030838
neuron projection morphogenesis	Gene Ontology	GO:0048812	3	36	0.0879206	0.311813	CNTNAP1|MINK1|UBB	http://amigo.geneontology.org/amigo/term/GO:0048812
neural crest cell migration	Gene Ontology	GO:0001755	3	36	0.0879206	0.311813	PHACTR4|EDNRB|SEMA5A	http://amigo.geneontology.org/amigo/term/GO:0001755
negative regulation of BMP signaling pathway	Gene Ontology	GO:0030514	3	36	0.0879206	0.311813	ABL1|HTRA1|LEMD2	http://amigo.geneontology.org/amigo/term/GO:0030514
photoreceptor connecting cilium	Gene Ontology	GO:0032391	3	36	0.0879206	0.311813	WDR19|IFT20|TSGA10IP	http://amigo.geneontology.org/amigo/term/GO:0032391
cartilage development	Gene Ontology	GO:0051216	3	36	0.0879206	0.311813	BBS1|SMAD5|IL17F	http://amigo.geneontology.org/amigo/term/GO:0051216
histone deacetylase complex	Gene Ontology	GO:0000118	3	36	0.0879206	0.311813	RCOR3|PHF21A|NCOR1	http://amigo.geneontology.org/amigo/term/GO:0000118
phosphatase binding	Gene Ontology	GO:0019902	3	36	0.0879206	0.311813	SBF2|SPRED1|SYTL2	http://amigo.geneontology.org/amigo/term/GO:0019902
positive regulation of ERK1 and ERK2 cascade	Gene Ontology	GO:0070374	7	134	0.088717	0.314267	PDGFRA|FGF10|TIRAP|MAP2K1|ABL1|ANGPT1|NRP1	http://amigo.geneontology.org/amigo/term/GO:0070374
transcription coregulator activity	Gene Ontology	GO:0003712	5	83	0.0902248	0.317048	NAB1|MED1|MED9|MED7|MEIS2	http://amigo.geneontology.org/amigo/term/GO:0003712
neuromuscular junction	Gene Ontology	GO:0031594	4	59	0.090794	0.317048	UTRN|SPOCK1|PRKAR1A|CHRNE	http://amigo.geneontology.org/amigo/term/GO:0031594
negative regulation of apoptotic signaling pathway	Gene Ontology	GO:2001234	2	17	0.0922397	0.317048	AATF|MNT	http://amigo.geneontology.org/amigo/term/GO:2001234
DNA damage checkpoint	Gene Ontology	GO:0000077	2	17	0.0922397	0.317048	PEA15|CLOCK	http://amigo.geneontology.org/amigo/term/GO:0000077
cell-cell adhesion mediator activity	Gene Ontology	GO:0098632	2	17	0.0922397	0.317048	VSTM2L|NCAM1	http://amigo.geneontology.org/amigo/term/GO:0098632
response to gamma radiation	Gene Ontology	GO:0010332	2	17	0.0922397	0.317048	XRCC2|PRKDC	http://amigo.geneontology.org/amigo/term/GO:0010332
ARF guanyl-nucleotide exchange factor activity	Gene Ontology	GO:0005086	2	17	0.0922397	0.317048	PSD3|PSD4	http://amigo.geneontology.org/amigo/term/GO:0005086
response to tumor necrosis factor	Gene Ontology	GO:0034612	2	17	0.0922397	0.317048	MAP4K3|GCH1	http://amigo.geneontology.org/amigo/term/GO:0034612
negative regulation of chondrocyte differentiation	Gene Ontology	GO:0032331	2	17	0.0922397	0.317048	TGFBR1|CHADL	http://amigo.geneontology.org/amigo/term/GO:0032331
3'-5'-exoribonuclease activity	Gene Ontology	GO:0000175	2	17	0.0922397	0.317048	EXOSC10|NOCT	http://amigo.geneontology.org/amigo/term/GO:0000175
transcription elongation from RNA polymerase II promoter	Gene Ontology	GO:0006368	2	17	0.0922397	0.317048	CDK12|PCID2	http://amigo.geneontology.org/amigo/term/GO:0006368
cellular response to estradiol stimulus	Gene Ontology	GO:0071392	2	17	0.0922397	0.317048	POU4F1|ESR1	http://amigo.geneontology.org/amigo/term/GO:0071392
regulation of cell size	Gene Ontology	GO:0008361	2	17	0.0922397	0.317048	KEL|WDTC1	http://amigo.geneontology.org/amigo/term/GO:0008361
regulation of endocytosis	Gene Ontology	GO:0030100	2	17	0.0922397	0.317048	PTPN1|RAB5A	http://amigo.geneontology.org/amigo/term/GO:0030100
positive regulation of cardiac muscle cell proliferation	Gene Ontology	GO:0060045	2	17	0.0922397	0.317048	TBX2|FGFR1	http://amigo.geneontology.org/amigo/term/GO:0060045
negative regulation of JNK cascade	Gene Ontology	GO:0046329	2	17	0.0922397	0.317048	DUSP10|NCOR1	http://amigo.geneontology.org/amigo/term/GO:0046329
centrosome localization	Gene Ontology	GO:0051642	2	17	0.0922397	0.317048	NIN|IFT20	http://amigo.geneontology.org/amigo/term/GO:0051642
regulation of protein binding	Gene Ontology	GO:0043393	2	17	0.0922397	0.317048	TGFBR1|ANGPT1	http://amigo.geneontology.org/amigo/term/GO:0043393
positive regulation of cytokine production involved in inflammatory response	Gene Ontology	GO:1900017	2	17	0.0922397	0.317048	IL17F|IL17A	http://amigo.geneontology.org/amigo/term/GO:1900017
steroid biosynthetic process	Gene Ontology	GO:0006694	2	17	0.0922397	0.317048	SCP2|HINT2	http://amigo.geneontology.org/amigo/term/GO:0006694
regulation of ARF protein signal transduction	Gene Ontology	GO:0032012	2	17	0.0922397	0.317048	PSD3|PSD4	http://amigo.geneontology.org/amigo/term/GO:0032012
positive regulation of osteoclast differentiation	Gene Ontology	GO:0045672	2	17	0.0922397	0.317048	POU4F1|IL17A	http://amigo.geneontology.org/amigo/term/GO:0045672
integral component of postsynaptic specialization membrane	Gene Ontology	GO:0099060	2	17	0.0922397	0.317048	SHISA7|SLITRK3	http://amigo.geneontology.org/amigo/term/GO:0099060
cellular senescence	Gene Ontology	GO:0090398	2	17	0.0922397	0.317048	TBX2|MAP2K1	http://amigo.geneontology.org/amigo/term/GO:0090398
desmosome	Gene Ontology	GO:0030057	2	17	0.0922397	0.317048	PKP3|PKP1	http://amigo.geneontology.org/amigo/term/GO:0030057
protein kinase binding	Gene Ontology	GO:0019901	13	305	0.0928657	0.318271	RPTOR|TRAP1|TSKS|ESR1|CDK12|PRKAG2|SPRED1|SPRED2|UTRN|TOM1L2|PPP1R12B|NRP1|CAV1	http://amigo.geneontology.org/amigo/term/GO:0019901
cytokine receptor activity	Gene Ontology	GO:0004896	3	37	0.0932298	0.318271	IFNAR2|GHR|IL10RB	http://amigo.geneontology.org/amigo/term/GO:0004896
extrinsic component of membrane	Gene Ontology	GO:0019898	3	37	0.0932298	0.318271	BECN1|EHD2|BECN2	http://amigo.geneontology.org/amigo/term/GO:0019898
somitogenesis	Gene Ontology	GO:0001756	3	37	0.0932298	0.318271	EP300|XRCC2|PRKDC	http://amigo.geneontology.org/amigo/term/GO:0001756
negative regulation of osteoblast differentiation	Gene Ontology	GO:0045668	3	37	0.0932298	0.318271	NOCT|CDK6|ID1	http://amigo.geneontology.org/amigo/term/GO:0045668
motile cilium	Gene Ontology	GO:0031514	4	60	0.0948881	0.323199	BBS1|WDR19|IFT20|SCNN1A	http://amigo.geneontology.org/amigo/term/GO:0031514
ciliary basal body	Gene Ontology	GO:0036064	6	111	0.0980428	0.333567	DLG5|IFT80|TSGA10IP|EVC|TAPT1|PKHD1	http://amigo.geneontology.org/amigo/term/GO:0036064
cell migration	Gene Ontology	GO:0016477	8	165	0.0984139	0.333991	ITGB4|SYDE2|TSPAN11|TNFAIP1|VTN|ATRNL1|GPC5|PROP1	http://amigo.geneontology.org/amigo/term/GO:0016477
Cajal body	Gene Ontology	GO:0015030	3	38	0.0986678	0.333991	HABP4|ZPR1|OIP5	http://amigo.geneontology.org/amigo/term/GO:0015030
adenylate cyclase-modulating G protein-coupled receptor signaling pathway	Gene Ontology	GO:0007188	3	38	0.0986678	0.333991	ADRB3|DRD2|CALCRL	http://amigo.geneontology.org/amigo/term/GO:0007188
condensed chromosome kinetochore	Gene Ontology	GO:0000777	3	38	0.0986678	0.333991	ZWINT|CENPS|SPC25	http://amigo.geneontology.org/amigo/term/GO:0000777
cellular calcium ion homeostasis	Gene Ontology	GO:0006874	4	61	0.0990677	0.333991	PKHD1|GRIK2|KEL|TMEM203	http://amigo.geneontology.org/amigo/term/GO:0006874
cytoskeleton organization	Gene Ontology	GO:0007010	4	61	0.0990677	0.333991	CNTNAP1|TUBB4B|PVR|CFL1	http://amigo.geneontology.org/amigo/term/GO:0007010
potassium ion transmembrane transport	Gene Ontology	GO:0071805	5	86	0.100511	0.333991	KCNH1|ATP1A4|KCNAB1|KCNN2|SLC9A9	http://amigo.geneontology.org/amigo/term/GO:0071805
ventricular cardiac muscle tissue morphogenesis	Gene Ontology	GO:0055010	2	18	0.100719	0.333991	RXRA|COL11A1	http://amigo.geneontology.org/amigo/term/GO:0055010
retina layer formation	Gene Ontology	GO:0010842	2	18	0.100719	0.333991	LHX1|PTPRM	http://amigo.geneontology.org/amigo/term/GO:0010842
adenylate cyclase-activating adrenergic receptor signaling pathway	Gene Ontology	GO:0071880	2	18	0.100719	0.333991	ADRB3|DRD2	http://amigo.geneontology.org/amigo/term/GO:0071880
helicase activity	Gene Ontology	GO:0004386	2	18	0.100719	0.333991	ERCC6L2|DHX35	http://amigo.geneontology.org/amigo/term/GO:0004386
cellular response to glucose stimulus	Gene Ontology	GO:0071333	2	18	0.100719	0.333991	ZBTB20|ERN1	http://amigo.geneontology.org/amigo/term/GO:0071333
regulation of I-kappaB kinase/NF-kappaB signaling	Gene Ontology	GO:0043122	2	18	0.100719	0.333991	BTRC|ANGPT1	http://amigo.geneontology.org/amigo/term/GO:0043122
cAMP binding	Gene Ontology	GO:0030552	2	18	0.100719	0.333991	RAPGEF4|PRKAR1A	http://amigo.geneontology.org/amigo/term/GO:0030552
middle ear morphogenesis	Gene Ontology	GO:0042474	2	18	0.100719	0.333991	NAGLU|FGFR1	http://amigo.geneontology.org/amigo/term/GO:0042474
AMPA glutamate receptor complex	Gene Ontology	GO:0032281	2	18	0.100719	0.333991	CPT1C|SHISA9	http://amigo.geneontology.org/amigo/term/GO:0032281
biosynthetic process	Gene Ontology	GO:0009058	2	18	0.100719	0.333991	ALDH1L2|PRL	http://amigo.geneontology.org/amigo/term/GO:0009058
negative regulation of intrinsic apoptotic signaling pathway	Gene Ontology	GO:2001243	2	18	0.100719	0.333991	NDUFA13|URI1	http://amigo.geneontology.org/amigo/term/GO:2001243
positive regulation of cell differentiation	Gene Ontology	GO:0045597	2	18	0.100719	0.333991	ZNF268|FGFR1	http://amigo.geneontology.org/amigo/term/GO:0045597
iron-sulfur cluster assembly	Gene Ontology	GO:0016226	2	18	0.100719	0.333991	NDOR1|NUBPL	http://amigo.geneontology.org/amigo/term/GO:0016226
sperm principal piece	Gene Ontology	GO:0097228	2	18	0.100719	0.333991	CABYR|SCNN1A	http://amigo.geneontology.org/amigo/term/GO:0097228
positive regulation of focal adhesion assembly	Gene Ontology	GO:0051894	2	18	0.100719	0.333991	ABL1|NRP1	http://amigo.geneontology.org/amigo/term/GO:0051894
positive regulation of cell-matrix adhesion	Gene Ontology	GO:0001954	2	18	0.100719	0.333991	UTRN|CDK6	http://amigo.geneontology.org/amigo/term/GO:0001954
positive regulation of protein phosphorylation	Gene Ontology	GO:0001934	5	87	0.104065	0.342617	FGF10|SLCO3A1|FIZ1|PRR5|ROCK2	http://amigo.geneontology.org/amigo/term/GO:0001934
axon cytoplasm	Gene Ontology	GO:1904115	3	39	0.10423	0.342617	DLG2|PPP1R1B|MGARP	http://amigo.geneontology.org/amigo/term/GO:1904115
peptide binding	Gene Ontology	GO:0042277	3	39	0.10423	0.342617	MME|RXRA|PCSK5	http://amigo.geneontology.org/amigo/term/GO:0042277
cortical actin cytoskeleton	Gene Ontology	GO:0030864	3	39	0.10423	0.342617	PPP1R9A|MYRIP|CFL1	http://amigo.geneontology.org/amigo/term/GO:0030864
synapse	Gene Ontology	GO:0045202	11	254	0.106707	0.350374	SHISA9|SNTB2|CACNB2|SLC1A1|VCP|CHRNE|MME|CYFIP1|GRM7|EIF2S1|SARM1	http://amigo.geneontology.org/amigo/term/GO:0045202
regulation of alternative mRNA splicing, via spliceosome	Gene Ontology	GO:0000381	4	63	0.107678	0.351327	YTHDC1|RBM19|RBFOX2|RBM8A	http://amigo.geneontology.org/amigo/term/GO:0000381
catalytic step 2 spliceosome	Gene Ontology	GO:0071013	4	63	0.107678	0.351327	ZCCHC8|MAGOHB|DHX35|PPWD1	http://amigo.geneontology.org/amigo/term/GO:0071013
integrin binding	Gene Ontology	GO:0005178	5	88	0.10768	0.351327	TGFBI|ITGB4|UTRN|TLN1|VTN	http://amigo.geneontology.org/amigo/term/GO:0005178
bicarbonate transport	Gene Ontology	GO:0015701	2	19	0.109403	0.351327	SLC26A8|SLC4A4	http://amigo.geneontology.org/amigo/term/GO:0015701
integrin complex	Gene Ontology	GO:0008305	2	19	0.109403	0.351327	ITGB4|ITGA6	http://amigo.geneontology.org/amigo/term/GO:0008305
negative regulation of axon extension involved in axon guidance	Gene Ontology	GO:0048843	2	19	0.109403	0.351327	NRP1|SEMA5A	http://amigo.geneontology.org/amigo/term/GO:0048843
cysteine-type endopeptidase inhibitor activity	Gene Ontology	GO:0004869	2	19	0.109403	0.351327	CST6|SPOCK1	http://amigo.geneontology.org/amigo/term/GO:0004869
synaptic membrane adhesion	Gene Ontology	GO:0099560	2	19	0.109403	0.351327	SLITRK3|PCDH17	http://amigo.geneontology.org/amigo/term/GO:0099560
limb development	Gene Ontology	GO:0060173	2	19	0.109403	0.351327	FGF10|IFT80	http://amigo.geneontology.org/amigo/term/GO:0060173
negative regulation of DNA binding	Gene Ontology	GO:0043392	2	19	0.109403	0.351327	HABP4|ID1	http://amigo.geneontology.org/amigo/term/GO:0043392
positive regulation of nitric oxide biosynthetic process	Gene Ontology	GO:0045429	2	19	0.109403	0.351327	PRL|ESR1	http://amigo.geneontology.org/amigo/term/GO:0045429
protein phosphatase inhibitor activity	Gene Ontology	GO:0004864	2	19	0.109403	0.351327	PPP1R1B|URI1	http://amigo.geneontology.org/amigo/term/GO:0004864
glycogen metabolic process	Gene Ontology	GO:0005977	2	19	0.109403	0.351327	PRKAG2|PHKB	http://amigo.geneontology.org/amigo/term/GO:0005977
autophagosome maturation	Gene Ontology	GO:0097352	2	19	0.109403	0.351327	VCP|VAMP8	http://amigo.geneontology.org/amigo/term/GO:0097352
growth factor binding	Gene Ontology	GO:0019838	2	19	0.109403	0.351327	PDGFRA|GHR	http://amigo.geneontology.org/amigo/term/GO:0019838
14-3-3 protein binding	Gene Ontology	GO:0071889	2	19	0.109403	0.351327	RPTOR|TBC1D22A	http://amigo.geneontology.org/amigo/term/GO:0071889
myofibril	Gene Ontology	GO:0030016	2	19	0.109403	0.351327	LMOD3|MYBPC1	http://amigo.geneontology.org/amigo/term/GO:0030016
mitochondrial proton-transporting ATP synthase complex	Gene Ontology	GO:0005753	2	19	0.109403	0.351327	ATP5F1E|ATP5F1B	http://amigo.geneontology.org/amigo/term/GO:0005753
clathrin-coated vesicle	Gene Ontology	GO:0030136	3	40	0.109914	0.351327	AP1M1|RAB5A|HIP1R	http://amigo.geneontology.org/amigo/term/GO:0030136
mediator complex	Gene Ontology	GO:0016592	3	40	0.109914	0.351327	MED1|MED9|MED7	http://amigo.geneontology.org/amigo/term/GO:0016592
cellular response to mechanical stimulus	Gene Ontology	GO:0071260	3	40	0.109914	0.351327	LTBR|MAP3K14|ANKRD1	http://amigo.geneontology.org/amigo/term/GO:0071260
transmembrane receptor protein tyrosine kinase activity	Gene Ontology	GO:0004714	3	40	0.109914	0.351327	PDGFRA|KIT|FGFR1	http://amigo.geneontology.org/amigo/term/GO:0004714
syntaxin binding	Gene Ontology	GO:0019905	3	40	0.109914	0.351327	ABL1|VAMP8|SCFD2	http://amigo.geneontology.org/amigo/term/GO:0019905
nuclear chromatin	Gene Ontology	GO:0000790	12	285	0.110032	0.351334	PLCB1|TRPS1|SLX4|ESR1|CDK12|DFFA|RXRA|ZNF581|POU4F1|FER|MEIS2|NCOR1	http://amigo.geneontology.org/amigo/term/GO:0000790
axon guidance	Gene Ontology	GO:0007411	6	115	0.110473	0.351993	LAMA1|VSTM2L|SEMA5A|LGI1|DLK2|NCAM1	http://amigo.geneontology.org/amigo/term/GO:0007411
positive regulation of DNA-binding transcription factor activity	Gene Ontology	GO:0051091	4	64	0.112105	0.356064	NEUROD2|EP300|ESR1|KIT	http://amigo.geneontology.org/amigo/term/GO:0051091
odontogenesis of dentin-containing tooth	Gene Ontology	GO:0042475	3	41	0.115713	0.364145	PDGFRA|FGF10|ITGA6	http://amigo.geneontology.org/amigo/term/GO:0042475
protein domain specific binding	Gene Ontology	GO:0019904	7	144	0.116057	0.364145	TRPS1|EHD2|PRKDC|VCP|CABYR|KCNN2|PRKAR1A	http://amigo.geneontology.org/amigo/term/GO:0019904
early endosome membrane	Gene Ontology	GO:0031901	4	65	0.116612	0.364145	VAMP8|KCNH1|SLC1A1|TMEM184A	http://amigo.geneontology.org/amigo/term/GO:0031901
basement membrane	Gene Ontology	GO:0005604	4	65	0.116612	0.364145	ATRNL1|LAMA1|FBLN1|ITGA6	http://amigo.geneontology.org/amigo/term/GO:0005604
cell chemotaxis	Gene Ontology	GO:0060326	4	65	0.116612	0.364145	PDGFRA|CCR7|CCR10|KIT	http://amigo.geneontology.org/amigo/term/GO:0060326
carbohydrate binding	Gene Ontology	GO:0030246	6	117	0.116975	0.364145	GALNT14|CLEC12B|CLEC12A|CLEC4F|CLEC3A|CD207	http://amigo.geneontology.org/amigo/term/GO:0030246
intracellular membrane-bounded organelle	Gene Ontology	GO:0043231	11	259	0.117215	0.364145	LRRC39|IGSF8|EHD2|LRRC30|AP1M1|EPN1|ANO10|AP4S1|PLCH1|ATP6V1B2|HIP1R	http://amigo.geneontology.org/amigo/term/GO:0043231
protein serine/threonine kinase activator activity	Gene Ontology	GO:0043539	2	20	0.118276	0.364145	FAM20A|MAP2K1	http://amigo.geneontology.org/amigo/term/GO:0043539
regulation of mRNA stability	Gene Ontology	GO:0043488	2	20	0.118276	0.364145	PCID2|DHX36	http://amigo.geneontology.org/amigo/term/GO:0043488
negative regulation of signaling receptor activity	Gene Ontology	GO:2000272	2	20	0.118276	0.364145	CLEC12B|CLEC12A	http://amigo.geneontology.org/amigo/term/GO:2000272
positive regulation of release of sequestered calcium ion into cytosol	Gene Ontology	GO:0051281	2	20	0.118276	0.364145	ABL1|CASQ1	http://amigo.geneontology.org/amigo/term/GO:0051281
axon extension	Gene Ontology	GO:0048675	2	20	0.118276	0.364145	CYFIP1|SEMA5A	http://amigo.geneontology.org/amigo/term/GO:0048675
replication fork	Gene Ontology	GO:0005657	2	20	0.118276	0.364145	WRN|PIF1	http://amigo.geneontology.org/amigo/term/GO:0005657
gamma-aminobutyric acid signaling pathway	Gene Ontology	GO:0007214	2	20	0.118276	0.364145	GABBR2|SHISA7	http://amigo.geneontology.org/amigo/term/GO:0007214
ribosome biogenesis	Gene Ontology	GO:0042254	2	20	0.118276	0.364145	CUL4A|AATF	http://amigo.geneontology.org/amigo/term/GO:0042254
cell death	Gene Ontology	GO:0008219	2	20	0.118276	0.364145	NDOR1|EMP1	http://amigo.geneontology.org/amigo/term/GO:0008219
T cell costimulation	Gene Ontology	GO:0031295	2	20	0.118276	0.364145	DPP4|CAV1	http://amigo.geneontology.org/amigo/term/GO:0031295
negative regulation of signal transduction	Gene Ontology	GO:0009968	2	20	0.118276	0.364145	RGS7|INPP5D	http://amigo.geneontology.org/amigo/term/GO:0009968
positive regulation of extrinsic apoptotic signaling pathway	Gene Ontology	GO:2001238	2	20	0.118276	0.364145	LTBR|CAV1	http://amigo.geneontology.org/amigo/term/GO:2001238
cellular response to gamma radiation	Gene Ontology	GO:0071480	2	20	0.118276	0.364145	WRN|TLK2	http://amigo.geneontology.org/amigo/term/GO:0071480
maturation of SSU-rRNA from tricistronic rRNA transcript (SSU-rRNA, 5.8S rRNA, LSU-rRNA)	Gene Ontology	GO:0000462	2	20	0.118276	0.364145	TSR1|UTP25	http://amigo.geneontology.org/amigo/term/GO:0000462
GTPase binding	Gene Ontology	GO:0051020	2	20	0.118276	0.364145	POU4F1|RASA1	http://amigo.geneontology.org/amigo/term/GO:0051020
endoribonuclease activity	Gene Ontology	GO:0004521	2	20	0.118276	0.364145	NOB1|ERN1	http://amigo.geneontology.org/amigo/term/GO:0004521
skeletal muscle fiber development	Gene Ontology	GO:0048741	2	20	0.118276	0.364145	KEL|LMOD3	http://amigo.geneontology.org/amigo/term/GO:0048741
mitochondrial inner membrane	Gene Ontology	GO:0005743	10	231	0.120158	0.364145	SIRT3|MRPL37|TRAP1|ATP5F1E|ADCK1|MRPL3|MRPL1|CHDH|NNT|TTC19	http://amigo.geneontology.org/amigo/term/GO:0005743
positive regulation of translation	Gene Ontology	GO:0045727	3	42	0.121625	0.364145	MTOR|EIF6|PAIP1	http://amigo.geneontology.org/amigo/term/GO:0045727
copper ion binding	Gene Ontology	GO:0005507	3	42	0.121625	0.364145	APOA4|AOC3|PAM	http://amigo.geneontology.org/amigo/term/GO:0005507
autophagosome assembly	Gene Ontology	GO:0000045	3	42	0.121625	0.364145	BECN2|BECN1|RAB33B	http://amigo.geneontology.org/amigo/term/GO:0000045
wound healing	Gene Ontology	GO:0042060	3	42	0.121625	0.364145	FGF10|CELSR1|MIA3	http://amigo.geneontology.org/amigo/term/GO:0042060
positive chemotaxis	Gene Ontology	GO:0050918	3	42	0.121625	0.364145	FGF10|ANGPT1|NRP1	http://amigo.geneontology.org/amigo/term/GO:0050918
inner ear morphogenesis	Gene Ontology	GO:0042472	3	42	0.121625	0.364145	COL11A1|CELSR1|FGFR1	http://amigo.geneontology.org/amigo/term/GO:0042472
nuclear membrane	Gene Ontology	GO:0031965	7	147	0.125027	0.364145	PLCB1|TMEM97|ITGB4|GCH1|RANGAP1|EPC1|ANKRD17	http://amigo.geneontology.org/amigo/term/GO:0031965
ribosomal large subunit assembly	Gene Ontology	GO:0000027	2	21	0.12732	0.364145	RPL6|NOP53	http://amigo.geneontology.org/amigo/term/GO:0000027
protein phosphatase 2A binding	Gene Ontology	GO:0051721	2	21	0.12732	0.364145	MASTL|CTTNBP2NL	http://amigo.geneontology.org/amigo/term/GO:0051721
epidermal growth factor receptor binding	Gene Ontology	GO:0005154	2	21	0.12732	0.364145	AREG|FER	http://amigo.geneontology.org/amigo/term/GO:0005154
positive regulation of neurogenesis	Gene Ontology	GO:0050769	2	21	0.12732	0.364145	MME|XRCC2	http://amigo.geneontology.org/amigo/term/GO:0050769
replication fork processing	Gene Ontology	GO:0031297	2	21	0.12732	0.364145	WRN|CENPS	http://amigo.geneontology.org/amigo/term/GO:0031297
hippocampal mossy fiber to CA3 synapse	Gene Ontology	GO:0098686	2	21	0.12732	0.364145	RAPGEF4|GRIK2	http://amigo.geneontology.org/amigo/term/GO:0098686
response to estrogen	Gene Ontology	GO:0043627	2	21	0.12732	0.364145	EP300|CAV1	http://amigo.geneontology.org/amigo/term/GO:0043627
epidermis development	Gene Ontology	GO:0008544	2	21	0.12732	0.364145	SCEL|CST6	http://amigo.geneontology.org/amigo/term/GO:0008544
protein kinase activator activity	Gene Ontology	GO:0030295	2	21	0.12732	0.364145	RPTOR|PRKAG2	http://amigo.geneontology.org/amigo/term/GO:0030295
cellular response to reactive oxygen species	Gene Ontology	GO:0034614	2	21	0.12732	0.364145	PDGFRA|FER	http://amigo.geneontology.org/amigo/term/GO:0034614
mRNA 3'-UTR AU-rich region binding	Gene Ontology	GO:0035925	2	21	0.12732	0.364145	NUDT21|DHX36	http://amigo.geneontology.org/amigo/term/GO:0035925
negative regulation of endothelial cell apoptotic process	Gene Ontology	GO:2000352	2	21	0.12732	0.364145	ABL1|ANGPT1	http://amigo.geneontology.org/amigo/term/GO:2000352
potassium channel regulator activity	Gene Ontology	GO:0015459	2	21	0.12732	0.364145	KCNAB1|SGK2	http://amigo.geneontology.org/amigo/term/GO:0015459
feeding behavior	Gene Ontology	GO:0007631	2	21	0.12732	0.364145	DRD2|NTRK2	http://amigo.geneontology.org/amigo/term/GO:0007631
negative regulation of epithelial cell proliferation	Gene Ontology	GO:0050680	3	43	0.127645	0.364145	CDK6|IFT80|DUSP10	http://amigo.geneontology.org/amigo/term/GO:0050680
phosphatidylinositol binding	Gene Ontology	GO:0035091	4	68	0.130592	0.364145	SBF2|TLN1|PLD2|HIP1R	http://amigo.geneontology.org/amigo/term/GO:0035091
external side of plasma membrane	Gene Ontology	GO:0009897	10	236	0.132128	0.364145	PDGFRA|CLEC12B|CLEC12A|GHR|ITGA6|KIT|ASTN1|CCR7|CCR10|IL17A	http://amigo.geneontology.org/amigo/term/GO:0009897
GTP binding	Gene Ontology	GO:0005525	13	326	0.132354	0.364145	NKIRAS1|RAB5A|EHD2|RASD1|RAB33B|TSR1|TUBB4B|NUDT2|GCH1|ATL3|NPR2|TRIM23|CRACR2A	http://amigo.geneontology.org/amigo/term/GO:0005525
integral component of Golgi membrane	Gene Ontology	GO:0030173	3	44	0.133769	0.364145	UNC50|PCSK5|ERGIC1	http://amigo.geneontology.org/amigo/term/GO:0030173
extracellular matrix structural constituent	Gene Ontology	GO:0005201	3	44	0.133769	0.364145	LAMA1|FBLN1|COL11A1	http://amigo.geneontology.org/amigo/term/GO:0005201
vasculogenesis	Gene Ontology	GO:0001570	3	44	0.133769	0.364145	RASA1|NTRK2|CAV1	http://amigo.geneontology.org/amigo/term/GO:0001570
nuclear receptor activity	Gene Ontology	GO:0004879	3	44	0.133769	0.364145	NR1D2|RXRA|ESR1	http://amigo.geneontology.org/amigo/term/GO:0004879
cell surface receptor signaling pathway	Gene Ontology	GO:0007166	5	95	0.13464	0.364145	LAMA1|ATP1A4|GPR157|CALCRL|ADGRB3	http://amigo.geneontology.org/amigo/term/GO:0007166
regulation of cell migration	Gene Ontology	GO:0030334	4	69	0.1354	0.364145	MINK1|HACE1|FGF10|LAMA1	http://amigo.geneontology.org/amigo/term/GO:0030334
protease binding	Gene Ontology	GO:0002020	4	69	0.1354	0.364145	DPP4|MALT1|A2ML1|KIT	http://amigo.geneontology.org/amigo/term/GO:0002020
mitotic cell cycle	Gene Ontology	GO:0000278	4	69	0.1354	0.364145	TUBB4B|XRCC2|MASTL|CDC14B	http://amigo.geneontology.org/amigo/term/GO:0000278
protein localization to cilium	Gene Ontology	GO:0061512	2	22	0.13652	0.364145	ATP6V1D|IFT20	http://amigo.geneontology.org/amigo/term/GO:0061512
ATP metabolic process	Gene Ontology	GO:0046034	2	22	0.13652	0.364145	VCP|ATP6V1B2	http://amigo.geneontology.org/amigo/term/GO:0046034
outflow tract septum morphogenesis	Gene Ontology	GO:0003148	2	22	0.13652	0.364145	TBX2|NRP1	http://amigo.geneontology.org/amigo/term/GO:0003148
regulation of actin filament polymerization	Gene Ontology	GO:0030833	2	22	0.13652	0.364145	GBA2|RASA1	http://amigo.geneontology.org/amigo/term/GO:0030833
ephrin receptor binding	Gene Ontology	GO:0046875	2	22	0.13652	0.364145	ABL1|PTPN1	http://amigo.geneontology.org/amigo/term/GO:0046875
nuclear-transcribed mRNA catabolic process, nonsense-mediated decay	Gene Ontology	GO:0000184	2	22	0.13652	0.364145	MAGOHB|RBM8A	http://amigo.geneontology.org/amigo/term/GO:0000184
midbrain development	Gene Ontology	GO:0030901	2	22	0.13652	0.364145	DLG5|FGFR1	http://amigo.geneontology.org/amigo/term/GO:0030901
Rho GTPase binding	Gene Ontology	GO:0017048	2	22	0.13652	0.364145	DAAM2|ROCK2	http://amigo.geneontology.org/amigo/term/GO:0017048
cardiac muscle contraction	Gene Ontology	GO:0060048	2	22	0.13652	0.364145	SMAD5|MTOR	http://amigo.geneontology.org/amigo/term/GO:0060048
proteolysis involved in cellular protein catabolic process	Gene Ontology	GO:0051603	2	22	0.13652	0.364145	CTSF|CTSW	http://amigo.geneontology.org/amigo/term/GO:0051603
cis-regulatory region sequence-specific DNA binding	Gene Ontology	GO:0000987	2	22	0.13652	0.364145	LHX1|ZNF704	http://amigo.geneontology.org/amigo/term/GO:0000987
positive regulation of DNA repair	Gene Ontology	GO:0045739	2	22	0.13652	0.364145	SIRT1|FGF10	http://amigo.geneontology.org/amigo/term/GO:0045739
positive regulation of peptidyl-threonine phosphorylation	Gene Ontology	GO:0010800	2	22	0.13652	0.364145	RPTOR|PRKAG2	http://amigo.geneontology.org/amigo/term/GO:0010800
triglyceride metabolic process	Gene Ontology	GO:0006641	2	22	0.13652	0.364145	SEL1L|CAV1	http://amigo.geneontology.org/amigo/term/GO:0006641
protein homooligomerization	Gene Ontology	GO:0051260	5	96	0.138717	0.364145	ATL3|PRMT8|PRMT1|TNFAIP1|KCNC3	http://amigo.geneontology.org/amigo/term/GO:0051260
ossification	Gene Ontology	GO:0001503	3	45	0.139992	0.364145	NPR2|CLEC3A|DHX36	http://amigo.geneontology.org/amigo/term/GO:0001503
neuromuscular process controlling balance	Gene Ontology	GO:0050885	3	45	0.139992	0.364145	CNTNAP1|ABL1|RBFOX2	http://amigo.geneontology.org/amigo/term/GO:0050885
mRNA cis splicing, via spliceosome	Gene Ontology	GO:0045292	2	23	0.14586	0.364145	DCPS|RBM19	http://amigo.geneontology.org/amigo/term/GO:0045292
C-C chemokine receptor activity	Gene Ontology	GO:0016493	2	23	0.14586	0.364145	CCR10|CCR7	http://amigo.geneontology.org/amigo/term/GO:0016493
carbohydrate phosphorylation	Gene Ontology	GO:0046835	2	23	0.14586	0.364145	GNPTAB|GALK1	http://amigo.geneontology.org/amigo/term/GO:0046835
C-C chemokine binding	Gene Ontology	GO:0019957	2	23	0.14586	0.364145	CCR10|CCR7	http://amigo.geneontology.org/amigo/term/GO:0019957
filamentous actin	Gene Ontology	GO:0031941	2	23	0.14586	0.364145	PDLIM5|SPECC1	http://amigo.geneontology.org/amigo/term/GO:0031941
negative regulation of TOR signaling	Gene Ontology	GO:0032007	2	23	0.14586	0.364145	SH3BP4|SIRT1	http://amigo.geneontology.org/amigo/term/GO:0032007
lysosome localization	Gene Ontology	GO:0032418	2	23	0.14586	0.364145	BORCS6|MAP6	http://amigo.geneontology.org/amigo/term/GO:0032418
calcium channel regulator activity	Gene Ontology	GO:0005246	2	23	0.14586	0.364145	NRXN3|PRKG1	http://amigo.geneontology.org/amigo/term/GO:0005246
phosphatidylinositol-3,5-bisphosphate binding	Gene Ontology	GO:0080025	2	23	0.14586	0.364145	PLEK2|HIP1R	http://amigo.geneontology.org/amigo/term/GO:0080025
chemokine binding	Gene Ontology	GO:0019956	2	23	0.14586	0.364145	CCR10|CCR7	http://amigo.geneontology.org/amigo/term/GO:0019956
GPI anchor biosynthetic process	Gene Ontology	GO:0006506	2	23	0.14586	0.364145	PYURF|PIGL	http://amigo.geneontology.org/amigo/term/GO:0006506
cytoplasmic ribonucleoprotein granule	Gene Ontology	GO:0036464	3	46	0.146311	0.364145	MAP1LC3C|ROCK2|GHR	http://amigo.geneontology.org/amigo/term/GO:0036464
positive regulation of protein ubiquitination	Gene Ontology	GO:0031398	3	46	0.146311	0.364145	ANGPT1|BIRC3|CAV1	http://amigo.geneontology.org/amigo/term/GO:0031398
lipid binding	Gene Ontology	GO:0008289	5	98	0.147031	0.364145	VCP|FER|SCP2|ACBD5|TEX2	http://amigo.geneontology.org/amigo/term/GO:0008289
protein-containing complex binding	Gene Ontology	GO:0044877	6	126	0.148493	0.364145	RPTOR|TSSK6|PDGFRA|TERF2|PSMG3|CAV1	http://amigo.geneontology.org/amigo/term/GO:0044877
negative regulation of gene expression	Gene Ontology	GO:0010629	5	99	0.151267	0.364145	TERF2|PRL|MAP2K1|TTBK1|MYCN	http://amigo.geneontology.org/amigo/term/GO:0010629
regulation of hematopoietic stem cell differentiation	Gene Ontology	GO:1902036	1	5	0.151656	0.364145	CDK6	http://amigo.geneontology.org/amigo/term/GO:1902036
negative regulation of heterotypic cell-cell adhesion	Gene Ontology	GO:0034115	1	5	0.151656	0.364145	APOA1	http://amigo.geneontology.org/amigo/term/GO:0034115
granzyme-mediated apoptotic signaling pathway	Gene Ontology	GO:0008626	1	5	0.151656	0.364145	UBE4B	http://amigo.geneontology.org/amigo/term/GO:0008626
negative regulation of granulocyte differentiation	Gene Ontology	GO:0030853	1	5	0.151656	0.364145	CUL4A	http://amigo.geneontology.org/amigo/term/GO:0030853
death domain binding	Gene Ontology	GO:0070513	1	5	0.151656	0.364145	DAP	http://amigo.geneontology.org/amigo/term/GO:0070513
peptide hormone secretion	Gene Ontology	GO:0030072	1	5	0.151656	0.364145	PRL	http://amigo.geneontology.org/amigo/term/GO:0030072
nucleus localization	Gene Ontology	GO:0051647	1	5	0.151656	0.364145	MTOR	http://amigo.geneontology.org/amigo/term/GO:0051647
mediator complex binding	Gene Ontology	GO:0036033	1	5	0.151656	0.364145	MED1	http://amigo.geneontology.org/amigo/term/GO:0036033
interleukin-15-mediated signaling pathway	Gene Ontology	GO:0035723	1	5	0.151656	0.364145	PLCB1	http://amigo.geneontology.org/amigo/term/GO:0035723
urate transport	Gene Ontology	GO:0015747	1	5	0.151656	0.364145	SLC2A9	http://amigo.geneontology.org/amigo/term/GO:0015747
DNA damage induced protein phosphorylation	Gene Ontology	GO:0006975	1	5	0.151656	0.364145	ABL1	http://amigo.geneontology.org/amigo/term/GO:0006975
motor learning	Gene Ontology	GO:0061743	1	5	0.151656	0.364145	ADGRB3	http://amigo.geneontology.org/amigo/term/GO:0061743
Y-form DNA binding	Gene Ontology	GO:0000403	1	5	0.151656	0.364145	WRN	http://amigo.geneontology.org/amigo/term/GO:0000403
vesicle-mediated transport in synapse	Gene Ontology	GO:0099003	1	5	0.151656	0.364145	CLSTN1	http://amigo.geneontology.org/amigo/term/GO:0099003
negative regulation of sodium ion transport	Gene Ontology	GO:0010766	1	5	0.151656	0.364145	WNK2	http://amigo.geneontology.org/amigo/term/GO:0010766
exocyst localization	Gene Ontology	GO:0051601	1	5	0.151656	0.364145	EXOC1L	http://amigo.geneontology.org/amigo/term/GO:0051601
shelterin complex	Gene Ontology	GO:0070187	1	5	0.151656	0.364145	TERF2	http://amigo.geneontology.org/amigo/term/GO:0070187
positive regulation of DNA demethylation	Gene Ontology	GO:1901537	1	5	0.151656	0.364145	TOX	http://amigo.geneontology.org/amigo/term/GO:1901537
hemidesmosome assembly	Gene Ontology	GO:0031581	1	5	0.151656	0.364145	ITGB4	http://amigo.geneontology.org/amigo/term/GO:0031581
branchiomotor neuron axon guidance	Gene Ontology	GO:0021785	1	5	0.151656	0.364145	NRP1	http://amigo.geneontology.org/amigo/term/GO:0021785
endosome to lysosome transport via multivesicular body sorting pathway	Gene Ontology	GO:0032510	1	5	0.151656	0.364145	VCP	http://amigo.geneontology.org/amigo/term/GO:0032510
positive regulation of melanin biosynthetic process	Gene Ontology	GO:0048023	1	5	0.151656	0.364145	TYRP1	http://amigo.geneontology.org/amigo/term/GO:0048023
positive regulation of T cell cytokine production	Gene Ontology	GO:0002726	1	5	0.151656	0.364145	MALT1	http://amigo.geneontology.org/amigo/term/GO:0002726
positive regulation of vascular endothelial growth factor signaling pathway	Gene Ontology	GO:1900748	1	5	0.151656	0.364145	ADAMTS3	http://amigo.geneontology.org/amigo/term/GO:1900748
phospholipase A2 inhibitor activity	Gene Ontology	GO:0019834	1	5	0.151656	0.364145	SCGB1A1	http://amigo.geneontology.org/amigo/term/GO:0019834
type 2 fibroblast growth factor receptor binding	Gene Ontology	GO:0005111	1	5	0.151656	0.364145	FGF10	http://amigo.geneontology.org/amigo/term/GO:0005111
reproductive process	Gene Ontology	GO:0022414	1	5	0.151656	0.364145	NPR2	http://amigo.geneontology.org/amigo/term/GO:0022414
activin receptor activity, type I	Gene Ontology	GO:0016361	1	5	0.151656	0.364145	TGFBR1	http://amigo.geneontology.org/amigo/term/GO:0016361
negative regulation of lymphocyte migration	Gene Ontology	GO:2000402	1	5	0.151656	0.364145	MIA3	http://amigo.geneontology.org/amigo/term/GO:2000402
regulation of lysosomal lumen pH	Gene Ontology	GO:0035751	1	5	0.151656	0.364145	TMEM165	http://amigo.geneontology.org/amigo/term/GO:0035751
neural crest cell migration involved in autonomic nervous system development	Gene Ontology	GO:1901166	1	5	0.151656	0.364145	NRP1	http://amigo.geneontology.org/amigo/term/GO:1901166
cobalamin transport	Gene Ontology	GO:0015889	1	5	0.151656	0.364145	TCN1	http://amigo.geneontology.org/amigo/term/GO:0015889
apoptotic process involved in development	Gene Ontology	GO:1902742	1	5	0.151656	0.364145	ZPR1	http://amigo.geneontology.org/amigo/term/GO:1902742
glycosylphosphatidylinositol-N-acetylglucosaminyltransferase (GPI-GnT) complex	Gene Ontology	GO:0000506	1	5	0.151656	0.364145	PYURF	http://amigo.geneontology.org/amigo/term/GO:0000506
positive regulation of interleukin-23 production	Gene Ontology	GO:0032747	1	5	0.151656	0.364145	IL17A	http://amigo.geneontology.org/amigo/term/GO:0032747
transition between fast and slow fiber	Gene Ontology	GO:0014883	1	5	0.151656	0.364145	ACTN3	http://amigo.geneontology.org/amigo/term/GO:0014883
positive regulation of sodium ion transmembrane transporter activity	Gene Ontology	GO:2000651	1	5	0.151656	0.364145	WNK2	http://amigo.geneontology.org/amigo/term/GO:2000651
negative regulation of vascular associated smooth muscle cell differentiation	Gene Ontology	GO:1905064	1	5	0.151656	0.364145	PDCD4	http://amigo.geneontology.org/amigo/term/GO:1905064
positive regulation of adaptive immune response	Gene Ontology	GO:0002821	1	5	0.151656	0.364145	SIRT1	http://amigo.geneontology.org/amigo/term/GO:0002821
deoxyribonuclease activity	Gene Ontology	GO:0004536	1	5	0.151656	0.364145	DNASE1	http://amigo.geneontology.org/amigo/term/GO:0004536
SAM complex	Gene Ontology	GO:0001401	1	5	0.151656	0.364145	DNAJC11	http://amigo.geneontology.org/amigo/term/GO:0001401
postsynaptic modulation of chemical synaptic transmission	Gene Ontology	GO:0099170	1	5	0.151656	0.364145	PLCB1	http://amigo.geneontology.org/amigo/term/GO:0099170
phosphorylase kinase complex	Gene Ontology	GO:0005964	1	5	0.151656	0.364145	PHKB	http://amigo.geneontology.org/amigo/term/GO:0005964
positive regulation of hepatocyte proliferation	Gene Ontology	GO:2000347	1	5	0.151656	0.364145	MED1	http://amigo.geneontology.org/amigo/term/GO:2000347
NADP metabolic process	Gene Ontology	GO:0006739	1	5	0.151656	0.364145	NOCT	http://amigo.geneontology.org/amigo/term/GO:0006739
nuclear polyadenylation-dependent tRNA catabolic process	Gene Ontology	GO:0071038	1	5	0.151656	0.364145	EXOSC10	http://amigo.geneontology.org/amigo/term/GO:0071038
regulation of skeletal muscle cell differentiation	Gene Ontology	GO:2001014	1	5	0.151656	0.364145	NR1D2	http://amigo.geneontology.org/amigo/term/GO:2001014
prostate epithelial cord arborization involved in prostate glandular acinus morphogenesis	Gene Ontology	GO:0060527	1	5	0.151656	0.364145	ESR1	http://amigo.geneontology.org/amigo/term/GO:0060527
negative regulation of protein export from nucleus	Gene Ontology	GO:0046826	1	5	0.151656	0.364145	RANGAP1	http://amigo.geneontology.org/amigo/term/GO:0046826
blood coagulation, fibrin clot formation	Gene Ontology	GO:0072378	1	5	0.151656	0.364145	FBLN1	http://amigo.geneontology.org/amigo/term/GO:0072378
regulation of defense response to virus	Gene Ontology	GO:0050688	1	5	0.151656	0.364145	HERC5	http://amigo.geneontology.org/amigo/term/GO:0050688
RNA-DNA hybrid ribonuclease activity	Gene Ontology	GO:0004523	1	5	0.151656	0.364145	RNASEH2B	http://amigo.geneontology.org/amigo/term/GO:0004523
N6-methyladenosine-containing RNA binding	Gene Ontology	GO:1990247	1	5	0.151656	0.364145	YTHDC1	http://amigo.geneontology.org/amigo/term/GO:1990247
axonal transport of mitochondrion	Gene Ontology	GO:0019896	1	5	0.151656	0.364145	MGARP	http://amigo.geneontology.org/amigo/term/GO:0019896
positive regulation of granulocyte differentiation	Gene Ontology	GO:0030854	1	5	0.151656	0.364145	RUNX1	http://amigo.geneontology.org/amigo/term/GO:0030854
heparin biosynthetic process	Gene Ontology	GO:0030210	1	5	0.151656	0.364145	ANGPT1	http://amigo.geneontology.org/amigo/term/GO:0030210
lipoprotein biosynthetic process	Gene Ontology	GO:0042158	1	5	0.151656	0.364145	APOA1	http://amigo.geneontology.org/amigo/term/GO:0042158
glycerol catabolic process	Gene Ontology	GO:0019563	1	5	0.151656	0.364145	GK5	http://amigo.geneontology.org/amigo/term/GO:0019563
pre-miRNA binding	Gene Ontology	GO:0070883	1	5	0.151656	0.364145	DHX36	http://amigo.geneontology.org/amigo/term/GO:0070883
mitochondrial protein catabolic process	Gene Ontology	GO:0035694	1	5	0.151656	0.364145	AFG1L	http://amigo.geneontology.org/amigo/term/GO:0035694
secretion of lysosomal enzymes	Gene Ontology	GO:0033299	1	5	0.151656	0.364145	GNPTAB	http://amigo.geneontology.org/amigo/term/GO:0033299
positive regulation of blood-brain barrier permeability	Gene Ontology	GO:1905605	1	5	0.151656	0.364145	ANGPT1	http://amigo.geneontology.org/amigo/term/GO:1905605
viral genome replication	Gene Ontology	GO:0019079	1	5	0.151656	0.364145	VCP	http://amigo.geneontology.org/amigo/term/GO:0019079
citrate metabolic process	Gene Ontology	GO:0006101	1	5	0.151656	0.364145	CS	http://amigo.geneontology.org/amigo/term/GO:0006101
growth hormone receptor signaling pathway	Gene Ontology	GO:0060396	1	5	0.151656	0.364145	GHR	http://amigo.geneontology.org/amigo/term/GO:0060396
transforming growth factor beta receptor activity, type I	Gene Ontology	GO:0005025	1	5	0.151656	0.364145	TGFBR1	http://amigo.geneontology.org/amigo/term/GO:0005025
regulation of B cell receptor signaling pathway	Gene Ontology	GO:0050855	1	5	0.151656	0.364145	GCSAML	http://amigo.geneontology.org/amigo/term/GO:0050855
vacuolar proton-transporting V-type ATPase complex assembly	Gene Ontology	GO:0070072	1	5	0.151656	0.364145	TMEM199	http://amigo.geneontology.org/amigo/term/GO:0070072
positive regulation of histone H3-K9 methylation	Gene Ontology	GO:0051574	1	5	0.151656	0.364145	SIRT1	http://amigo.geneontology.org/amigo/term/GO:0051574
negative regulation of oxidative phosphorylation	Gene Ontology	GO:0090324	1	5	0.151656	0.364145	ACTN3	http://amigo.geneontology.org/amigo/term/GO:0090324
late endosome to Golgi transport	Gene Ontology	GO:0034499	1	5	0.151656	0.364145	SGSM2	http://amigo.geneontology.org/amigo/term/GO:0034499
regulation of extrinsic apoptotic signaling pathway	Gene Ontology	GO:2001236	1	5	0.151656	0.364145	TRAF1	http://amigo.geneontology.org/amigo/term/GO:2001236
negative regulation of lipoprotein lipase activity	Gene Ontology	GO:0051005	1	5	0.151656	0.364145	APOC3	http://amigo.geneontology.org/amigo/term/GO:0051005
neural retina development	Gene Ontology	GO:0003407	1	5	0.151656	0.364145	RAB11FIP4	http://amigo.geneontology.org/amigo/term/GO:0003407
deoxyribonuclease I activity	Gene Ontology	GO:0004530	1	5	0.151656	0.364145	DNASE1	http://amigo.geneontology.org/amigo/term/GO:0004530
serine C-palmitoyltransferase activity	Gene Ontology	GO:0004758	1	5	0.151656	0.364145	SPTLC3	http://amigo.geneontology.org/amigo/term/GO:0004758
negative regulation of mitochondrial fusion	Gene Ontology	GO:0010637	1	5	0.151656	0.364145	ADCK1	http://amigo.geneontology.org/amigo/term/GO:0010637
negative regulation of execution phase of apoptosis	Gene Ontology	GO:1900118	1	5	0.151656	0.364145	DFFA	http://amigo.geneontology.org/amigo/term/GO:1900118
positive regulation of smooth muscle cell migration	Gene Ontology	GO:0014911	1	5	0.151656	0.364145	VTN	http://amigo.geneontology.org/amigo/term/GO:0014911
histone H3-K27 methylation	Gene Ontology	GO:0070734	1	5	0.151656	0.364145	EZH1	http://amigo.geneontology.org/amigo/term/GO:0070734
retinoic acid-responsive element binding	Gene Ontology	GO:0044323	1	5	0.151656	0.364145	RXRA	http://amigo.geneontology.org/amigo/term/GO:0044323
acetyl-CoA metabolic process	Gene Ontology	GO:0006084	1	5	0.151656	0.364145	HMGCS1	http://amigo.geneontology.org/amigo/term/GO:0006084
sphingomyelin phosphodiesterase activity	Gene Ontology	GO:0004767	1	5	0.151656	0.364145	SMPDL3B	http://amigo.geneontology.org/amigo/term/GO:0004767
positive regulation of MAPKKK cascade by fibroblast growth factor receptor signaling pathway	Gene Ontology	GO:0090080	1	5	0.151656	0.364145	FGFR1	http://amigo.geneontology.org/amigo/term/GO:0090080
positive regulation of protein localization to early endosome	Gene Ontology	GO:1902966	1	5	0.151656	0.364145	ROCK2	http://amigo.geneontology.org/amigo/term/GO:1902966
NADPH-hemoprotein reductase activity	Gene Ontology	GO:0003958	1	5	0.151656	0.364145	NDOR1	http://amigo.geneontology.org/amigo/term/GO:0003958
positive regulation of calcium ion transport into cytosol	Gene Ontology	GO:0010524	1	5	0.151656	0.364145	CAV1	http://amigo.geneontology.org/amigo/term/GO:0010524
NEDD8-specific protease activity	Gene Ontology	GO:0019784	1	5	0.151656	0.364145	OTUB2	http://amigo.geneontology.org/amigo/term/GO:0019784
trigeminal ganglion development	Gene Ontology	GO:0061551	1	5	0.151656	0.364145	NRP1	http://amigo.geneontology.org/amigo/term/GO:0061551
cellular response to hyperoxia	Gene Ontology	GO:0071455	1	5	0.151656	0.364145	CAV1	http://amigo.geneontology.org/amigo/term/GO:0071455
mitochondrial pyruvate dehydrogenase complex	Gene Ontology	GO:0005967	1	5	0.151656	0.364145	PDK1	http://amigo.geneontology.org/amigo/term/GO:0005967
lung vasculature development	Gene Ontology	GO:0060426	1	5	0.151656	0.364145	ID1	http://amigo.geneontology.org/amigo/term/GO:0060426
regulation of macroautophagy	Gene Ontology	GO:0016241	1	5	0.151656	0.364145	ATP6V0A1	http://amigo.geneontology.org/amigo/term/GO:0016241
atrioventricular canal development	Gene Ontology	GO:0036302	1	5	0.151656	0.364145	TBX2	http://amigo.geneontology.org/amigo/term/GO:0036302
adenohypophysis development	Gene Ontology	GO:0021984	1	5	0.151656	0.364145	DRD2	http://amigo.geneontology.org/amigo/term/GO:0021984
cerebellum morphogenesis	Gene Ontology	GO:0021587	1	5	0.151656	0.364145	ABL1	http://amigo.geneontology.org/amigo/term/GO:0021587
protein retention in ER lumen	Gene Ontology	GO:0006621	1	5	0.151656	0.364145	ANKRD13C	http://amigo.geneontology.org/amigo/term/GO:0006621
mRNA cleavage factor complex	Gene Ontology	GO:0005849	1	5	0.151656	0.364145	NUDT21	http://amigo.geneontology.org/amigo/term/GO:0005849
negative regulation of smooth muscle cell differentiation	Gene Ontology	GO:0051151	1	5	0.151656	0.364145	ANKRD17	http://amigo.geneontology.org/amigo/term/GO:0051151
acetyl-CoA C-acyltransferase activity	Gene Ontology	GO:0003988	1	5	0.151656	0.364145	SCP2	http://amigo.geneontology.org/amigo/term/GO:0003988
optic nerve development	Gene Ontology	GO:0021554	1	5	0.151656	0.364145	NAV2	http://amigo.geneontology.org/amigo/term/GO:0021554
photoreceptor cell morphogenesis	Gene Ontology	GO:0008594	1	5	0.151656	0.364145	BBS1	http://amigo.geneontology.org/amigo/term/GO:0008594
adenylate cyclase-inhibiting dopamine receptor signaling pathway	Gene Ontology	GO:0007195	1	5	0.151656	0.364145	DRD2	http://amigo.geneontology.org/amigo/term/GO:0007195
eukaryotic translation initiation factor 2B complex	Gene Ontology	GO:0005851	1	5	0.151656	0.364145	EIF2S1	http://amigo.geneontology.org/amigo/term/GO:0005851
telomerase activity	Gene Ontology	GO:0003720	1	5	0.151656	0.364145	TERF2	http://amigo.geneontology.org/amigo/term/GO:0003720
sensory perception of sweet taste	Gene Ontology	GO:0050916	1	5	0.151656	0.364145	ITPR3	http://amigo.geneontology.org/amigo/term/GO:0050916
positive regulation of vascular associated smooth muscle cell apoptotic process	Gene Ontology	GO:1905461	1	5	0.151656	0.364145	PDCD4	http://amigo.geneontology.org/amigo/term/GO:1905461
fibroblast growth factor-activated receptor activity	Gene Ontology	GO:0005007	1	5	0.151656	0.364145	FGFR1	http://amigo.geneontology.org/amigo/term/GO:0005007
ribosome assembly	Gene Ontology	GO:0042255	1	5	0.151656	0.364145	NIP7	http://amigo.geneontology.org/amigo/term/GO:0042255
glucosyltransferase activity	Gene Ontology	GO:0046527	1	5	0.151656	0.364145	GBA2	http://amigo.geneontology.org/amigo/term/GO:0046527
mature ribosome assembly	Gene Ontology	GO:0042256	1	5	0.151656	0.364145	EIF6	http://amigo.geneontology.org/amigo/term/GO:0042256
regulation of entry of bacterium into host cell	Gene Ontology	GO:2000535	1	5	0.151656	0.364145	CAV1	http://amigo.geneontology.org/amigo/term/GO:2000535
microtubule organizing center organization	Gene Ontology	GO:0031023	1	5	0.151656	0.364145	BCAS3	http://amigo.geneontology.org/amigo/term/GO:0031023
NAD+ nucleotidase, cyclic ADP-ribose generating	Gene Ontology	GO:0061809	1	5	0.151656	0.364145	SARM1	http://amigo.geneontology.org/amigo/term/GO:0061809
cellular response to testosterone stimulus	Gene Ontology	GO:0071394	1	5	0.151656	0.364145	ROCK2	http://amigo.geneontology.org/amigo/term/GO:0071394
regulation of potassium ion transport	Gene Ontology	GO:0043266	1	5	0.151656	0.364145	DRD2	http://amigo.geneontology.org/amigo/term/GO:0043266
toxic substance binding	Gene Ontology	GO:0015643	1	5	0.151656	0.364145	ALB	http://amigo.geneontology.org/amigo/term/GO:0015643
DNA catabolic process	Gene Ontology	GO:0006308	1	5	0.151656	0.364145	DNASE1	http://amigo.geneontology.org/amigo/term/GO:0006308
negative regulation of pyruvate dehydrogenase activity	Gene Ontology	GO:1904183	1	5	0.151656	0.364145	PDK1	http://amigo.geneontology.org/amigo/term/GO:1904183
tooth eruption	Gene Ontology	GO:0044691	1	5	0.151656	0.364145	FAM20A	http://amigo.geneontology.org/amigo/term/GO:0044691
ERAD pathway	Gene Ontology	GO:0036503	1	5	0.151656	0.364145	VCP	http://amigo.geneontology.org/amigo/term/GO:0036503
Toll signaling pathway	Gene Ontology	GO:0008063	1	5	0.151656	0.364145	PELI2	http://amigo.geneontology.org/amigo/term/GO:0008063
nuclear polyadenylation-dependent rRNA catabolic process	Gene Ontology	GO:0071035	1	5	0.151656	0.364145	EXOSC10	http://amigo.geneontology.org/amigo/term/GO:0071035
positive regulation of mitochondrion organization	Gene Ontology	GO:0010822	1	5	0.151656	0.364145	MGARP	http://amigo.geneontology.org/amigo/term/GO:0010822
regulation of chemotaxis	Gene Ontology	GO:0050920	1	5	0.151656	0.364145	PDGFRA	http://amigo.geneontology.org/amigo/term/GO:0050920
striated muscle contraction	Gene Ontology	GO:0006941	1	5	0.151656	0.364145	LMOD3	http://amigo.geneontology.org/amigo/term/GO:0006941
positive regulation of oxidoreductase activity	Gene Ontology	GO:0051353	1	5	0.151656	0.364145	ABL1	http://amigo.geneontology.org/amigo/term/GO:0051353
response to interferon-alpha	Gene Ontology	GO:0035455	1	5	0.151656	0.364145	IFNAR2	http://amigo.geneontology.org/amigo/term/GO:0035455
transcription preinitiation complex	Gene Ontology	GO:0097550	1	5	0.151656	0.364145	ESR1	http://amigo.geneontology.org/amigo/term/GO:0097550
type II pneumocyte differentiation	Gene Ontology	GO:0060510	1	5	0.151656	0.364145	FGF10	http://amigo.geneontology.org/amigo/term/GO:0060510
regulation of protein localization to membrane	Gene Ontology	GO:1905475	1	5	0.151656	0.364145	GPC5	http://amigo.geneontology.org/amigo/term/GO:1905475
slit diaphragm	Gene Ontology	GO:0036057	1	5	0.151656	0.364145	TRPC6	http://amigo.geneontology.org/amigo/term/GO:0036057
DNA strand elongation involved in DNA replication	Gene Ontology	GO:0006271	1	5	0.151656	0.364145	MCM3	http://amigo.geneontology.org/amigo/term/GO:0006271
positive regulation of cAMP-dependent protein kinase activity	Gene Ontology	GO:2000481	1	5	0.151656	0.364145	SIRT1	http://amigo.geneontology.org/amigo/term/GO:2000481
negative regulation of cytoplasmic translation	Gene Ontology	GO:2000766	1	5	0.151656	0.364145	UNK	http://amigo.geneontology.org/amigo/term/GO:2000766
mammary gland involution	Gene Ontology	GO:0060056	1	5	0.151656	0.364145	CAV1	http://amigo.geneontology.org/amigo/term/GO:0060056
regulation of megakaryocyte differentiation	Gene Ontology	GO:0045652	1	5	0.151656	0.364145	EIF6	http://amigo.geneontology.org/amigo/term/GO:0045652
anchored component of synaptic vesicle membrane	Gene Ontology	GO:0098993	1	5	0.151656	0.364145	RAB5A	http://amigo.geneontology.org/amigo/term/GO:0098993
radial glia guided migration of Purkinje cell	Gene Ontology	GO:0021942	1	5	0.151656	0.364145	RBFOX2	http://amigo.geneontology.org/amigo/term/GO:0021942
trigeminal nerve structural organization	Gene Ontology	GO:0021637	1	5	0.151656	0.364145	NRP1	http://amigo.geneontology.org/amigo/term/GO:0021637
invadopodium membrane	Gene Ontology	GO:0071438	1	5	0.151656	0.364145	DPP4	http://amigo.geneontology.org/amigo/term/GO:0071438
DNA repair complex	Gene Ontology	GO:1990391	1	5	0.151656	0.364145	PHF21A	http://amigo.geneontology.org/amigo/term/GO:1990391
caveola assembly	Gene Ontology	GO:0070836	1	5	0.151656	0.364145	CAV1	http://amigo.geneontology.org/amigo/term/GO:0070836
reelin-mediated signaling pathway	Gene Ontology	GO:0038026	1	5	0.151656	0.364145	VLDLR	http://amigo.geneontology.org/amigo/term/GO:0038026
substrate-dependent cell migration, cell extension	Gene Ontology	GO:0006930	1	5	0.151656	0.364145	NRP1	http://amigo.geneontology.org/amigo/term/GO:0006930
ventricular cardiac muscle cell differentiation	Gene Ontology	GO:0055012	1	5	0.151656	0.364145	RXRA	http://amigo.geneontology.org/amigo/term/GO:0055012
negative regulation of cellular protein catabolic process	Gene Ontology	GO:1903363	1	5	0.151656	0.364145	RGP1	http://amigo.geneontology.org/amigo/term/GO:1903363
cellular triglyceride homeostasis	Gene Ontology	GO:0035356	1	5	0.151656	0.364145	SIRT1	http://amigo.geneontology.org/amigo/term/GO:0035356
S-adenosylmethionine biosynthetic process	Gene Ontology	GO:0006556	1	5	0.151656	0.364145	MAT2A	http://amigo.geneontology.org/amigo/term/GO:0006556
N-terminal peptidyl-methionine acetylation	Gene Ontology	GO:0017196	1	5	0.151656	0.364145	NAA15	http://amigo.geneontology.org/amigo/term/GO:0017196
sensory perception of umami taste	Gene Ontology	GO:0050917	1	5	0.151656	0.364145	ITPR3	http://amigo.geneontology.org/amigo/term/GO:0050917
myeloid progenitor cell differentiation	Gene Ontology	GO:0002318	1	5	0.151656	0.364145	KIT	http://amigo.geneontology.org/amigo/term/GO:0002318
negative regulation of leukocyte cell-cell adhesion	Gene Ontology	GO:1903038	1	5	0.151656	0.364145	MIA3	http://amigo.geneontology.org/amigo/term/GO:1903038
lysosomal protein catabolic process	Gene Ontology	GO:1905146	1	5	0.151656	0.364145	TMEM199	http://amigo.geneontology.org/amigo/term/GO:1905146
intermediate filament bundle assembly	Gene Ontology	GO:0045110	1	5	0.151656	0.364145	PKP1	http://amigo.geneontology.org/amigo/term/GO:0045110
protein import into peroxisome membrane	Gene Ontology	GO:0045046	1	5	0.151656	0.364145	PEX19	http://amigo.geneontology.org/amigo/term/GO:0045046
cellular response to gonadotropin-releasing hormone	Gene Ontology	GO:0097211	1	5	0.151656	0.364145	MGARP	http://amigo.geneontology.org/amigo/term/GO:0097211
nuclear lamina	Gene Ontology	GO:0005652	1	5	0.151656	0.364145	HLCS	http://amigo.geneontology.org/amigo/term/GO:0005652
alpha-beta T cell differentiation	Gene Ontology	GO:0046632	1	5	0.151656	0.364145	ABL1	http://amigo.geneontology.org/amigo/term/GO:0046632
regulation of chromosome segregation	Gene Ontology	GO:0051983	1	5	0.151656	0.364145	PUM1	http://amigo.geneontology.org/amigo/term/GO:0051983
nephric duct morphogenesis	Gene Ontology	GO:0072178	1	5	0.151656	0.364145	LHX1	http://amigo.geneontology.org/amigo/term/GO:0072178
endoplasmic reticulum tubular network membrane	Gene Ontology	GO:0098826	1	5	0.151656	0.364145	ATL3	http://amigo.geneontology.org/amigo/term/GO:0098826
otic vesicle formation	Gene Ontology	GO:0030916	1	5	0.151656	0.364145	FGF10	http://amigo.geneontology.org/amigo/term/GO:0030916
cellular response to potassium ion	Gene Ontology	GO:0035865	1	5	0.151656	0.364145	DLG2	http://amigo.geneontology.org/amigo/term/GO:0035865
macrophage derived foam cell differentiation	Gene Ontology	GO:0010742	1	5	0.151656	0.364145	EP300	http://amigo.geneontology.org/amigo/term/GO:0010742
fibrinogen binding	Gene Ontology	GO:0070051	1	5	0.151656	0.364145	FBLN1	http://amigo.geneontology.org/amigo/term/GO:0070051
smooth endoplasmic reticulum membrane	Gene Ontology	GO:0030868	1	5	0.151656	0.364145	FTCD	http://amigo.geneontology.org/amigo/term/GO:0030868
G protein-coupled adenosine receptor activity	Gene Ontology	GO:0001609	1	5	0.151656	0.364145	ADORA2B	http://amigo.geneontology.org/amigo/term/GO:0001609
dichotomous subdivision of terminal units involved in salivary gland branching	Gene Ontology	GO:0060666	1	5	0.151656	0.364145	NRP1	http://amigo.geneontology.org/amigo/term/GO:0060666
positive regulation of cardioblast differentiation	Gene Ontology	GO:0051891	1	5	0.151656	0.364145	DHX36	http://amigo.geneontology.org/amigo/term/GO:0051891
mechanoreceptor differentiation	Gene Ontology	GO:0042490	1	5	0.151656	0.364145	NTRK2	http://amigo.geneontology.org/amigo/term/GO:0042490
germ cell migration	Gene Ontology	GO:0008354	1	5	0.151656	0.364145	TGFBR1	http://amigo.geneontology.org/amigo/term/GO:0008354
negative regulation of hydrolase activity	Gene Ontology	GO:0051346	1	5	0.151656	0.364145	APOA1	http://amigo.geneontology.org/amigo/term/GO:0051346
opsin binding	Gene Ontology	GO:0002046	1	5	0.151656	0.364145	IFT20	http://amigo.geneontology.org/amigo/term/GO:0002046
protein localization to ciliary transition zone	Gene Ontology	GO:1904491	1	5	0.151656	0.364145	TMEM107	http://amigo.geneontology.org/amigo/term/GO:1904491
meiosis I	Gene Ontology	GO:0007127	1	5	0.151656	0.364145	PSMD13	http://amigo.geneontology.org/amigo/term/GO:0007127
regulation of smooth muscle cell proliferation	Gene Ontology	GO:0048660	1	5	0.151656	0.364145	PRKDC	http://amigo.geneontology.org/amigo/term/GO:0048660
positive regulation of interferon-gamma-mediated signaling pathway	Gene Ontology	GO:0060335	1	5	0.151656	0.364145	MED1	http://amigo.geneontology.org/amigo/term/GO:0060335
myoblast fusion involved in skeletal muscle regeneration	Gene Ontology	GO:0014905	1	5	0.151656	0.364145	PTGFRN	http://amigo.geneontology.org/amigo/term/GO:0014905
estrogen biosynthetic process	Gene Ontology	GO:0006703	1	5	0.151656	0.364145	HSD17B1	http://amigo.geneontology.org/amigo/term/GO:0006703
neutrophil activation involved in immune response	Gene Ontology	GO:0002283	1	5	0.151656	0.364145	DNASE1	http://amigo.geneontology.org/amigo/term/GO:0002283
dendrite terminus	Gene Ontology	GO:0044292	1	5	0.151656	0.364145	IFT20	http://amigo.geneontology.org/amigo/term/GO:0044292
regulation of microvillus assembly	Gene Ontology	GO:0032534	1	5	0.151656	0.364145	ATP8B1	http://amigo.geneontology.org/amigo/term/GO:0032534
cerebral cortex GABAergic interneuron migration	Gene Ontology	GO:0021853	1	5	0.151656	0.364145	DRD2	http://amigo.geneontology.org/amigo/term/GO:0021853
amyloid-beta clearance by cellular catabolic process	Gene Ontology	GO:0150094	1	5	0.151656	0.364145	MME	http://amigo.geneontology.org/amigo/term/GO:0150094
multicellular organismal water homeostasis	Gene Ontology	GO:0050891	1	5	0.151656	0.364145	SCNN1A	http://amigo.geneontology.org/amigo/term/GO:0050891
histone H4-R3 methylation	Gene Ontology	GO:0043985	1	5	0.151656	0.364145	PRMT1	http://amigo.geneontology.org/amigo/term/GO:0043985
T cell receptor V(D)J recombination	Gene Ontology	GO:0033153	1	5	0.151656	0.364145	PRKDC	http://amigo.geneontology.org/amigo/term/GO:0033153
T cell lineage commitment	Gene Ontology	GO:0002360	1	5	0.151656	0.364145	PRKDC	http://amigo.geneontology.org/amigo/term/GO:0002360
crossover junction endodeoxyribonuclease activity	Gene Ontology	GO:0008821	1	5	0.151656	0.364145	SLX4	http://amigo.geneontology.org/amigo/term/GO:0008821
Mre11 complex	Gene Ontology	GO:0030870	1	5	0.151656	0.364145	TERF2	http://amigo.geneontology.org/amigo/term/GO:0030870
TORC2 signaling	Gene Ontology	GO:0038203	1	5	0.151656	0.364145	PRR5	http://amigo.geneontology.org/amigo/term/GO:0038203
regulation of exit from mitosis	Gene Ontology	GO:0007096	1	5	0.151656	0.364145	CDC14B	http://amigo.geneontology.org/amigo/term/GO:0007096
regulation of adaptive immune response	Gene Ontology	GO:0002819	1	5	0.151656	0.364145	DUSP10	http://amigo.geneontology.org/amigo/term/GO:0002819
elastic fiber	Gene Ontology	GO:0071953	1	5	0.151656	0.364145	FBLN1	http://amigo.geneontology.org/amigo/term/GO:0071953
regulation of cellular pH	Gene Ontology	GO:0030641	1	5	0.151656	0.364145	ATP1A4	http://amigo.geneontology.org/amigo/term/GO:0030641
cell-substrate junction assembly	Gene Ontology	GO:0007044	1	5	0.151656	0.364145	TLN1	http://amigo.geneontology.org/amigo/term/GO:0007044
proteoglycan metabolic process	Gene Ontology	GO:0006029	1	5	0.151656	0.364145	COL11A1	http://amigo.geneontology.org/amigo/term/GO:0006029
positive regulation of cytoplasmic translation	Gene Ontology	GO:2000767	1	5	0.151656	0.364145	DHX36	http://amigo.geneontology.org/amigo/term/GO:2000767
response to steroid hormone	Gene Ontology	GO:0048545	1	5	0.151656	0.364145	PAQR8	http://amigo.geneontology.org/amigo/term/GO:0048545
positive regulation of catalytic activity	Gene Ontology	GO:0043085	3	47	0.152721	0.365587	B3GAT3|PHACTR4|SLX4	http://amigo.geneontology.org/amigo/term/GO:0043085
protein localization	Gene Ontology	GO:0008104	3	47	0.152721	0.365587	DRD2|NIN|CAV1	http://amigo.geneontology.org/amigo/term/GO:0008104
negative regulation of transforming growth factor beta receptor signaling pathway	Gene Ontology	GO:0030512	3	47	0.152721	0.365587	SIRT1|HTRA1|CAV1	http://amigo.geneontology.org/amigo/term/GO:0030512
structural constituent of ribosome	Gene Ontology	GO:0003735	7	156	0.153944	0.365587	MRPL37|RPS11|RPL6|RPL4|RPL15|MRPL3|MRPL1	http://amigo.geneontology.org/amigo/term/GO:0003735
cell-cell junction assembly	Gene Ontology	GO:0007043	2	24	0.155328	0.365587	PKP3|PKP1	http://amigo.geneontology.org/amigo/term/GO:0007043
interstrand cross-link repair	Gene Ontology	GO:0036297	2	24	0.155328	0.365587	FANCG|SLX4	http://amigo.geneontology.org/amigo/term/GO:0036297
endodermal cell differentiation	Gene Ontology	GO:0035987	2	24	0.155328	0.365587	COL11A1|VTN	http://amigo.geneontology.org/amigo/term/GO:0035987
transferase activity, transferring glycosyl groups	Gene Ontology	GO:0016757	2	24	0.155328	0.365587	GALNT14|EOGT	http://amigo.geneontology.org/amigo/term/GO:0016757
response to cold	Gene Ontology	GO:0009409	2	24	0.155328	0.365587	ADRB3|ZNF516	http://amigo.geneontology.org/amigo/term/GO:0009409
thyroid gland development	Gene Ontology	GO:0030878	2	24	0.155328	0.365587	MAP2K1|FGF10	http://amigo.geneontology.org/amigo/term/GO:0030878
mRNA polyadenylation	Gene Ontology	GO:0006378	2	24	0.155328	0.365587	NUDT21|TENT2	http://amigo.geneontology.org/amigo/term/GO:0006378
metallopeptidase activity	Gene Ontology	GO:0008237	2	24	0.155328	0.365587	PSMD7|AMZ2	http://amigo.geneontology.org/amigo/term/GO:0008237
activation of JUN kinase activity	Gene Ontology	GO:0007257	2	24	0.155328	0.365587	PTPN1|ERN1	http://amigo.geneontology.org/amigo/term/GO:0007257
germ cell development	Gene Ontology	GO:0007281	2	24	0.155328	0.365587	SMAD5|MTOR	http://amigo.geneontology.org/amigo/term/GO:0007281
response to calcium ion	Gene Ontology	GO:0051592	2	24	0.155328	0.365587	ITPR3|CAV1	http://amigo.geneontology.org/amigo/term/GO:0051592
lipid storage	Gene Ontology	GO:0019915	2	24	0.155328	0.365587	APOA1|CAV1	http://amigo.geneontology.org/amigo/term/GO:0019915
regulation of transcription by RNA polymerase II	Gene Ontology	GO:0006357	20	557	0.155705	0.365587	ZNF581|MED9|LHX1|ANKRD1|CLOCK|PROP1|BNC2|RXRA|ZNF704|RCOR3|ZNF580|OLIG1|MEIS2|MED7|ELK4|ZNF784|ELF2|CCNH|ST18|URI1	http://amigo.geneontology.org/amigo/term/GO:0006357
negative regulation of cell migration	Gene Ontology	GO:0030336	4	74	0.160465	0.365587	MITF|PODN|DRD2|DLG5	http://amigo.geneontology.org/amigo/term/GO:0030336
Golgi organization	Gene Ontology	GO:0007030	4	74	0.160465	0.365587	TMED6|HACE1|ATL3|BCAS3	http://amigo.geneontology.org/amigo/term/GO:0007030
immune response	Gene Ontology	GO:0006955	7	158	0.160759	0.365587	LTBR|CCR10|TNFAIP1|CHADL|MAP3K14|CCR7|VTN	http://amigo.geneontology.org/amigo/term/GO:0006955
sensory perception of sound	Gene Ontology	GO:0007605	5	102	0.164272	0.365587	LOXHD1|NAV2|ATP8B1|GRM7|FGFR1	http://amigo.geneontology.org/amigo/term/GO:0007605
cellular response to organic cyclic compound	Gene Ontology	GO:0071407	2	25	0.164908	0.365587	SMAD5|BTRC	http://amigo.geneontology.org/amigo/term/GO:0071407
transmitter-gated ion channel activity involved in regulation of postsynaptic membrane potential	Gene Ontology	GO:1904315	2	25	0.164908	0.365587	GRIK2|CHRNE	http://amigo.geneontology.org/amigo/term/GO:1904315
sarcomere organization	Gene Ontology	GO:0045214	2	25	0.164908	0.365587	CASQ1|PRKAR1A	http://amigo.geneontology.org/amigo/term/GO:0045214
adult behavior	Gene Ontology	GO:0030534	2	25	0.164908	0.365587	BBS1|PCDH17	http://amigo.geneontology.org/amigo/term/GO:0030534
viral entry into host cell	Gene Ontology	GO:0046718	2	25	0.164908	0.365587	VAMP8|DPP4	http://amigo.geneontology.org/amigo/term/GO:0046718
osteoclast differentiation	Gene Ontology	GO:0030316	2	25	0.164908	0.365587	MITF|OSTM1	http://amigo.geneontology.org/amigo/term/GO:0030316
cellular response to ionizing radiation	Gene Ontology	GO:0071479	2	25	0.164908	0.365587	SIRT1|CLOCK	http://amigo.geneontology.org/amigo/term/GO:0071479
protein localization to cell surface	Gene Ontology	GO:0034394	2	25	0.164908	0.365587	FGF10|ANGPT1	http://amigo.geneontology.org/amigo/term/GO:0034394
intra-Golgi vesicle-mediated transport	Gene Ontology	GO:0006891	2	25	0.164908	0.365587	COG8|RAB33B	http://amigo.geneontology.org/amigo/term/GO:0006891
chromatin	Gene Ontology	GO:0000785	4	75	0.165669	0.365587	ANKRD17|HLCS|FAM111B|LEMD2	http://amigo.geneontology.org/amigo/term/GO:0000785
negative regulation of neuron differentiation	Gene Ontology	GO:0045665	3	49	0.165797	0.365587	DISP3|MED1|DTX1	http://amigo.geneontology.org/amigo/term/GO:0045665
positive regulation of endothelial cell proliferation	Gene Ontology	GO:0001938	3	49	0.165797	0.365587	ZNF580|SIRT1|TGFBR1	http://amigo.geneontology.org/amigo/term/GO:0001938
flagellated sperm motility	Gene Ontology	GO:0030317	3	49	0.165797	0.365587	SLC26A8|ATP1A4|CATSPER1	http://amigo.geneontology.org/amigo/term/GO:0030317
small GTPase mediated signal transduction	Gene Ontology	GO:0007264	4	76	0.170934	0.365587	RAPGEF4|BCAR3|RALBP1|RABIF	http://amigo.geneontology.org/amigo/term/GO:0007264
cellular response to tumor necrosis factor	Gene Ontology	GO:0071356	4	76	0.170934	0.365587	SIRT1|LRRC7|ANKRD1|BAG4	http://amigo.geneontology.org/amigo/term/GO:0071356
chloride transmembrane transport	Gene Ontology	GO:1902476	4	76	0.170934	0.365587	SLC26A8|SLC1A1|ANO10|ANO9	http://amigo.geneontology.org/amigo/term/GO:1902476
response to endoplasmic reticulum stress	Gene Ontology	GO:0034976	3	50	0.172456	0.365587	TMTC3|EIF2S1|CREB3	http://amigo.geneontology.org/amigo/term/GO:0034976
site of double-strand break	Gene Ontology	GO:0035861	3	50	0.172456	0.365587	VCP|CNTD1|RPA2	http://amigo.geneontology.org/amigo/term/GO:0035861
endochondral ossification	Gene Ontology	GO:0001958	2	26	0.174589	0.365587	NAB1|IFT80	http://amigo.geneontology.org/amigo/term/GO:0001958
tissue development	Gene Ontology	GO:0009888	2	26	0.174589	0.365587	ATRNL1|LAMA1	http://amigo.geneontology.org/amigo/term/GO:0009888
RNA polymerase II complex binding	Gene Ontology	GO:0000993	2	26	0.174589	0.365587	SMYD3|URI1	http://amigo.geneontology.org/amigo/term/GO:0000993
trans-Golgi network membrane	Gene Ontology	GO:0032588	2	26	0.174589	0.365587	TMEM165|MYO1B	http://amigo.geneontology.org/amigo/term/GO:0032588
epidermal growth factor receptor signaling pathway	Gene Ontology	GO:0007173	2	26	0.174589	0.365587	ABL1|AREG	http://amigo.geneontology.org/amigo/term/GO:0007173
embryonic hindlimb morphogenesis	Gene Ontology	GO:0035116	2	26	0.174589	0.365587	RSPO2|MED1	http://amigo.geneontology.org/amigo/term/GO:0035116
negative regulation of proteasomal ubiquitin-dependent protein catabolic process	Gene Ontology	GO:0032435	2	26	0.174589	0.365587	NOP53|TLK2	http://amigo.geneontology.org/amigo/term/GO:0032435
alpha-tubulin binding	Gene Ontology	GO:0043014	2	26	0.174589	0.365587	TTLL7|EFHC1	http://amigo.geneontology.org/amigo/term/GO:0043014
cellular response to amino acid starvation	Gene Ontology	GO:0034198	2	26	0.174589	0.365587	EIF2S1|DAP	http://amigo.geneontology.org/amigo/term/GO:0034198
positive regulation of intrinsic apoptotic signaling pathway	Gene Ontology	GO:2001244	2	26	0.174589	0.365587	BECN1|CAV1	http://amigo.geneontology.org/amigo/term/GO:2001244
negative regulation of protein-containing complex assembly	Gene Ontology	GO:0031333	2	26	0.174589	0.365587	EP300|NOP53	http://amigo.geneontology.org/amigo/term/GO:0031333
activating transcription factor binding	Gene Ontology	GO:0033613	2	26	0.174589	0.365587	ZNF516|ATOH8	http://amigo.geneontology.org/amigo/term/GO:0033613
phosphate ion binding	Gene Ontology	GO:0042301	1	6	0.174598	0.365587	MTHFD2	http://amigo.geneontology.org/amigo/term/GO:0042301
BBSome	Gene Ontology	GO:0034464	1	6	0.174598	0.365587	BBIP1	http://amigo.geneontology.org/amigo/term/GO:0034464
fat pad development	Gene Ontology	GO:0060613	1	6	0.174598	0.365587	UBB	http://amigo.geneontology.org/amigo/term/GO:0060613
ureter morphogenesis	Gene Ontology	GO:0072197	1	6	0.174598	0.365587	LHX1	http://amigo.geneontology.org/amigo/term/GO:0072197
regulation of voltage-gated calcium channel activity	Gene Ontology	GO:1901385	1	6	0.174598	0.365587	CACNB2	http://amigo.geneontology.org/amigo/term/GO:1901385
cellular response to oxidised low-density lipoprotein particle stimulus	Gene Ontology	GO:0140052	1	6	0.174598	0.365587	MIA3	http://amigo.geneontology.org/amigo/term/GO:0140052
response to fungus	Gene Ontology	GO:0009620	1	6	0.174598	0.365587	MALT1	http://amigo.geneontology.org/amigo/term/GO:0009620
positive regulation of signaling receptor activity	Gene Ontology	GO:2000273	1	6	0.174598	0.365587	MED1	http://amigo.geneontology.org/amigo/term/GO:2000273
retina vasculature morphogenesis in camera-type eye	Gene Ontology	GO:0061299	1	6	0.174598	0.365587	NRP1	http://amigo.geneontology.org/amigo/term/GO:0061299
ribonuclease MRP complex	Gene Ontology	GO:0000172	1	6	0.174598	0.365587	RPP30	http://amigo.geneontology.org/amigo/term/GO:0000172
smoothened signaling pathway involved in dorsal/ventral neural tube patterning	Gene Ontology	GO:0060831	1	6	0.174598	0.365587	WDR19	http://amigo.geneontology.org/amigo/term/GO:0060831
transcription by RNA polymerase I	Gene Ontology	GO:0006360	1	6	0.174598	0.365587	TAF1A	http://amigo.geneontology.org/amigo/term/GO:0006360
protein exit from endoplasmic reticulum	Gene Ontology	GO:0032527	1	6	0.174598	0.365587	MAP1LC3C	http://amigo.geneontology.org/amigo/term/GO:0032527
negative regulation of oxidative stress-induced intrinsic apoptotic signaling pathway	Gene Ontology	GO:1902176	1	6	0.174598	0.365587	SIRT1	http://amigo.geneontology.org/amigo/term/GO:1902176
regulation of cell junction assembly	Gene Ontology	GO:1901888	1	6	0.174598	0.365587	ROCK2	http://amigo.geneontology.org/amigo/term/GO:1901888
positive regulation of ubiquitin protein ligase activity	Gene Ontology	GO:1904668	1	6	0.174598	0.365587	MASTL	http://amigo.geneontology.org/amigo/term/GO:1904668
cytokine receptor binding	Gene Ontology	GO:0005126	1	6	0.174598	0.365587	IL17F	http://amigo.geneontology.org/amigo/term/GO:0005126
ovulation from ovarian follicle	Gene Ontology	GO:0001542	1	6	0.174598	0.365587	SIRT1	http://amigo.geneontology.org/amigo/term/GO:0001542
MutLalpha complex binding	Gene Ontology	GO:0032405	1	6	0.174598	0.365587	WRN	http://amigo.geneontology.org/amigo/term/GO:0032405
regulation of skeletal muscle satellite cell proliferation	Gene Ontology	GO:0014842	1	6	0.174598	0.365587	ANGPT1	http://amigo.geneontology.org/amigo/term/GO:0014842
auditory receptor cell development	Gene Ontology	GO:0060117	1	6	0.174598	0.365587	FGFR1	http://amigo.geneontology.org/amigo/term/GO:0060117
rough endoplasmic reticulum membrane	Gene Ontology	GO:0030867	1	6	0.174598	0.365587	TMEM97	http://amigo.geneontology.org/amigo/term/GO:0030867
lipid modification	Gene Ontology	GO:0030258	1	6	0.174598	0.365587	MBOAT7	http://amigo.geneontology.org/amigo/term/GO:0030258
regulation of blood coagulation	Gene Ontology	GO:0030193	1	6	0.174598	0.365587	CAV1	http://amigo.geneontology.org/amigo/term/GO:0030193
dopamine metabolic process	Gene Ontology	GO:0042417	1	6	0.174598	0.365587	DRD2	http://amigo.geneontology.org/amigo/term/GO:0042417
proton-transporting V-type ATPase, V1 domain	Gene Ontology	GO:0033180	1	6	0.174598	0.365587	ATP6V1B2	http://amigo.geneontology.org/amigo/term/GO:0033180
SNARE complex assembly	Gene Ontology	GO:0035493	1	6	0.174598	0.365587	VAMP8	http://amigo.geneontology.org/amigo/term/GO:0035493
heparan sulfate proteoglycan biosynthetic process, polysaccharide chain biosynthetic process	Gene Ontology	GO:0015014	1	6	0.174598	0.365587	NDST3	http://amigo.geneontology.org/amigo/term/GO:0015014
endothelial cell activation	Gene Ontology	GO:0042118	1	6	0.174598	0.365587	TGFBR1	http://amigo.geneontology.org/amigo/term/GO:0042118
lung saccule development	Gene Ontology	GO:0060430	1	6	0.174598	0.365587	FGF10	http://amigo.geneontology.org/amigo/term/GO:0060430
negative regulation of glucocorticoid receptor signaling pathway	Gene Ontology	GO:2000323	1	6	0.174598	0.365587	CLOCK	http://amigo.geneontology.org/amigo/term/GO:2000323
mesonephros development	Gene Ontology	GO:0001823	1	6	0.174598	0.365587	FGF10	http://amigo.geneontology.org/amigo/term/GO:0001823
positive regulation of gastrulation	Gene Ontology	GO:2000543	1	6	0.174598	0.365587	LHX1	http://amigo.geneontology.org/amigo/term/GO:2000543
negative regulation of ubiquitin-protein transferase activity	Gene Ontology	GO:0051444	1	6	0.174598	0.365587	ABL1	http://amigo.geneontology.org/amigo/term/GO:0051444
negative regulation of Arp2/3 complex-mediated actin nucleation	Gene Ontology	GO:0034316	1	6	0.174598	0.365587	HIP1R	http://amigo.geneontology.org/amigo/term/GO:0034316
negative regulation of small GTPase mediated signal transduction	Gene Ontology	GO:0051058	1	6	0.174598	0.365587	ARHGAP12	http://amigo.geneontology.org/amigo/term/GO:0051058
dopamine binding	Gene Ontology	GO:0035240	1	6	0.174598	0.365587	DRD2	http://amigo.geneontology.org/amigo/term/GO:0035240
JUN kinase binding	Gene Ontology	GO:0008432	1	6	0.174598	0.365587	DUSP10	http://amigo.geneontology.org/amigo/term/GO:0008432
mitochondrial genome maintenance	Gene Ontology	GO:0000002	1	6	0.174598	0.365587	PIF1	http://amigo.geneontology.org/amigo/term/GO:0000002
Peyer's patch development	Gene Ontology	GO:0048541	1	6	0.174598	0.365587	TOX	http://amigo.geneontology.org/amigo/term/GO:0048541
cholesterol import	Gene Ontology	GO:0070508	1	6	0.174598	0.365587	APOA1	http://amigo.geneontology.org/amigo/term/GO:0070508
actin filament-based movement	Gene Ontology	GO:0030048	1	6	0.174598	0.365587	MYO1B	http://amigo.geneontology.org/amigo/term/GO:0030048
neural tube patterning	Gene Ontology	GO:0021532	1	6	0.174598	0.365587	TMEM107	http://amigo.geneontology.org/amigo/term/GO:0021532
primitive streak formation	Gene Ontology	GO:0090009	1	6	0.174598	0.365587	LHX1	http://amigo.geneontology.org/amigo/term/GO:0090009
voluntary musculoskeletal movement	Gene Ontology	GO:0050882	1	6	0.174598	0.365587	MTOR	http://amigo.geneontology.org/amigo/term/GO:0050882
Hrd1p ubiquitin ligase ERAD-L complex	Gene Ontology	GO:0000839	1	6	0.174598	0.365587	SEL1L	http://amigo.geneontology.org/amigo/term/GO:0000839
negative regulation of long-term synaptic potentiation	Gene Ontology	GO:1900272	1	6	0.174598	0.365587	ABL1	http://amigo.geneontology.org/amigo/term/GO:1900272
potassium:proton antiporter activity	Gene Ontology	GO:0015386	1	6	0.174598	0.365587	SLC9A9	http://amigo.geneontology.org/amigo/term/GO:0015386
positive regulation of microglial cell activation	Gene Ontology	GO:1903980	1	6	0.174598	0.365587	TTBK1	http://amigo.geneontology.org/amigo/term/GO:1903980
rod photoreceptor outer segment	Gene Ontology	GO:0120200	1	6	0.174598	0.365587	ATP1A4	http://amigo.geneontology.org/amigo/term/GO:0120200
aggrephagy	Gene Ontology	GO:0035973	1	6	0.174598	0.365587	MAP1LC3C	http://amigo.geneontology.org/amigo/term/GO:0035973
positive regulation of transcription from RNA polymerase II promoter involved in cellular response to chemical stimulus	Gene Ontology	GO:1901522	1	6	0.174598	0.365587	SMAD5	http://amigo.geneontology.org/amigo/term/GO:1901522
negative regulation of double-strand break repair	Gene Ontology	GO:2000780	1	6	0.174598	0.365587	OTUB2	http://amigo.geneontology.org/amigo/term/GO:2000780
plasma membrane phospholipid scrambling	Gene Ontology	GO:0017121	1	6	0.174598	0.365587	PLSCR5	http://amigo.geneontology.org/amigo/term/GO:0017121
DNA integration	Gene Ontology	GO:0015074	1	6	0.174598	0.365587	GIN1	http://amigo.geneontology.org/amigo/term/GO:0015074
non-membrane spanning protein tyrosine phosphatase activity	Gene Ontology	GO:0004726	1	6	0.174598	0.365587	PTPN4	http://amigo.geneontology.org/amigo/term/GO:0004726
5'-flap endonuclease activity	Gene Ontology	GO:0017108	1	6	0.174598	0.365587	SLX4	http://amigo.geneontology.org/amigo/term/GO:0017108
positive regulation of toll-like receptor 2 signaling pathway	Gene Ontology	GO:0034137	1	6	0.174598	0.365587	TIRAP	http://amigo.geneontology.org/amigo/term/GO:0034137
regulation of establishment of endothelial barrier	Gene Ontology	GO:1903140	1	6	0.174598	0.365587	ROCK2	http://amigo.geneontology.org/amigo/term/GO:1903140
positive regulation of regulatory T cell differentiation	Gene Ontology	GO:0045591	1	6	0.174598	0.365587	DUSP10	http://amigo.geneontology.org/amigo/term/GO:0045591
heteromeric SMAD protein complex	Gene Ontology	GO:0071144	1	6	0.174598	0.365587	SMAD5	http://amigo.geneontology.org/amigo/term/GO:0071144
bud elongation involved in lung branching	Gene Ontology	GO:0060449	1	6	0.174598	0.365587	FGF10	http://amigo.geneontology.org/amigo/term/GO:0060449
positive regulation of mast cell degranulation	Gene Ontology	GO:0043306	1	6	0.174598	0.365587	ADORA2B	http://amigo.geneontology.org/amigo/term/GO:0043306
kinase activator activity	Gene Ontology	GO:0019209	1	6	0.174598	0.365587	MALT1	http://amigo.geneontology.org/amigo/term/GO:0019209
activin receptor complex	Gene Ontology	GO:0048179	1	6	0.174598	0.365587	TGFBR1	http://amigo.geneontology.org/amigo/term/GO:0048179
paranodal junction assembly	Gene Ontology	GO:0030913	1	6	0.174598	0.365587	CNTNAP1	http://amigo.geneontology.org/amigo/term/GO:0030913
keratin filament binding	Gene Ontology	GO:1990254	1	6	0.174598	0.365587	SIRT1	http://amigo.geneontology.org/amigo/term/GO:1990254
vesicle fusion with Golgi apparatus	Gene Ontology	GO:0048280	1	6	0.174598	0.365587	SEC22B	http://amigo.geneontology.org/amigo/term/GO:0048280
leucine zipper domain binding	Gene Ontology	GO:0043522	1	6	0.174598	0.365587	AATF	http://amigo.geneontology.org/amigo/term/GO:0043522
protein K11-linked deubiquitination	Gene Ontology	GO:0035871	1	6	0.174598	0.365587	OTUB2	http://amigo.geneontology.org/amigo/term/GO:0035871
regulation of chromatin organization	Gene Ontology	GO:1902275	1	6	0.174598	0.365587	MLLT3	http://amigo.geneontology.org/amigo/term/GO:1902275
proton-transporting V-type ATPase, V0 domain	Gene Ontology	GO:0033179	1	6	0.174598	0.365587	ATP6V0C	http://amigo.geneontology.org/amigo/term/GO:0033179
positive regulation of transcription of nucleolar large rRNA by RNA polymerase I	Gene Ontology	GO:1901838	1	6	0.174598	0.365587	MTOR	http://amigo.geneontology.org/amigo/term/GO:1901838
blood vessel maturation	Gene Ontology	GO:0001955	1	6	0.174598	0.365587	ANKRD17	http://amigo.geneontology.org/amigo/term/GO:0001955
transepithelial transport	Gene Ontology	GO:0070633	1	6	0.174598	0.365587	SLC1A1	http://amigo.geneontology.org/amigo/term/GO:0070633
cardiac muscle cell development	Gene Ontology	GO:0055013	1	6	0.174598	0.365587	MTOR	http://amigo.geneontology.org/amigo/term/GO:0055013
regulation of hair cycle	Gene Ontology	GO:0042634	1	6	0.174598	0.365587	CLOCK	http://amigo.geneontology.org/amigo/term/GO:0042634
positive regulation of blood vessel diameter	Gene Ontology	GO:0097755	1	6	0.174598	0.365587	PTPRM	http://amigo.geneontology.org/amigo/term/GO:0097755
store-operated calcium entry	Gene Ontology	GO:0002115	1	6	0.174598	0.365587	CRACR2A	http://amigo.geneontology.org/amigo/term/GO:0002115
oxalate transmembrane transporter activity	Gene Ontology	GO:0019531	1	6	0.174598	0.365587	SLC26A8	http://amigo.geneontology.org/amigo/term/GO:0019531
positive regulation of dendritic cell chemotaxis	Gene Ontology	GO:2000510	1	6	0.174598	0.365587	CCR7	http://amigo.geneontology.org/amigo/term/GO:2000510
positive regulation of mRNA 3'-end processing	Gene Ontology	GO:0031442	1	6	0.174598	0.365587	DHX36	http://amigo.geneontology.org/amigo/term/GO:0031442
dendrite extension	Gene Ontology	GO:0097484	1	6	0.174598	0.365587	CYFIP1	http://amigo.geneontology.org/amigo/term/GO:0097484
positive regulation of cysteine-type endopeptidase activity involved in apoptotic signaling pathway	Gene Ontology	GO:2001269	1	6	0.174598	0.365587	ST18	http://amigo.geneontology.org/amigo/term/GO:2001269
regulation of response to DNA damage stimulus	Gene Ontology	GO:2001020	1	6	0.174598	0.365587	ABL1	http://amigo.geneontology.org/amigo/term/GO:2001020
positive regulation of ER-associated ubiquitin-dependent protein catabolic process	Gene Ontology	GO:1903071	1	6	0.174598	0.365587	CAV1	http://amigo.geneontology.org/amigo/term/GO:1903071
Atg1/ULK1 kinase complex	Gene Ontology	GO:1990316	1	6	0.174598	0.365587	TBC1D5	http://amigo.geneontology.org/amigo/term/GO:1990316
negative regulation of stem cell proliferation	Gene Ontology	GO:2000647	1	6	0.174598	0.365587	FBLN1	http://amigo.geneontology.org/amigo/term/GO:2000647
lymphoid progenitor cell differentiation	Gene Ontology	GO:0002320	1	6	0.174598	0.365587	KIT	http://amigo.geneontology.org/amigo/term/GO:0002320
'de novo' pyrimidine nucleobase biosynthetic process	Gene Ontology	GO:0006207	1	6	0.174598	0.365587	MTOR	http://amigo.geneontology.org/amigo/term/GO:0006207
positive regulation of growth	Gene Ontology	GO:0045927	1	6	0.174598	0.365587	ZPR1	http://amigo.geneontology.org/amigo/term/GO:0045927
positive regulation of synaptic plasticity	Gene Ontology	GO:0031915	1	6	0.174598	0.365587	NEUROD2	http://amigo.geneontology.org/amigo/term/GO:0031915
apolipoprotein binding	Gene Ontology	GO:0034185	1	6	0.174598	0.365587	VLDLR	http://amigo.geneontology.org/amigo/term/GO:0034185
retina morphogenesis in camera-type eye	Gene Ontology	GO:0060042	1	6	0.174598	0.365587	RPE65	http://amigo.geneontology.org/amigo/term/GO:0060042
protein localization to endoplasmic reticulum exit site	Gene Ontology	GO:0070973	1	6	0.174598	0.365587	MIA3	http://amigo.geneontology.org/amigo/term/GO:0070973
sperm fibrous sheath	Gene Ontology	GO:0035686	1	6	0.174598	0.365587	CABYR	http://amigo.geneontology.org/amigo/term/GO:0035686
metanephric collecting duct development	Gene Ontology	GO:0072205	1	6	0.174598	0.365587	DLG5	http://amigo.geneontology.org/amigo/term/GO:0072205
positive regulation of transcription of Notch receptor target	Gene Ontology	GO:0007221	1	6	0.174598	0.365587	MAML2	http://amigo.geneontology.org/amigo/term/GO:0007221
negative regulation of protein transport	Gene Ontology	GO:0051224	1	6	0.174598	0.365587	WWP2	http://amigo.geneontology.org/amigo/term/GO:0051224
female meiosis I	Gene Ontology	GO:0007144	1	6	0.174598	0.365587	UBB	http://amigo.geneontology.org/amigo/term/GO:0007144
regulation of tumor necrosis factor production	Gene Ontology	GO:0032680	1	6	0.174598	0.365587	ANGPT1	http://amigo.geneontology.org/amigo/term/GO:0032680
lipase binding	Gene Ontology	GO:0035473	1	6	0.174598	0.365587	APOA5	http://amigo.geneontology.org/amigo/term/GO:0035473
outer ear morphogenesis	Gene Ontology	GO:0042473	1	6	0.174598	0.365587	FGFR1	http://amigo.geneontology.org/amigo/term/GO:0042473
positive regulation of epidermal growth factor-activated receptor activity	Gene Ontology	GO:0045741	1	6	0.174598	0.365587	AREG	http://amigo.geneontology.org/amigo/term/GO:0045741
neuroepithelial cell differentiation	Gene Ontology	GO:0060563	1	6	0.174598	0.365587	ABL1	http://amigo.geneontology.org/amigo/term/GO:0060563
clathrin light chain binding	Gene Ontology	GO:0032051	1	6	0.174598	0.365587	HIP1R	http://amigo.geneontology.org/amigo/term/GO:0032051
Ctf18 RFC-like complex	Gene Ontology	GO:0031390	1	6	0.174598	0.365587	RFC3	http://amigo.geneontology.org/amigo/term/GO:0031390
segment specification	Gene Ontology	GO:0007379	1	6	0.174598	0.365587	MLLT3	http://amigo.geneontology.org/amigo/term/GO:0007379
vacuole organization	Gene Ontology	GO:0007033	1	6	0.174598	0.365587	VPS4A	http://amigo.geneontology.org/amigo/term/GO:0007033
response to morphine	Gene Ontology	GO:0043278	1	6	0.174598	0.365587	DRD2	http://amigo.geneontology.org/amigo/term/GO:0043278
NAD(P)H oxidase H2O2-forming activity	Gene Ontology	GO:0016174	1	6	0.174598	0.365587	KMO	http://amigo.geneontology.org/amigo/term/GO:0016174
vascular endothelial growth factor production	Gene Ontology	GO:0010573	1	6	0.174598	0.365587	ADAMTS3	http://amigo.geneontology.org/amigo/term/GO:0010573
anoikis	Gene Ontology	GO:0043276	1	6	0.174598	0.365587	BMF	http://amigo.geneontology.org/amigo/term/GO:0043276
positive regulation of mitotic cell cycle spindle assembly checkpoint	Gene Ontology	GO:0090267	1	6	0.174598	0.365587	PCID2	http://amigo.geneontology.org/amigo/term/GO:0090267
chorionic trophoblast cell differentiation	Gene Ontology	GO:0060718	1	6	0.174598	0.365587	HTRA1	http://amigo.geneontology.org/amigo/term/GO:0060718
NADH metabolic process	Gene Ontology	GO:0006734	1	6	0.174598	0.365587	VCP	http://amigo.geneontology.org/amigo/term/GO:0006734
embryonic retina morphogenesis in camera-type eye	Gene Ontology	GO:0060059	1	6	0.174598	0.365587	LHX1	http://amigo.geneontology.org/amigo/term/GO:0060059
hydrolase activity, acting on carbon-nitrogen (but not peptide) bonds, in linear amides	Gene Ontology	GO:0016811	1	6	0.174598	0.365587	PIGL	http://amigo.geneontology.org/amigo/term/GO:0016811
mitochondrial respirasome	Gene Ontology	GO:0005746	1	6	0.174598	0.365587	NDUFA13	http://amigo.geneontology.org/amigo/term/GO:0005746
paraspeckles	Gene Ontology	GO:0042382	1	6	0.174598	0.365587	NUDT21	http://amigo.geneontology.org/amigo/term/GO:0042382
positive regulation of cellular senescence	Gene Ontology	GO:2000774	1	6	0.174598	0.365587	SIRT1	http://amigo.geneontology.org/amigo/term/GO:2000774
regulation of clathrin-dependent endocytosis	Gene Ontology	GO:2000369	1	6	0.174598	0.365587	HIP1R	http://amigo.geneontology.org/amigo/term/GO:2000369
trigeminal nerve development	Gene Ontology	GO:0021559	1	6	0.174598	0.365587	POU4F1	http://amigo.geneontology.org/amigo/term/GO:0021559
positive regulation of toll-like receptor 3 signaling pathway	Gene Ontology	GO:0034141	1	6	0.174598	0.365587	CAV1	http://amigo.geneontology.org/amigo/term/GO:0034141
polysome binding	Gene Ontology	GO:1905538	1	6	0.174598	0.365587	UNK	http://amigo.geneontology.org/amigo/term/GO:1905538
dorsal spinal cord development	Gene Ontology	GO:0021516	1	6	0.174598	0.365587	DAAM2	http://amigo.geneontology.org/amigo/term/GO:0021516
negative regulation of mitotic nuclear division	Gene Ontology	GO:0045839	1	6	0.174598	0.365587	TOM1L2	http://amigo.geneontology.org/amigo/term/GO:0045839
insulin receptor signaling pathway	Gene Ontology	GO:0008286	3	51	0.179188	0.368963	RPE65|PTPN1|BCAR3	http://amigo.geneontology.org/amigo/term/GO:0008286
transmembrane receptor protein tyrosine kinase signaling pathway	Gene Ontology	GO:0007169	4	78	0.181633	0.368963	KIT|PDGFRA|FGFR1|STYK1	http://amigo.geneontology.org/amigo/term/GO:0007169
GTPase activity	Gene Ontology	GO:0003924	10	255	0.183027	0.368963	NKIRAS1|RAB5A|RASD1|RAB33B|TSR1|TUBB4B|GCH1|ATL3|TRIM23|CRACR2A	http://amigo.geneontology.org/amigo/term/GO:0003924
dorsal/ventral pattern formation	Gene Ontology	GO:0009953	2	27	0.184356	0.368963	LHX1|PROP1	http://amigo.geneontology.org/amigo/term/GO:0009953
somatic stem cell population maintenance	Gene Ontology	GO:0035019	2	27	0.184356	0.368963	CUL4A|FGF10	http://amigo.geneontology.org/amigo/term/GO:0035019
peptidyl-tyrosine autophosphorylation	Gene Ontology	GO:0038083	2	27	0.184356	0.368963	ABL1|STYK1	http://amigo.geneontology.org/amigo/term/GO:0038083
nucleotide-excision repair	Gene Ontology	GO:0006289	2	27	0.184356	0.368963	SLX4|RPA2	http://amigo.geneontology.org/amigo/term/GO:0006289
ceramide biosynthetic process	Gene Ontology	GO:0046513	2	27	0.184356	0.368963	CERS6|SPTLC3	http://amigo.geneontology.org/amigo/term/GO:0046513
positive regulation of cytosolic calcium ion concentration involved in phospholipase C-activating G protein-coupled signaling pathway	Gene Ontology	GO:0051482	2	27	0.184356	0.368963	GPR157|DRD2	http://amigo.geneontology.org/amigo/term/GO:0051482
NADP binding	Gene Ontology	GO:0050661	2	27	0.184356	0.368963	NDOR1|NNT	http://amigo.geneontology.org/amigo/term/GO:0050661
ovarian follicle development	Gene Ontology	GO:0001541	2	27	0.184356	0.368963	FANCG|KIT	http://amigo.geneontology.org/amigo/term/GO:0001541
vesicle docking involved in exocytosis	Gene Ontology	GO:0006904	2	27	0.184356	0.368963	SCFD2|SYTL2	http://amigo.geneontology.org/amigo/term/GO:0006904
negative regulation of autophagy	Gene Ontology	GO:0010507	2	27	0.184356	0.368963	DAP|MTOR	http://amigo.geneontology.org/amigo/term/GO:0010507
T cell differentiation in thymus	Gene Ontology	GO:0033077	2	27	0.184356	0.368963	CDK6|PRKDC	http://amigo.geneontology.org/amigo/term/GO:0033077
regulation of microtubule cytoskeleton organization	Gene Ontology	GO:0070507	2	27	0.184356	0.368963	CEP70|MAP6	http://amigo.geneontology.org/amigo/term/GO:0070507
cytoskeletal protein binding	Gene Ontology	GO:0008092	2	27	0.184356	0.368963	DLG5|PTPN4	http://amigo.geneontology.org/amigo/term/GO:0008092
negative regulation of GTPase activity	Gene Ontology	GO:0034260	2	27	0.184356	0.368963	SH3BP4|BCAS3	http://amigo.geneontology.org/amigo/term/GO:0034260
flavin adenine dinucleotide binding	Gene Ontology	GO:0050660	3	52	0.185991	0.368963	KMO|CHDH|NDOR1	http://amigo.geneontology.org/amigo/term/GO:0050660
male gonad development	Gene Ontology	GO:0008584	3	52	0.185991	0.368963	TGFBR1|ESR1|KIT	http://amigo.geneontology.org/amigo/term/GO:0008584
negative regulation of NF-kappaB transcription factor activity	Gene Ontology	GO:0032088	3	52	0.185991	0.368963	PKHD1|SIRT1|LRRC7	http://amigo.geneontology.org/amigo/term/GO:0032088
nuclear chromosome, telomeric region	Gene Ontology	GO:0000784	3	52	0.185991	0.368963	TERF2|PIF1|SLX4	http://amigo.geneontology.org/amigo/term/GO:0000784
manganese ion binding	Gene Ontology	GO:0030145	3	52	0.185991	0.368963	ABL1|WRN|MGAT5B	http://amigo.geneontology.org/amigo/term/GO:0030145
neuron differentiation	Gene Ontology	GO:0030182	4	79	0.187064	0.368963	LHX1|MAP2K1|LHX5|OLIG1	http://amigo.geneontology.org/amigo/term/GO:0030182
single-stranded DNA binding	Gene Ontology	GO:0003697	4	79	0.187064	0.368963	POU4F1|MCM3|DHX36|RPA2	http://amigo.geneontology.org/amigo/term/GO:0003697
DNA-binding transcription factor activity	Gene Ontology	GO:0003700	10	258	0.191792	0.368963	NFAT5|FOXP1|ZNF628|LHX1|CREB3|RXRA|ZNF704|ZNF581|TRPS1|ATOH8	http://amigo.geneontology.org/amigo/term/GO:0003700
centriolar satellite	Gene Ontology	GO:0034451	4	80	0.192547	0.368963	BBS1|NUDT21|DDHD2|SASS6	http://amigo.geneontology.org/amigo/term/GO:0034451
ubiquitin-dependent protein catabolic process	Gene Ontology	GO:0006511	8	197	0.192641	0.368963	HACE1|WWP2|USP46|PSMD13|CUL4A|FBXL14|SPSB1|FBXL20	http://amigo.geneontology.org/amigo/term/GO:0006511
positive regulation of cell growth	Gene Ontology	GO:0030307	3	53	0.19286	0.368963	RPTOR|TGFBR1|LGI1	http://amigo.geneontology.org/amigo/term/GO:0030307
double-stranded DNA binding	Gene Ontology	GO:0003690	3	53	0.19286	0.368963	PCID2|CENPS|PRKDC	http://amigo.geneontology.org/amigo/term/GO:0003690
regulation of insulin secretion	Gene Ontology	GO:0050796	2	28	0.1942	0.368963	G6PC2|CLOCK	http://amigo.geneontology.org/amigo/term/GO:0050796
tricarboxylic acid cycle	Gene Ontology	GO:0006099	2	28	0.1942	0.368963	CS|FH	http://amigo.geneontology.org/amigo/term/GO:0006099
lens development in camera-type eye	Gene Ontology	GO:0002088	2	28	0.1942	0.368963	TGFBR1|MED1	http://amigo.geneontology.org/amigo/term/GO:0002088
skeletal system morphogenesis	Gene Ontology	GO:0048705	2	28	0.1942	0.368963	PLEKHA1|RAB33B	http://amigo.geneontology.org/amigo/term/GO:0048705
reactive oxygen species metabolic process	Gene Ontology	GO:0072593	2	28	0.1942	0.368963	NNT|NDUFA13	http://amigo.geneontology.org/amigo/term/GO:0072593
hemopoiesis	Gene Ontology	GO:0030097	2	28	0.1942	0.368963	CUL4A|ANGPT1	http://amigo.geneontology.org/amigo/term/GO:0030097
B cell receptor signaling pathway	Gene Ontology	GO:0050853	2	28	0.1942	0.368963	ABL1|PLEKHA1	http://amigo.geneontology.org/amigo/term/GO:0050853
intrinsic apoptotic signaling pathway in response to DNA damage by p53 class mediator	Gene Ontology	GO:0042771	2	28	0.1942	0.368963	SIRT1|EP300	http://amigo.geneontology.org/amigo/term/GO:0042771
embryonic skeletal system development	Gene Ontology	GO:0048706	2	28	0.1942	0.368963	TAPT1|PCSK5	http://amigo.geneontology.org/amigo/term/GO:0048706
mRNA transport	Gene Ontology	GO:0051028	2	28	0.1942	0.368963	MAGOHB|RBM8A	http://amigo.geneontology.org/amigo/term/GO:0051028
negative regulation of cell population proliferation	Gene Ontology	GO:0008285	9	228	0.194273	0.368963	PODN|WNK2|ZNF268|DRD2|SH3BP4|MAP2K1|FGF10|DUSP1|ST18	http://amigo.geneontology.org/amigo/term/GO:0008285
oxidoreductase activity	Gene Ontology	GO:0016491	5	109	0.196226	0.368963	NDOR1|CHDH|OXR1|VAT1L|NQO1	http://amigo.geneontology.org/amigo/term/GO:0016491
tyrosine phosphorylation of STAT protein	Gene Ontology	GO:0007260	1	7	0.196919	0.368963	FER	http://amigo.geneontology.org/amigo/term/GO:0007260
L-aspartate transmembrane transport	Gene Ontology	GO:0070778	1	7	0.196919	0.368963	SLC1A1	http://amigo.geneontology.org/amigo/term/GO:0070778
AP-2 adaptor complex binding	Gene Ontology	GO:0035612	1	7	0.196919	0.368963	TBC1D5	http://amigo.geneontology.org/amigo/term/GO:0035612
F-actin capping protein complex	Gene Ontology	GO:0008290	1	7	0.196919	0.368963	CAPZA2	http://amigo.geneontology.org/amigo/term/GO:0008290
potassium channel inhibitor activity	Gene Ontology	GO:0019870	1	7	0.196919	0.368963	WNK2	http://amigo.geneontology.org/amigo/term/GO:0019870
core promoter sequence-specific DNA binding	Gene Ontology	GO:0001046	1	7	0.196919	0.368963	DRAP1	http://amigo.geneontology.org/amigo/term/GO:0001046
BORC complex	Gene Ontology	GO:0099078	1	7	0.196919	0.368963	BORCS6	http://amigo.geneontology.org/amigo/term/GO:0099078
positive regulation of MHC class II biosynthetic process	Gene Ontology	GO:0045348	1	7	0.196919	0.368963	SIRT1	http://amigo.geneontology.org/amigo/term/GO:0045348
positive regulation of myotube differentiation	Gene Ontology	GO:0010831	1	7	0.196919	0.368963	MTOR	http://amigo.geneontology.org/amigo/term/GO:0010831
synaptic signaling	Gene Ontology	GO:0099536	1	7	0.196919	0.368963	UTRN	http://amigo.geneontology.org/amigo/term/GO:0099536
tongue development	Gene Ontology	GO:0043586	1	7	0.196919	0.368963	BNC2	http://amigo.geneontology.org/amigo/term/GO:0043586
G-rich strand telomeric DNA binding	Gene Ontology	GO:0098505	1	7	0.196919	0.368963	TERF2	http://amigo.geneontology.org/amigo/term/GO:0098505
regulation of intracellular protein transport	Gene Ontology	GO:0033157	1	7	0.196919	0.368963	PTPN1	http://amigo.geneontology.org/amigo/term/GO:0033157
intestinal epithelial cell development	Gene Ontology	GO:0060576	1	7	0.196919	0.368963	C1GALT1	http://amigo.geneontology.org/amigo/term/GO:0060576
response to cholesterol	Gene Ontology	GO:0070723	1	7	0.196919	0.368963	TGFBR1	http://amigo.geneontology.org/amigo/term/GO:0070723
innate immune response in mucosa	Gene Ontology	GO:0002227	1	7	0.196919	0.368963	APOA4	http://amigo.geneontology.org/amigo/term/GO:0002227
negative regulation of epithelial cell differentiation	Gene Ontology	GO:0030857	1	7	0.196919	0.368963	CAV1	http://amigo.geneontology.org/amigo/term/GO:0030857
regulation of lamellipodium assembly	Gene Ontology	GO:0010591	1	7	0.196919	0.368963	FER	http://amigo.geneontology.org/amigo/term/GO:0010591
protein hexamerization	Gene Ontology	GO:0034214	1	7	0.196919	0.368963	MAT2A	http://amigo.geneontology.org/amigo/term/GO:0034214
behavior	Gene Ontology	GO:0007610	1	7	0.196919	0.368963	QRFP	http://amigo.geneontology.org/amigo/term/GO:0007610
regulation of cell division	Gene Ontology	GO:0051302	1	7	0.196919	0.368963	EFHC1	http://amigo.geneontology.org/amigo/term/GO:0051302
protein insertion into mitochondrial inner membrane	Gene Ontology	GO:0045039	1	7	0.196919	0.368963	NDUFA13	http://amigo.geneontology.org/amigo/term/GO:0045039
neurofilament	Gene Ontology	GO:0005883	1	7	0.196919	0.368963	NRP1	http://amigo.geneontology.org/amigo/term/GO:0005883
positive regulation of DNA-templated transcription, initiation	Gene Ontology	GO:2000144	1	7	0.196919	0.368963	MITF	http://amigo.geneontology.org/amigo/term/GO:2000144
chitin binding	Gene Ontology	GO:0008061	1	7	0.196919	0.368963	CTBS	http://amigo.geneontology.org/amigo/term/GO:0008061
cilium-dependent cell motility	Gene Ontology	GO:0060285	1	7	0.196919	0.368963	EFHC1	http://amigo.geneontology.org/amigo/term/GO:0060285
spermatid nucleus differentiation	Gene Ontology	GO:0007289	1	7	0.196919	0.368963	MFSD14A	http://amigo.geneontology.org/amigo/term/GO:0007289
m7G(5')pppN diphosphatase activity	Gene Ontology	GO:0050072	1	7	0.196919	0.368963	DCPS	http://amigo.geneontology.org/amigo/term/GO:0050072
negative regulation of JUN kinase activity	Gene Ontology	GO:0043508	1	7	0.196919	0.368963	DUSP10	http://amigo.geneontology.org/amigo/term/GO:0043508
sphingomyelin catabolic process	Gene Ontology	GO:0006685	1	7	0.196919	0.368963	SMPDL3B	http://amigo.geneontology.org/amigo/term/GO:0006685
paraxial mesoderm development	Gene Ontology	GO:0048339	1	7	0.196919	0.368963	FGFR1	http://amigo.geneontology.org/amigo/term/GO:0048339
endothelial cell chemotaxis	Gene Ontology	GO:0035767	1	7	0.196919	0.368963	NRP1	http://amigo.geneontology.org/amigo/term/GO:0035767
negative regulation of cytosolic calcium ion concentration	Gene Ontology	GO:0051481	1	7	0.196919	0.368963	DRD2	http://amigo.geneontology.org/amigo/term/GO:0051481
mitochondrial electron transport, cytochrome c to oxygen	Gene Ontology	GO:0006123	1	7	0.196919	0.368963	AFG1L	http://amigo.geneontology.org/amigo/term/GO:0006123
positive regulation of potassium ion import across plasma membrane	Gene Ontology	GO:1903288	1	7	0.196919	0.368963	WNK2	http://amigo.geneontology.org/amigo/term/GO:1903288
positive regulation of nuclear-transcribed mRNA catabolic process, deadenylation-dependent decay	Gene Ontology	GO:1900153	1	7	0.196919	0.368963	DHX36	http://amigo.geneontology.org/amigo/term/GO:1900153
neuron projection terminus	Gene Ontology	GO:0044306	1	7	0.196919	0.368963	MME	http://amigo.geneontology.org/amigo/term/GO:0044306
transcription regulator activity	Gene Ontology	GO:0140110	1	7	0.196919	0.368963	ID1	http://amigo.geneontology.org/amigo/term/GO:0140110
negative regulation of delayed rectifier potassium channel activity	Gene Ontology	GO:1902260	1	7	0.196919	0.368963	KCNAB1	http://amigo.geneontology.org/amigo/term/GO:1902260
protein localization to lysosome	Gene Ontology	GO:0061462	1	7	0.196919	0.368963	SH3BP4	http://amigo.geneontology.org/amigo/term/GO:0061462
regulation of postsynaptic membrane neurotransmitter receptor levels	Gene Ontology	GO:0099072	1	7	0.196919	0.368963	CPT1C	http://amigo.geneontology.org/amigo/term/GO:0099072
cAMP-dependent protein kinase complex	Gene Ontology	GO:0005952	1	7	0.196919	0.368963	PRKAR1A	http://amigo.geneontology.org/amigo/term/GO:0005952
tetrahydrobiopterin biosynthetic process	Gene Ontology	GO:0006729	1	7	0.196919	0.368963	GCH1	http://amigo.geneontology.org/amigo/term/GO:0006729
MDM2/MDM4 family protein binding	Gene Ontology	GO:0097371	1	7	0.196919	0.368963	PSME3	http://amigo.geneontology.org/amigo/term/GO:0097371
righting reflex	Gene Ontology	GO:0060013	1	7	0.196919	0.368963	USP46	http://amigo.geneontology.org/amigo/term/GO:0060013
response to axon injury	Gene Ontology	GO:0048678	1	7	0.196919	0.368963	SARM1	http://amigo.geneontology.org/amigo/term/GO:0048678
polyadenylation-dependent snoRNA 3'-end processing	Gene Ontology	GO:0071051	1	7	0.196919	0.368963	EXOSC10	http://amigo.geneontology.org/amigo/term/GO:0071051
dynein light chain binding	Gene Ontology	GO:0045503	1	7	0.196919	0.368963	DYNC1I2	http://amigo.geneontology.org/amigo/term/GO:0045503
cyclin/CDK positive transcription elongation factor complex	Gene Ontology	GO:0008024	1	7	0.196919	0.368963	CDK12	http://amigo.geneontology.org/amigo/term/GO:0008024
CatSper complex	Gene Ontology	GO:0036128	1	7	0.196919	0.368963	CATSPER1	http://amigo.geneontology.org/amigo/term/GO:0036128
sphingosine N-acyltransferase activity	Gene Ontology	GO:0050291	1	7	0.196919	0.368963	CERS6	http://amigo.geneontology.org/amigo/term/GO:0050291
extrinsic component of endoplasmic reticulum membrane	Gene Ontology	GO:0042406	1	7	0.196919	0.368963	GBA2	http://amigo.geneontology.org/amigo/term/GO:0042406
parathyroid gland development	Gene Ontology	GO:0060017	1	7	0.196919	0.368963	TGFBR1	http://amigo.geneontology.org/amigo/term/GO:0060017
glucose:sodium symporter activity	Gene Ontology	GO:0005412	1	7	0.196919	0.368963	SLC5A9	http://amigo.geneontology.org/amigo/term/GO:0005412
CDP-diacylglycerol biosynthetic process	Gene Ontology	GO:0016024	1	7	0.196919	0.368963	GPAT4	http://amigo.geneontology.org/amigo/term/GO:0016024
adenylate cyclase-inhibiting G protein-coupled glutamate receptor signaling pathway	Gene Ontology	GO:0007196	1	7	0.196919	0.368963	GRM7	http://amigo.geneontology.org/amigo/term/GO:0007196
positive regulation of mucus secretion	Gene Ontology	GO:0070257	1	7	0.196919	0.368963	SYTL2	http://amigo.geneontology.org/amigo/term/GO:0070257
DEAD/H-box RNA helicase binding	Gene Ontology	GO:0017151	1	7	0.196919	0.368963	SMAD5	http://amigo.geneontology.org/amigo/term/GO:0017151
malate metabolic process	Gene Ontology	GO:0006108	1	7	0.196919	0.368963	FH	http://amigo.geneontology.org/amigo/term/GO:0006108
retinal binding	Gene Ontology	GO:0016918	1	7	0.196919	0.368963	RBP4	http://amigo.geneontology.org/amigo/term/GO:0016918
positive regulation of stem cell differentiation	Gene Ontology	GO:2000738	1	7	0.196919	0.368963	NUDT21	http://amigo.geneontology.org/amigo/term/GO:2000738
spermatogenesis, exchange of chromosomal proteins	Gene Ontology	GO:0035093	1	7	0.196919	0.368963	SYCP3	http://amigo.geneontology.org/amigo/term/GO:0035093
VCP-NPL4-UFD1 AAA ATPase complex	Gene Ontology	GO:0034098	1	7	0.196919	0.368963	VCP	http://amigo.geneontology.org/amigo/term/GO:0034098
pre-replicative complex assembly involved in nuclear cell cycle DNA replication	Gene Ontology	GO:0006267	1	7	0.196919	0.368963	MCM3	http://amigo.geneontology.org/amigo/term/GO:0006267
L-glutamate transmembrane transporter activity	Gene Ontology	GO:0005313	1	7	0.196919	0.368963	SLC1A1	http://amigo.geneontology.org/amigo/term/GO:0005313
embryonic morphogenesis	Gene Ontology	GO:0048598	1	7	0.196919	0.368963	ROCK2	http://amigo.geneontology.org/amigo/term/GO:0048598
protein targeting to peroxisome	Gene Ontology	GO:0006625	1	7	0.196919	0.368963	PEX19	http://amigo.geneontology.org/amigo/term/GO:0006625
peptidyl-diphthamide biosynthetic process from peptidyl-histidine	Gene Ontology	GO:0017183	1	7	0.196919	0.368963	DPH1	http://amigo.geneontology.org/amigo/term/GO:0017183
dopamine biosynthetic process	Gene Ontology	GO:0042416	1	7	0.196919	0.368963	GCH1	http://amigo.geneontology.org/amigo/term/GO:0042416
protein depalmitoylation	Gene Ontology	GO:0002084	1	7	0.196919	0.368963	LYPLAL1	http://amigo.geneontology.org/amigo/term/GO:0002084
olfactory behavior	Gene Ontology	GO:0042048	1	7	0.196919	0.368963	BBS1	http://amigo.geneontology.org/amigo/term/GO:0042048
lung-associated mesenchyme development	Gene Ontology	GO:0060484	1	7	0.196919	0.368963	FGFR1	http://amigo.geneontology.org/amigo/term/GO:0060484
telomere capping	Gene Ontology	GO:0016233	1	7	0.196919	0.368963	PRKDC	http://amigo.geneontology.org/amigo/term/GO:0016233
regulation of ruffle assembly	Gene Ontology	GO:1900027	1	7	0.196919	0.368963	CAV1	http://amigo.geneontology.org/amigo/term/GO:1900027
proteasome regulatory particle, lid subcomplex	Gene Ontology	GO:0008541	1	7	0.196919	0.368963	PSMD13	http://amigo.geneontology.org/amigo/term/GO:0008541
regulation of synaptic vesicle cycle	Gene Ontology	GO:0098693	1	7	0.196919	0.368963	RAPGEF4	http://amigo.geneontology.org/amigo/term/GO:0098693
regulation of smooth muscle contraction	Gene Ontology	GO:0006940	1	7	0.196919	0.368963	CAV1	http://amigo.geneontology.org/amigo/term/GO:0006940
mRNA cap binding complex	Gene Ontology	GO:0005845	1	7	0.196919	0.368963	CYFIP1	http://amigo.geneontology.org/amigo/term/GO:0005845
negative regulation of protein kinase activity by regulation of protein phosphorylation	Gene Ontology	GO:0044387	1	7	0.196919	0.368963	DUSP10	http://amigo.geneontology.org/amigo/term/GO:0044387
postreplication repair	Gene Ontology	GO:0006301	1	7	0.196919	0.368963	UBE2V1	http://amigo.geneontology.org/amigo/term/GO:0006301
leptin-mediated signaling pathway	Gene Ontology	GO:0033210	1	7	0.196919	0.368963	SIRT1	http://amigo.geneontology.org/amigo/term/GO:0033210
B cell proliferation involved in immune response	Gene Ontology	GO:0002322	1	7	0.196919	0.368963	ABL1	http://amigo.geneontology.org/amigo/term/GO:0002322
regulation of stem cell division	Gene Ontology	GO:2000035	1	7	0.196919	0.368963	MLLT3	http://amigo.geneontology.org/amigo/term/GO:2000035
inositol metabolic process	Gene Ontology	GO:0006020	1	7	0.196919	0.368963	PPIP5K2	http://amigo.geneontology.org/amigo/term/GO:0006020
inositol hexakisphosphate kinase activity	Gene Ontology	GO:0000828	1	7	0.196919	0.368963	PPIP5K2	http://amigo.geneontology.org/amigo/term/GO:0000828
cardiac muscle tissue morphogenesis	Gene Ontology	GO:0055008	1	7	0.196919	0.368963	ANKRD1	http://amigo.geneontology.org/amigo/term/GO:0055008
negative regulation of hippo signaling	Gene Ontology	GO:0035331	1	7	0.196919	0.368963	DLG5	http://amigo.geneontology.org/amigo/term/GO:0035331
positive regulation of leukocyte chemotaxis	Gene Ontology	GO:0002690	1	7	0.196919	0.368963	ZNF580	http://amigo.geneontology.org/amigo/term/GO:0002690
microtubule anchoring at centrosome	Gene Ontology	GO:0034454	1	7	0.196919	0.368963	NIN	http://amigo.geneontology.org/amigo/term/GO:0034454
pointed-end actin filament capping	Gene Ontology	GO:0051694	1	7	0.196919	0.368963	LMOD3	http://amigo.geneontology.org/amigo/term/GO:0051694
MICOS complex	Gene Ontology	GO:0061617	1	7	0.196919	0.368963	DNAJC11	http://amigo.geneontology.org/amigo/term/GO:0061617
cardiac myofibril assembly	Gene Ontology	GO:0055003	1	7	0.196919	0.368963	PDGFRA	http://amigo.geneontology.org/amigo/term/GO:0055003
positive regulation of guanylate cyclase activity	Gene Ontology	GO:0031284	1	7	0.196919	0.368963	ADORA2B	http://amigo.geneontology.org/amigo/term/GO:0031284
trachea formation	Gene Ontology	GO:0060440	1	7	0.196919	0.368963	MAP2K1	http://amigo.geneontology.org/amigo/term/GO:0060440
positive regulation of endoplasmic reticulum stress-induced intrinsic apoptotic signaling pathway	Gene Ontology	GO:1902237	1	7	0.196919	0.368963	SIRT1	http://amigo.geneontology.org/amigo/term/GO:1902237
positive regulation of aspartic-type endopeptidase activity involved in amyloid precursor protein catabolic process	Gene Ontology	GO:1902961	1	7	0.196919	0.368963	ROCK2	http://amigo.geneontology.org/amigo/term/GO:1902961
sodium-independent organic anion transport	Gene Ontology	GO:0043252	1	7	0.196919	0.368963	SLCO3A1	http://amigo.geneontology.org/amigo/term/GO:0043252
cellular response to increased oxygen levels	Gene Ontology	GO:0036295	1	7	0.196919	0.368963	TMEM199	http://amigo.geneontology.org/amigo/term/GO:0036295
glutathione binding	Gene Ontology	GO:0043295	1	7	0.196919	0.368963	PTGES2	http://amigo.geneontology.org/amigo/term/GO:0043295
negative regulation of phosphatidylinositol 3-kinase signaling	Gene Ontology	GO:0014067	1	7	0.196919	0.368963	NOP53	http://amigo.geneontology.org/amigo/term/GO:0014067
sodium:proton antiporter activity	Gene Ontology	GO:0015385	1	7	0.196919	0.368963	SLC9A9	http://amigo.geneontology.org/amigo/term/GO:0015385
negative regulation of cell size	Gene Ontology	GO:0045792	1	7	0.196919	0.368963	MTOR	http://amigo.geneontology.org/amigo/term/GO:0045792
centriolar subdistal appendage	Gene Ontology	GO:0120103	1	7	0.196919	0.368963	NIN	http://amigo.geneontology.org/amigo/term/GO:0120103
clathrin vesicle coat	Gene Ontology	GO:0030125	1	7	0.196919	0.368963	EPN1	http://amigo.geneontology.org/amigo/term/GO:0030125
positive regulation of circadian rhythm	Gene Ontology	GO:0042753	1	7	0.196919	0.368963	BTRC	http://amigo.geneontology.org/amigo/term/GO:0042753
energy reserve metabolic process	Gene Ontology	GO:0006112	1	7	0.196919	0.368963	MTOR	http://amigo.geneontology.org/amigo/term/GO:0006112
peptide alpha-N-acetyltransferase activity	Gene Ontology	GO:0004596	1	7	0.196919	0.368963	NAA15	http://amigo.geneontology.org/amigo/term/GO:0004596
phospholipase C-activating dopamine receptor signaling pathway	Gene Ontology	GO:0060158	1	7	0.196919	0.368963	DRD2	http://amigo.geneontology.org/amigo/term/GO:0060158
nuclear export	Gene Ontology	GO:0051168	1	7	0.196919	0.368963	MALT1	http://amigo.geneontology.org/amigo/term/GO:0051168
regulation of phosphatidylinositol 3-kinase signaling	Gene Ontology	GO:0014066	1	7	0.196919	0.368963	FBXL20	http://amigo.geneontology.org/amigo/term/GO:0014066
folic acid binding	Gene Ontology	GO:0005542	1	7	0.196919	0.368963	FTCD	http://amigo.geneontology.org/amigo/term/GO:0005542
positive regulation of production of miRNAs involved in gene silencing by miRNA	Gene Ontology	GO:1903800	1	7	0.196919	0.368963	MAP2K1	http://amigo.geneontology.org/amigo/term/GO:1903800
tetrahydrofolate interconversion	Gene Ontology	GO:0035999	1	7	0.196919	0.368963	MTHFD2	http://amigo.geneontology.org/amigo/term/GO:0035999
contractile ring	Gene Ontology	GO:0070938	1	7	0.196919	0.368963	UTRN	http://amigo.geneontology.org/amigo/term/GO:0070938
endopeptidase activator activity	Gene Ontology	GO:0061133	1	7	0.196919	0.368963	PSME3	http://amigo.geneontology.org/amigo/term/GO:0061133
positive regulation of urine volume	Gene Ontology	GO:0035810	1	7	0.196919	0.368963	DRD2	http://amigo.geneontology.org/amigo/term/GO:0035810
nuclear mRNA surveillance	Gene Ontology	GO:0071028	1	7	0.196919	0.368963	XRN1	http://amigo.geneontology.org/amigo/term/GO:0071028
Golgi lumen	Gene Ontology	GO:0005796	1	7	0.196919	0.368963	RAB33B	http://amigo.geneontology.org/amigo/term/GO:0005796
regulation of DNA damage checkpoint	Gene Ontology	GO:2000001	1	7	0.196919	0.368963	CUL4A	http://amigo.geneontology.org/amigo/term/GO:2000001
negative regulation of appetite	Gene Ontology	GO:0032099	1	7	0.196919	0.368963	NUCB2	http://amigo.geneontology.org/amigo/term/GO:0032099
phototransduction, visible light	Gene Ontology	GO:0007603	1	7	0.196919	0.368963	PDE6C	http://amigo.geneontology.org/amigo/term/GO:0007603
microtubule cytoskeleton	Gene Ontology	GO:0015630	4	81	0.19808	0.370907	TAF1A|FER|EHD2|GAS2L3	http://amigo.geneontology.org/amigo/term/GO:0015630
cell cycle arrest	Gene Ontology	GO:0007050	3	54	0.199791	0.372589	CDKN3|MAP2K1|ERN1	http://amigo.geneontology.org/amigo/term/GO:0007050
ATPase binding	Gene Ontology	GO:0051117	3	54	0.199791	0.372589	ESR1|ATP6V0A1|CAV1	http://amigo.geneontology.org/amigo/term/GO:0051117
positive regulation of kinase activity	Gene Ontology	GO:0033674	3	54	0.199791	0.372589	PDGFRA|KIT|FGFR1	http://amigo.geneontology.org/amigo/term/GO:0033674
perikaryon	Gene Ontology	GO:0043204	3	54	0.199791	0.372589	KCNH1|ZPR1|DHX36	http://amigo.geneontology.org/amigo/term/GO:0043204
positive regulation of nucleic acid-templated transcription	Gene Ontology	GO:1903508	3	54	0.199791	0.372589	ID1|ANKRD1|SUPT3H	http://amigo.geneontology.org/amigo/term/GO:1903508
lung development	Gene Ontology	GO:0030324	3	54	0.199791	0.372589	PDGFRA|EP300|HSD11B1	http://amigo.geneontology.org/amigo/term/GO:0030324
neuron projection development	Gene Ontology	GO:0031175	4	82	0.20366	0.375539	PPP1R9A|POU4F1|PRMT1|UBE4B	http://amigo.geneontology.org/amigo/term/GO:0031175
cellular response to leukemia inhibitory factor	Gene Ontology	GO:1990830	4	82	0.20366	0.375539	SIRT1|MAT2A|DTX1|SRM	http://amigo.geneontology.org/amigo/term/GO:1990830
regulation of cytokinesis	Gene Ontology	GO:0032465	2	29	0.204108	0.375539	BIRC6|BECN1	http://amigo.geneontology.org/amigo/term/GO:0032465
positive regulation of interleukin-8 production	Gene Ontology	GO:0032757	2	29	0.204108	0.375539	ZNF580|TIRAP	http://amigo.geneontology.org/amigo/term/GO:0032757
cellular response to heat	Gene Ontology	GO:0034605	2	29	0.204108	0.375539	VCP|DHX36	http://amigo.geneontology.org/amigo/term/GO:0034605
histone acetylation	Gene Ontology	GO:0016573	2	29	0.204108	0.375539	EP300|CLOCK	http://amigo.geneontology.org/amigo/term/GO:0016573
integral component of postsynaptic density membrane	Gene Ontology	GO:0099061	2	29	0.204108	0.375539	SHISA9|CLSTN2	http://amigo.geneontology.org/amigo/term/GO:0099061
eye development	Gene Ontology	GO:0001654	2	29	0.204108	0.375539	RBP4|MEIS2	http://amigo.geneontology.org/amigo/term/GO:0001654
female pregnancy	Gene Ontology	GO:0007565	2	29	0.204108	0.375539	PRL|EPN1	http://amigo.geneontology.org/amigo/term/GO:0007565
learning	Gene Ontology	GO:0007612	2	29	0.204108	0.375539	PAK6|NTRK2	http://amigo.geneontology.org/amigo/term/GO:0007612
positive regulation of phosphatidylinositol 3-kinase signaling	Gene Ontology	GO:0014068	3	55	0.20678	0.375539	SIRT1|ANGPT1|PRR5	http://amigo.geneontology.org/amigo/term/GO:0014068
retrograde transport, endosome to Golgi	Gene Ontology	GO:0042147	3	55	0.20678	0.375539	RGP1|TBC1D5|EVI5	http://amigo.geneontology.org/amigo/term/GO:0042147
PDZ domain binding	Gene Ontology	GO:0030165	3	55	0.20678	0.375539	SRR|PLEKHA1|SHISA9	http://amigo.geneontology.org/amigo/term/GO:0030165
mRNA splicing, via spliceosome	Gene Ontology	GO:0000398	5	112	0.210536	0.375539	RSRC1|YTHDC1|U2AF2|MAGOHB|RBM8A	http://amigo.geneontology.org/amigo/term/GO:0000398
stress fiber	Gene Ontology	GO:0001725	3	56	0.213824	0.375539	PDLIM5|ABLIM1|LPP	http://amigo.geneontology.org/amigo/term/GO:0001725
exocytosis	Gene Ontology	GO:0006887	3	56	0.213824	0.375539	EXOC1L|MIA3|SYTL2	http://amigo.geneontology.org/amigo/term/GO:0006887
kinesin binding	Gene Ontology	GO:0019894	2	30	0.21407	0.375539	CLSTN1|KTN1	http://amigo.geneontology.org/amigo/term/GO:0019894
histone H4 acetylation	Gene Ontology	GO:0043967	2	30	0.21407	0.375539	EP300|EPC1	http://amigo.geneontology.org/amigo/term/GO:0043967
dendrite development	Gene Ontology	GO:0016358	2	30	0.21407	0.375539	BBS1|PRKG1	http://amigo.geneontology.org/amigo/term/GO:0016358
SNAP receptor activity	Gene Ontology	GO:0005484	2	30	0.21407	0.375539	VAMP8|SEC22B	http://amigo.geneontology.org/amigo/term/GO:0005484
nuclear receptor transcription coactivator activity	Gene Ontology	GO:0030374	2	30	0.21407	0.375539	MED1|DCAF6	http://amigo.geneontology.org/amigo/term/GO:0030374
regulation of heart rate by cardiac conduction	Gene Ontology	GO:0086091	2	30	0.21407	0.375539	CACNA2D1|CAV1	http://amigo.geneontology.org/amigo/term/GO:0086091
skeletal muscle tissue development	Gene Ontology	GO:0007519	2	30	0.21407	0.375539	EP300|CAV1	http://amigo.geneontology.org/amigo/term/GO:0007519
response to UV	Gene Ontology	GO:0009411	2	30	0.21407	0.375539	UBE4B|MAP4K3	http://amigo.geneontology.org/amigo/term/GO:0009411
sodium ion transmembrane transport	Gene Ontology	GO:0035725	4	84	0.214955	0.375539	SLC4A4|SLC34A3|ATP1A4|SCNN1A	http://amigo.geneontology.org/amigo/term/GO:0035725
elastic fiber assembly	Gene Ontology	GO:0048251	1	8	0.218638	0.375539	EFEMP2	http://amigo.geneontology.org/amigo/term/GO:0048251
paranode region of axon	Gene Ontology	GO:0033270	1	8	0.218638	0.375539	CNTNAP1	http://amigo.geneontology.org/amigo/term/GO:0033270
cerebral cortex cell migration	Gene Ontology	GO:0021795	1	8	0.218638	0.375539	EFHC1	http://amigo.geneontology.org/amigo/term/GO:0021795
cellular response to chemokine	Gene Ontology	GO:1990869	1	8	0.218638	0.375539	DUSP1	http://amigo.geneontology.org/amigo/term/GO:1990869
positive regulation of mitochondrial membrane potential	Gene Ontology	GO:0010918	1	8	0.218638	0.375539	VCP	http://amigo.geneontology.org/amigo/term/GO:0010918
protein localization to endosome	Gene Ontology	GO:0036010	1	8	0.218638	0.375539	TMEM30A	http://amigo.geneontology.org/amigo/term/GO:0036010
blood vessel endothelial cell migration	Gene Ontology	GO:0043534	1	8	0.218638	0.375539	APOA1	http://amigo.geneontology.org/amigo/term/GO:0043534
K48-linked polyubiquitin modification-dependent protein binding	Gene Ontology	GO:0036435	1	8	0.218638	0.375539	VCP	http://amigo.geneontology.org/amigo/term/GO:0036435
cell proliferation in forebrain	Gene Ontology	GO:0021846	1	8	0.218638	0.375539	LHX5	http://amigo.geneontology.org/amigo/term/GO:0021846
retrograde axonal transport	Gene Ontology	GO:0008090	1	8	0.218638	0.375539	MGARP	http://amigo.geneontology.org/amigo/term/GO:0008090
positive regulation of dendrite development	Gene Ontology	GO:1900006	1	8	0.218638	0.375539	VLDLR	http://amigo.geneontology.org/amigo/term/GO:1900006
peristalsis	Gene Ontology	GO:0030432	1	8	0.218638	0.375539	DRD2	http://amigo.geneontology.org/amigo/term/GO:0030432
locomotor rhythm	Gene Ontology	GO:0045475	1	8	0.218638	0.375539	NAGLU	http://amigo.geneontology.org/amigo/term/GO:0045475
response to redox state	Gene Ontology	GO:0051775	1	8	0.218638	0.375539	CLOCK	http://amigo.geneontology.org/amigo/term/GO:0051775
A band	Gene Ontology	GO:0031672	1	8	0.218638	0.375539	PPP1R12B	http://amigo.geneontology.org/amigo/term/GO:0031672
positive regulation of Arp2/3 complex-mediated actin nucleation	Gene Ontology	GO:2000601	1	8	0.218638	0.375539	CYFIP1	http://amigo.geneontology.org/amigo/term/GO:2000601
limb morphogenesis	Gene Ontology	GO:0035108	1	8	0.218638	0.375539	PCSK5	http://amigo.geneontology.org/amigo/term/GO:0035108
apoptotic DNA fragmentation	Gene Ontology	GO:0006309	1	8	0.218638	0.375539	DFFA	http://amigo.geneontology.org/amigo/term/GO:0006309
nitric-oxide synthase binding	Gene Ontology	GO:0050998	1	8	0.218638	0.375539	CAV1	http://amigo.geneontology.org/amigo/term/GO:0050998
epinephrine binding	Gene Ontology	GO:0051379	1	8	0.218638	0.375539	ADRB3	http://amigo.geneontology.org/amigo/term/GO:0051379
AMP-activated protein kinase activity	Gene Ontology	GO:0004679	1	8	0.218638	0.375539	PRKAG2	http://amigo.geneontology.org/amigo/term/GO:0004679
cellular response to thyroid hormone stimulus	Gene Ontology	GO:0097067	1	8	0.218638	0.375539	KIT	http://amigo.geneontology.org/amigo/term/GO:0097067
membrane depolarization	Gene Ontology	GO:0051899	1	8	0.218638	0.375539	CAV1	http://amigo.geneontology.org/amigo/term/GO:0051899
RNA secondary structure unwinding	Gene Ontology	GO:0010501	1	8	0.218638	0.375539	DHX36	http://amigo.geneontology.org/amigo/term/GO:0010501
positive regulation of calcium-mediated signaling	Gene Ontology	GO:0050850	1	8	0.218638	0.375539	NEUROD2	http://amigo.geneontology.org/amigo/term/GO:0050850
negative regulation of vascular permeability	Gene Ontology	GO:0043116	1	8	0.218638	0.375539	ANGPT1	http://amigo.geneontology.org/amigo/term/GO:0043116
sodium ion homeostasis	Gene Ontology	GO:0055078	1	8	0.218638	0.375539	SCNN1A	http://amigo.geneontology.org/amigo/term/GO:0055078
glucose 6-phosphate metabolic process	Gene Ontology	GO:0051156	1	8	0.218638	0.375539	G6PC2	http://amigo.geneontology.org/amigo/term/GO:0051156
myofibril assembly	Gene Ontology	GO:0030239	1	8	0.218638	0.375539	LMOD3	http://amigo.geneontology.org/amigo/term/GO:0030239
cell-cell adhesion mediated by cadherin	Gene Ontology	GO:0044331	1	8	0.218638	0.375539	FER	http://amigo.geneontology.org/amigo/term/GO:0044331
ER-associated misfolded protein catabolic process	Gene Ontology	GO:0071712	1	8	0.218638	0.375539	VCP	http://amigo.geneontology.org/amigo/term/GO:0071712
exonucleolytic trimming to generate mature 3'-end of 5.8S rRNA from tricistronic rRNA transcript (SSU-rRNA, 5.8S rRNA, LSU-rRNA)	Gene Ontology	GO:0000467	1	8	0.218638	0.375539	EXOSC10	http://amigo.geneontology.org/amigo/term/GO:0000467
negative regulation of telomerase activity	Gene Ontology	GO:0051974	1	8	0.218638	0.375539	PIF1	http://amigo.geneontology.org/amigo/term/GO:0051974
ubiquitin-ubiquitin ligase activity	Gene Ontology	GO:0034450	1	8	0.218638	0.375539	UBE4B	http://amigo.geneontology.org/amigo/term/GO:0034450
ATP biosynthetic process	Gene Ontology	GO:0006754	1	8	0.218638	0.375539	NUDT2	http://amigo.geneontology.org/amigo/term/GO:0006754
leukocyte migration	Gene Ontology	GO:0050900	1	8	0.218638	0.375539	ITGA6	http://amigo.geneontology.org/amigo/term/GO:0050900
5S rRNA binding	Gene Ontology	GO:0008097	1	8	0.218638	0.375539	NOP53	http://amigo.geneontology.org/amigo/term/GO:0008097
positive regulation of growth hormone secretion	Gene Ontology	GO:0060124	1	8	0.218638	0.375539	DRD2	http://amigo.geneontology.org/amigo/term/GO:0060124
placenta blood vessel development	Gene Ontology	GO:0060674	1	8	0.218638	0.375539	MAP2K1	http://amigo.geneontology.org/amigo/term/GO:0060674
mesendoderm development	Gene Ontology	GO:0048382	1	8	0.218638	0.375539	LHX1	http://amigo.geneontology.org/amigo/term/GO:0048382
cardiac muscle cell action potential involved in contraction	Gene Ontology	GO:0086002	1	8	0.218638	0.375539	CACNA2D1	http://amigo.geneontology.org/amigo/term/GO:0086002
regulation of epidermal growth factor receptor signaling pathway	Gene Ontology	GO:0042058	1	8	0.218638	0.375539	FER	http://amigo.geneontology.org/amigo/term/GO:0042058
positive regulation of keratinocyte proliferation	Gene Ontology	GO:0010838	1	8	0.218638	0.375539	FGF10	http://amigo.geneontology.org/amigo/term/GO:0010838
positive regulation of synapse maturation	Gene Ontology	GO:0090129	1	8	0.218638	0.375539	NEUROD2	http://amigo.geneontology.org/amigo/term/GO:0090129
glycosaminoglycan biosynthetic process	Gene Ontology	GO:0006024	1	8	0.218638	0.375539	B3GAT3	http://amigo.geneontology.org/amigo/term/GO:0006024
macrophage chemotaxis	Gene Ontology	GO:0048246	1	8	0.218638	0.375539	EDNRB	http://amigo.geneontology.org/amigo/term/GO:0048246
positive regulation of natural killer cell differentiation	Gene Ontology	GO:0032825	1	8	0.218638	0.375539	TOX	http://amigo.geneontology.org/amigo/term/GO:0032825
positive regulation of phosphorylation	Gene Ontology	GO:0042327	1	8	0.218638	0.375539	ITGA6	http://amigo.geneontology.org/amigo/term/GO:0042327
sequence-specific double-stranded DNA binding	Gene Ontology	GO:1990837	1	8	0.218638	0.375539	ABL1	http://amigo.geneontology.org/amigo/term/GO:1990837
gene silencing by miRNA	Gene Ontology	GO:0035195	1	8	0.218638	0.375539	EIF6	http://amigo.geneontology.org/amigo/term/GO:0035195
negative regulation of DNA biosynthetic process	Gene Ontology	GO:2000279	1	8	0.218638	0.375539	ANKRD1	http://amigo.geneontology.org/amigo/term/GO:2000279
cell migration involved in gastrulation	Gene Ontology	GO:0042074	1	8	0.218638	0.375539	RIC8A	http://amigo.geneontology.org/amigo/term/GO:0042074
polysaccharide binding	Gene Ontology	GO:0030247	1	8	0.218638	0.375539	VTN	http://amigo.geneontology.org/amigo/term/GO:0030247
somite rostral/caudal axis specification	Gene Ontology	GO:0032525	1	8	0.218638	0.375539	LHX1	http://amigo.geneontology.org/amigo/term/GO:0032525
microtubule minus-end binding	Gene Ontology	GO:0051011	1	8	0.218638	0.375539	CAMSAP2	http://amigo.geneontology.org/amigo/term/GO:0051011
cellular response to leucine starvation	Gene Ontology	GO:1990253	1	8	0.218638	0.375539	MTOR	http://amigo.geneontology.org/amigo/term/GO:1990253
protein kinase regulator activity	Gene Ontology	GO:0019887	1	8	0.218638	0.375539	PRKAG2	http://amigo.geneontology.org/amigo/term/GO:0019887
mesodermal cell differentiation	Gene Ontology	GO:0048333	1	8	0.218638	0.375539	ITGB4	http://amigo.geneontology.org/amigo/term/GO:0048333
positive regulation of RNA polymerase II transcription preinitiation complex assembly	Gene Ontology	GO:0045899	1	8	0.218638	0.375539	ESR1	http://amigo.geneontology.org/amigo/term/GO:0045899
positive regulation of DNA methylation-dependent heterochromatin assembly	Gene Ontology	GO:0090309	1	8	0.218638	0.375539	ATF7IP	http://amigo.geneontology.org/amigo/term/GO:0090309
embryonic viscerocranium morphogenesis	Gene Ontology	GO:0048703	1	8	0.218638	0.375539	LHX1	http://amigo.geneontology.org/amigo/term/GO:0048703
G protein-coupled adenosine receptor signaling pathway	Gene Ontology	GO:0001973	1	8	0.218638	0.375539	ADORA2B	http://amigo.geneontology.org/amigo/term/GO:0001973
positive regulation of DNA-directed DNA polymerase activity	Gene Ontology	GO:1900264	1	8	0.218638	0.375539	RFC3	http://amigo.geneontology.org/amigo/term/GO:1900264
cardiac septum development	Gene Ontology	GO:0003279	1	8	0.218638	0.375539	PCSK5	http://amigo.geneontology.org/amigo/term/GO:0003279
Sin3 complex	Gene Ontology	GO:0016580	1	8	0.218638	0.375539	NCOR1	http://amigo.geneontology.org/amigo/term/GO:0016580
mammary gland epithelial cell proliferation	Gene Ontology	GO:0033598	1	8	0.218638	0.375539	BTRC	http://amigo.geneontology.org/amigo/term/GO:0033598
amyloid-beta metabolic process	Gene Ontology	GO:0050435	1	8	0.218638	0.375539	MME	http://amigo.geneontology.org/amigo/term/GO:0050435
node of Ranvier	Gene Ontology	GO:0033268	1	8	0.218638	0.375539	SPOCK1	http://amigo.geneontology.org/amigo/term/GO:0033268
integrin activation	Gene Ontology	GO:0033622	1	8	0.218638	0.375539	TLN1	http://amigo.geneontology.org/amigo/term/GO:0033622
transporter activity	Gene Ontology	GO:0005215	1	8	0.218638	0.375539	TMEM184A	http://amigo.geneontology.org/amigo/term/GO:0005215
hepatocyte growth factor receptor signaling pathway	Gene Ontology	GO:0048012	1	8	0.218638	0.375539	NRP1	http://amigo.geneontology.org/amigo/term/GO:0048012
regulation of cell-cell adhesion	Gene Ontology	GO:0022407	1	8	0.218638	0.375539	MINK1	http://amigo.geneontology.org/amigo/term/GO:0022407
sodium:potassium-exchanging ATPase complex	Gene Ontology	GO:0005890	1	8	0.218638	0.375539	ATP1A4	http://amigo.geneontology.org/amigo/term/GO:0005890
dosage compensation by inactivation of X chromosome	Gene Ontology	GO:0009048	1	8	0.218638	0.375539	EXOSC10	http://amigo.geneontology.org/amigo/term/GO:0009048
anatomical structure formation involved in morphogenesis	Gene Ontology	GO:0048646	1	8	0.218638	0.375539	LHX1	http://amigo.geneontology.org/amigo/term/GO:0048646
glucocorticoid receptor binding	Gene Ontology	GO:0035259	1	8	0.218638	0.375539	TACC1	http://amigo.geneontology.org/amigo/term/GO:0035259
estradiol 17-beta-dehydrogenase activity	Gene Ontology	GO:0004303	1	8	0.218638	0.375539	HSD17B1	http://amigo.geneontology.org/amigo/term/GO:0004303
negative regulation of sprouting angiogenesis	Gene Ontology	GO:1903671	1	8	0.218638	0.375539	EPN1	http://amigo.geneontology.org/amigo/term/GO:1903671
chondroitin sulfate proteoglycan biosynthetic process	Gene Ontology	GO:0050650	1	8	0.218638	0.375539	B3GAT3	http://amigo.geneontology.org/amigo/term/GO:0050650
cellular phosphate ion homeostasis	Gene Ontology	GO:0030643	1	8	0.218638	0.375539	SLC34A3	http://amigo.geneontology.org/amigo/term/GO:0030643
rRNA transcription	Gene Ontology	GO:0009303	1	8	0.218638	0.375539	POLR1B	http://amigo.geneontology.org/amigo/term/GO:0009303
SCAR complex	Gene Ontology	GO:0031209	1	8	0.218638	0.375539	CYFIP1	http://amigo.geneontology.org/amigo/term/GO:0031209
cellular response to UV-B	Gene Ontology	GO:0071493	1	8	0.218638	0.375539	MME	http://amigo.geneontology.org/amigo/term/GO:0071493
clathrin-coated vesicle membrane	Gene Ontology	GO:0030665	1	8	0.218638	0.375539	AP1M1	http://amigo.geneontology.org/amigo/term/GO:0030665
cytoskeletal anchor activity	Gene Ontology	GO:0008093	1	8	0.218638	0.375539	GAS2L3	http://amigo.geneontology.org/amigo/term/GO:0008093
head development	Gene Ontology	GO:0060322	1	8	0.218638	0.375539	LHX1	http://amigo.geneontology.org/amigo/term/GO:0060322
translation activator activity	Gene Ontology	GO:0008494	1	8	0.218638	0.375539	PAIP1	http://amigo.geneontology.org/amigo/term/GO:0008494
peroxisomal matrix	Gene Ontology	GO:0005782	1	8	0.218638	0.375539	AGXT	http://amigo.geneontology.org/amigo/term/GO:0005782
response to UV-C	Gene Ontology	GO:0010225	1	8	0.218638	0.375539	WRN	http://amigo.geneontology.org/amigo/term/GO:0010225
cardiac epithelial to mesenchymal transition	Gene Ontology	GO:0060317	1	8	0.218638	0.375539	TGFBR1	http://amigo.geneontology.org/amigo/term/GO:0060317
Golgi-associated vesicle	Gene Ontology	GO:0005798	1	8	0.218638	0.375539	MAP6	http://amigo.geneontology.org/amigo/term/GO:0005798
cobalamin binding	Gene Ontology	GO:0031419	1	8	0.218638	0.375539	TCN1	http://amigo.geneontology.org/amigo/term/GO:0031419
vasculature development	Gene Ontology	GO:0001944	1	8	0.218638	0.375539	RIC8A	http://amigo.geneontology.org/amigo/term/GO:0001944
positive regulation of vascular endothelial growth factor receptor signaling pathway	Gene Ontology	GO:0030949	1	8	0.218638	0.375539	FGF10	http://amigo.geneontology.org/amigo/term/GO:0030949
ligand-gated sodium channel activity	Gene Ontology	GO:0015280	1	8	0.218638	0.375539	SCNN1A	http://amigo.geneontology.org/amigo/term/GO:0015280
arylsulfatase activity	Gene Ontology	GO:0004065	1	8	0.218638	0.375539	ARSG	http://amigo.geneontology.org/amigo/term/GO:0004065
striated muscle thin filament	Gene Ontology	GO:0005865	1	8	0.218638	0.375539	LMOD3	http://amigo.geneontology.org/amigo/term/GO:0005865
cell morphogenesis involved in neuron differentiation	Gene Ontology	GO:0048667	1	8	0.218638	0.375539	UNK	http://amigo.geneontology.org/amigo/term/GO:0048667
ciliary transition fiber	Gene Ontology	GO:0097539	1	8	0.218638	0.375539	NIN	http://amigo.geneontology.org/amigo/term/GO:0097539
axon extension involved in axon guidance	Gene Ontology	GO:0048846	1	8	0.218638	0.375539	NRP1	http://amigo.geneontology.org/amigo/term/GO:0048846
visual perception	Gene Ontology	GO:0007601	5	114	0.220257	0.377888	RPE65|NOB1|ROM1|COL11A1|PDE6C	http://amigo.geneontology.org/amigo/term/GO:0007601
RNA polymerase II transcription regulatory region sequence-specific DNA binding	Gene Ontology	GO:0000977	8	205	0.220681	0.37816	LHX1|LHX5|BNC2|CREB3|MNT|RXRA|TESMIN|NCOR1	http://amigo.geneontology.org/amigo/term/GO:0000977
BMP signaling pathway	Gene Ontology	GO:0030509	3	57	0.220918	0.37816	SMAD5|PDCD4|ID1	http://amigo.geneontology.org/amigo/term/GO:0030509
microtubule organizing center	Gene Ontology	GO:0005815	3	57	0.220918	0.37816	BIRC6|ERCC6L2|SPECC1	http://amigo.geneontology.org/amigo/term/GO:0005815
ubiquitin-dependent ERAD pathway	Gene Ontology	GO:0030433	3	57	0.220918	0.37816	VCP|UBE4B|SEL1L	http://amigo.geneontology.org/amigo/term/GO:0030433
cell division	Gene Ontology	GO:0051301	6	144	0.221144	0.378332	BECN1|ZWINT|MASTL|CENPS|SYCP3|SPC25	http://amigo.geneontology.org/amigo/term/GO:0051301
cellular_component	Gene Ontology	GO:0005575	2	31	0.224076	0.381182	QRFP|PCID2	http://amigo.geneontology.org/amigo/term/GO:0005575
adult walking behavior	Gene Ontology	GO:0007628	2	31	0.224076	0.381182	OXR1|DRD2	http://amigo.geneontology.org/amigo/term/GO:0007628
embryonic limb morphogenesis	Gene Ontology	GO:0030326	2	31	0.224076	0.381182	WDR19|FGFR1	http://amigo.geneontology.org/amigo/term/GO:0030326
positive regulation of smoothened signaling pathway	Gene Ontology	GO:0045880	2	31	0.224076	0.381182	EVC|DLG5	http://amigo.geneontology.org/amigo/term/GO:0045880
cell adhesion molecule binding	Gene Ontology	GO:0050839	2	31	0.224076	0.381182	TGFBI|PVR	http://amigo.geneontology.org/amigo/term/GO:0050839
meiotic cell cycle	Gene Ontology	GO:0051321	2	31	0.224076	0.381182	SLC26A8|SYCP3	http://amigo.geneontology.org/amigo/term/GO:0051321
positive regulation of MAP kinase activity	Gene Ontology	GO:0043406	2	31	0.224076	0.381182	KIT|FGFR1	http://amigo.geneontology.org/amigo/term/GO:0043406
immunological synapse	Gene Ontology	GO:0001772	2	31	0.224076	0.381182	PRKAR1A|FYB2	http://amigo.geneontology.org/amigo/term/GO:0001772
double-strand break repair via homologous recombination	Gene Ontology	GO:0000724	3	58	0.228059	0.382388	ZSWIM7|SLX4|RPA2	http://amigo.geneontology.org/amigo/term/GO:0000724
MAPK cascade	Gene Ontology	GO:0000165	3	58	0.228059	0.382388	MINK1|NLK|MAP4K3	http://amigo.geneontology.org/amigo/term/GO:0000165
extracellular exosome	Gene Ontology	GO:0070062	3	58	0.228059	0.382388	NAGLU|ALB|SCNN1A	http://amigo.geneontology.org/amigo/term/GO:0070062
phosphatase activity	Gene Ontology	GO:0016791	2	32	0.234115	0.382388	PLPP5|NT5C3A	http://amigo.geneontology.org/amigo/term/GO:0016791
receptor internalization	Gene Ontology	GO:0031623	2	32	0.234115	0.382388	CALCRL|CAV1	http://amigo.geneontology.org/amigo/term/GO:0031623
fertilization	Gene Ontology	GO:0009566	2	32	0.234115	0.382388	BBS1|ATP1A4	http://amigo.geneontology.org/amigo/term/GO:0009566
symporter activity	Gene Ontology	GO:0015293	2	32	0.234115	0.382388	SLC1A7|SLC1A1	http://amigo.geneontology.org/amigo/term/GO:0015293
multivesicular body	Gene Ontology	GO:0005771	2	32	0.234115	0.382388	PRKAR1A|SFTPB	http://amigo.geneontology.org/amigo/term/GO:0005771
basolateral plasma membrane	Gene Ontology	GO:0016323	5	117	0.235087	0.382388	CLDN8|SLC4A4|LRRC7|SLC22A7|SLC2A9	http://amigo.geneontology.org/amigo/term/GO:0016323
extracellular matrix organization	Gene Ontology	GO:0030198	5	117	0.235087	0.382388	TGFBI|PDGFRA|COL11A1|ADAMTS3|VTN	http://amigo.geneontology.org/amigo/term/GO:0030198
early phagosome	Gene Ontology	GO:0032009	1	9	0.23977	0.382388	RAB5A	http://amigo.geneontology.org/amigo/term/GO:0032009
positive regulation of acrosome reaction	Gene Ontology	GO:2000344	1	9	0.23977	0.382388	PLCB1	http://amigo.geneontology.org/amigo/term/GO:2000344
regulation of DNA-binding transcription factor activity	Gene Ontology	GO:0051090	1	9	0.23977	0.382388	POU4F1	http://amigo.geneontology.org/amigo/term/GO:0051090
sodium ion import across plasma membrane	Gene Ontology	GO:0098719	1	9	0.23977	0.382388	SLC9A9	http://amigo.geneontology.org/amigo/term/GO:0098719
positive regulation of endopeptidase activity	Gene Ontology	GO:0010950	1	9	0.23977	0.382388	PSME3	http://amigo.geneontology.org/amigo/term/GO:0010950
negative regulation of MAPK cascade	Gene Ontology	GO:0043409	1	9	0.23977	0.382388	LEMD2	http://amigo.geneontology.org/amigo/term/GO:0043409
smooth muscle cell differentiation	Gene Ontology	GO:0051145	1	9	0.23977	0.382388	FGF10	http://amigo.geneontology.org/amigo/term/GO:0051145
regulation of ventricular cardiac muscle cell action potential	Gene Ontology	GO:0098911	1	9	0.23977	0.382388	CAV1	http://amigo.geneontology.org/amigo/term/GO:0098911
regulation of pH	Gene Ontology	GO:0006885	1	9	0.23977	0.382388	EDNRB	http://amigo.geneontology.org/amigo/term/GO:0006885
positive regulation of vascular endothelial cell proliferation	Gene Ontology	GO:1905564	1	9	0.23977	0.382388	FGFR1	http://amigo.geneontology.org/amigo/term/GO:1905564
type I interferon signaling pathway	Gene Ontology	GO:0060337	1	9	0.23977	0.382388	IFNAR2	http://amigo.geneontology.org/amigo/term/GO:0060337
bleb assembly	Gene Ontology	GO:0032060	1	9	0.23977	0.382388	EMP1	http://amigo.geneontology.org/amigo/term/GO:0032060
sulfur compound metabolic process	Gene Ontology	GO:0006790	1	9	0.23977	0.382388	ARSG	http://amigo.geneontology.org/amigo/term/GO:0006790
retinoid X receptor binding	Gene Ontology	GO:0046965	1	9	0.23977	0.382388	TACC1	http://amigo.geneontology.org/amigo/term/GO:0046965
cerebellar Purkinje cell layer development	Gene Ontology	GO:0021680	1	9	0.23977	0.382388	NAGLU	http://amigo.geneontology.org/amigo/term/GO:0021680
MAP-kinase scaffold activity	Gene Ontology	GO:0005078	1	9	0.23977	0.382388	MAP2K1	http://amigo.geneontology.org/amigo/term/GO:0005078
mast cell degranulation	Gene Ontology	GO:0043303	1	9	0.23977	0.382388	KIT	http://amigo.geneontology.org/amigo/term/GO:0043303
protein O-linked glycosylation via serine	Gene Ontology	GO:0018242	1	9	0.23977	0.382388	MGAT5B	http://amigo.geneontology.org/amigo/term/GO:0018242
endocardial cushion morphogenesis	Gene Ontology	GO:0003203	1	9	0.23977	0.382388	TBX2	http://amigo.geneontology.org/amigo/term/GO:0003203
AP-2 adaptor complex	Gene Ontology	GO:0030122	1	9	0.23977	0.382388	TBC1D5	http://amigo.geneontology.org/amigo/term/GO:0030122
sodium:potassium-exchanging ATPase activity	Gene Ontology	GO:0005391	1	9	0.23977	0.382388	ATP1A4	http://amigo.geneontology.org/amigo/term/GO:0005391
response to zinc ion	Gene Ontology	GO:0010043	1	9	0.23977	0.382388	PAM	http://amigo.geneontology.org/amigo/term/GO:0010043
immunoglobulin mediated immune response	Gene Ontology	GO:0016064	1	9	0.23977	0.382388	INPP5D	http://amigo.geneontology.org/amigo/term/GO:0016064
signaling adaptor activity	Gene Ontology	GO:0035591	1	9	0.23977	0.382388	SARM1	http://amigo.geneontology.org/amigo/term/GO:0035591
clathrin adaptor complex	Gene Ontology	GO:0030131	1	9	0.23977	0.382388	AP1M1	http://amigo.geneontology.org/amigo/term/GO:0030131
pre-mRNA intronic binding	Gene Ontology	GO:0097157	1	9	0.23977	0.382388	EP300	http://amigo.geneontology.org/amigo/term/GO:0097157
vasoconstriction	Gene Ontology	GO:0042310	1	9	0.23977	0.382388	CAV1	http://amigo.geneontology.org/amigo/term/GO:0042310
negative regulation of platelet aggregation	Gene Ontology	GO:0090331	1	9	0.23977	0.382388	PRKG1	http://amigo.geneontology.org/amigo/term/GO:0090331
xenobiotic transport	Gene Ontology	GO:0042908	1	9	0.23977	0.382388	SLC18A1	http://amigo.geneontology.org/amigo/term/GO:0042908
collagen biosynthetic process	Gene Ontology	GO:0032964	1	9	0.23977	0.382388	ADAMTS3	http://amigo.geneontology.org/amigo/term/GO:0032964
melanosome organization	Gene Ontology	GO:0032438	1	9	0.23977	0.382388	TYRP1	http://amigo.geneontology.org/amigo/term/GO:0032438
activin binding	Gene Ontology	GO:0048185	1	9	0.23977	0.382388	TGFBR1	http://amigo.geneontology.org/amigo/term/GO:0048185
platelet-derived growth factor binding	Gene Ontology	GO:0048407	1	9	0.23977	0.382388	PDGFRA	http://amigo.geneontology.org/amigo/term/GO:0048407
behavioral response to cocaine	Gene Ontology	GO:0048148	1	9	0.23977	0.382388	DRD2	http://amigo.geneontology.org/amigo/term/GO:0048148
epithelial cilium movement involved in extracellular fluid movement	Gene Ontology	GO:0003351	1	9	0.23977	0.382388	KIF27	http://amigo.geneontology.org/amigo/term/GO:0003351
embryonic heart tube development	Gene Ontology	GO:0035050	1	9	0.23977	0.382388	MED1	http://amigo.geneontology.org/amigo/term/GO:0035050
lipoprotein transport	Gene Ontology	GO:0042953	1	9	0.23977	0.382388	MIA3	http://amigo.geneontology.org/amigo/term/GO:0042953
negative regulation of intrinsic apoptotic signaling pathway in response to DNA damage by p53 class mediator	Gene Ontology	GO:1902166	1	9	0.23977	0.382388	SIRT1	http://amigo.geneontology.org/amigo/term/GO:1902166
gonad development	Gene Ontology	GO:0008406	1	9	0.23977	0.382388	WDR19	http://amigo.geneontology.org/amigo/term/GO:0008406
positive regulation of extrinsic apoptotic signaling pathway via death domain receptors	Gene Ontology	GO:1902043	1	9	0.23977	0.382388	PEA15	http://amigo.geneontology.org/amigo/term/GO:1902043
negative regulation of systemic arterial blood pressure	Gene Ontology	GO:0003085	1	9	0.23977	0.382388	ARHGAP42	http://amigo.geneontology.org/amigo/term/GO:0003085
NIK/NF-kappaB signaling	Gene Ontology	GO:0038061	1	9	0.23977	0.382388	MAP3K14	http://amigo.geneontology.org/amigo/term/GO:0038061
double-stranded telomeric DNA binding	Gene Ontology	GO:0003691	1	9	0.23977	0.382388	TERF2	http://amigo.geneontology.org/amigo/term/GO:0003691
condensed nuclear chromosome kinetochore	Gene Ontology	GO:0000778	1	9	0.23977	0.382388	BUB1B	http://amigo.geneontology.org/amigo/term/GO:0000778
positive regulation of toll-like receptor 4 signaling pathway	Gene Ontology	GO:0034145	1	9	0.23977	0.382388	TIRAP	http://amigo.geneontology.org/amigo/term/GO:0034145
histone H3-K36 methylation	Gene Ontology	GO:0010452	1	9	0.23977	0.382388	NSD3	http://amigo.geneontology.org/amigo/term/GO:0010452
sympathetic ganglion development	Gene Ontology	GO:0061549	1	9	0.23977	0.382388	NRP1	http://amigo.geneontology.org/amigo/term/GO:0061549
insulin-like growth factor receptor signaling pathway	Gene Ontology	GO:0048009	1	9	0.23977	0.382388	PLCB1	http://amigo.geneontology.org/amigo/term/GO:0048009
heparan sulfate proteoglycan biosynthetic process	Gene Ontology	GO:0015012	1	9	0.23977	0.382388	B3GAT3	http://amigo.geneontology.org/amigo/term/GO:0015012
intra-S DNA damage checkpoint	Gene Ontology	GO:0031573	1	9	0.23977	0.382388	MUS81	http://amigo.geneontology.org/amigo/term/GO:0031573
negative regulation of activated T cell proliferation	Gene Ontology	GO:0046007	1	9	0.23977	0.382388	PRKAR1A	http://amigo.geneontology.org/amigo/term/GO:0046007
regulation of androgen receptor signaling pathway	Gene Ontology	GO:0060765	1	9	0.23977	0.382388	EP300	http://amigo.geneontology.org/amigo/term/GO:0060765
commissural neuron axon guidance	Gene Ontology	GO:0071679	1	9	0.23977	0.382388	NRP1	http://amigo.geneontology.org/amigo/term/GO:0071679
striatum development	Gene Ontology	GO:0021756	1	9	0.23977	0.382388	BBS1	http://amigo.geneontology.org/amigo/term/GO:0021756
phosphatidylinositol bisphosphate binding	Gene Ontology	GO:1902936	1	9	0.23977	0.382388	KCNH1	http://amigo.geneontology.org/amigo/term/GO:1902936
ribosomal large subunit binding	Gene Ontology	GO:0043023	1	9	0.23977	0.382388	EIF6	http://amigo.geneontology.org/amigo/term/GO:0043023
glycine binding	Gene Ontology	GO:0016594	1	9	0.23977	0.382388	SRR	http://amigo.geneontology.org/amigo/term/GO:0016594
semaphorin receptor activity	Gene Ontology	GO:0017154	1	9	0.23977	0.382388	NRP1	http://amigo.geneontology.org/amigo/term/GO:0017154
AMP binding	Gene Ontology	GO:0016208	1	9	0.23977	0.382388	PRKAG2	http://amigo.geneontology.org/amigo/term/GO:0016208
modification-dependent protein catabolic process	Gene Ontology	GO:0019941	1	9	0.23977	0.382388	UBB	http://amigo.geneontology.org/amigo/term/GO:0019941
negative regulation of bone resorption	Gene Ontology	GO:0045779	1	9	0.23977	0.382388	INPP5D	http://amigo.geneontology.org/amigo/term/GO:0045779
sodium ion export across plasma membrane	Gene Ontology	GO:0036376	1	9	0.23977	0.382388	SLC4A4	http://amigo.geneontology.org/amigo/term/GO:0036376
MAP kinase kinase activity	Gene Ontology	GO:0004708	1	9	0.23977	0.382388	MAP2K1	http://amigo.geneontology.org/amigo/term/GO:0004708
telencephalon development	Gene Ontology	GO:0021537	1	9	0.23977	0.382388	LHX1	http://amigo.geneontology.org/amigo/term/GO:0021537
regulation of cell-matrix adhesion	Gene Ontology	GO:0001952	1	9	0.23977	0.382388	MINK1	http://amigo.geneontology.org/amigo/term/GO:0001952
ion channel activity	Gene Ontology	GO:0005216	1	9	0.23977	0.382388	TRPV6	http://amigo.geneontology.org/amigo/term/GO:0005216
positive regulation of intracellular estrogen receptor signaling pathway	Gene Ontology	GO:0033148	1	9	0.23977	0.382388	MED1	http://amigo.geneontology.org/amigo/term/GO:0033148
positive regulation of leukocyte adhesion to vascular endothelial cell	Gene Ontology	GO:1904996	1	9	0.23977	0.382388	NFAT5	http://amigo.geneontology.org/amigo/term/GO:1904996
phosphotransferase activity, alcohol group as acceptor	Gene Ontology	GO:0016773	1	9	0.23977	0.382388	FAM20A	http://amigo.geneontology.org/amigo/term/GO:0016773
activation of adenylate cyclase activity	Gene Ontology	GO:0007190	1	9	0.23977	0.382388	ADRB3	http://amigo.geneontology.org/amigo/term/GO:0007190
facial nerve structural organization	Gene Ontology	GO:0021612	1	9	0.23977	0.382388	NRP1	http://amigo.geneontology.org/amigo/term/GO:0021612
GDP-dissociation inhibitor activity	Gene Ontology	GO:0005092	1	9	0.23977	0.382388	SH3BP4	http://amigo.geneontology.org/amigo/term/GO:0005092
integral component of mitochondrial membrane	Gene Ontology	GO:0032592	1	9	0.23977	0.382388	ADCK1	http://amigo.geneontology.org/amigo/term/GO:0032592
semaphorin-plexin signaling pathway involved in axon guidance	Gene Ontology	GO:1902287	1	9	0.23977	0.382388	NRP1	http://amigo.geneontology.org/amigo/term/GO:1902287
sodium-independent organic anion transmembrane transporter activity	Gene Ontology	GO:0015347	1	9	0.23977	0.382388	SLCO3A1	http://amigo.geneontology.org/amigo/term/GO:0015347
negative regulation of innate immune response	Gene Ontology	GO:0045824	1	9	0.23977	0.382388	DRD2	http://amigo.geneontology.org/amigo/term/GO:0045824
signal transduction in response to DNA damage	Gene Ontology	GO:0042770	1	9	0.23977	0.382388	ABL1	http://amigo.geneontology.org/amigo/term/GO:0042770
inositol phosphate biosynthetic process	Gene Ontology	GO:0032958	1	9	0.23977	0.382388	PPIP5K2	http://amigo.geneontology.org/amigo/term/GO:0032958
negative thymic T cell selection	Gene Ontology	GO:0045060	1	9	0.23977	0.382388	CCR7	http://amigo.geneontology.org/amigo/term/GO:0045060
centriole-centriole cohesion	Gene Ontology	GO:0010457	1	9	0.23977	0.382388	NIN	http://amigo.geneontology.org/amigo/term/GO:0010457
lysosomal lumen acidification	Gene Ontology	GO:0007042	1	9	0.23977	0.382388	TMEM199	http://amigo.geneontology.org/amigo/term/GO:0007042
SUMO binding	Gene Ontology	GO:0032183	1	9	0.23977	0.382388	HABP4	http://amigo.geneontology.org/amigo/term/GO:0032183
negative regulation of gene expression, epigenetic	Gene Ontology	GO:0045814	1	9	0.23977	0.382388	EPC1	http://amigo.geneontology.org/amigo/term/GO:0045814
-	Gene Ontology	GO:0042629	1	9	0.23977	0.382388	KIT	http://amigo.geneontology.org/amigo/term/GO:0042629
urate metabolic process	Gene Ontology	GO:0046415	1	9	0.23977	0.382388	SLC2A9	http://amigo.geneontology.org/amigo/term/GO:0046415
positive regulation of dendritic spine morphogenesis	Gene Ontology	GO:0061003	1	9	0.23977	0.382388	DHX36	http://amigo.geneontology.org/amigo/term/GO:0061003
inositol phosphate-mediated signaling	Gene Ontology	GO:0048016	1	9	0.23977	0.382388	ITPR3	http://amigo.geneontology.org/amigo/term/GO:0048016
muscle structure development	Gene Ontology	GO:0061061	1	9	0.23977	0.382388	PDLIM5	http://amigo.geneontology.org/amigo/term/GO:0061061
lysosomal lumen	Gene Ontology	GO:0043202	1	9	0.23977	0.382388	PLBD2	http://amigo.geneontology.org/amigo/term/GO:0043202
thioesterase binding	Gene Ontology	GO:0031996	1	9	0.23977	0.382388	TRAF1	http://amigo.geneontology.org/amigo/term/GO:0031996
positive regulation of endothelial cell differentiation	Gene Ontology	GO:0045603	1	9	0.23977	0.382388	ATOH8	http://amigo.geneontology.org/amigo/term/GO:0045603
transcription factor TFIIH holo complex	Gene Ontology	GO:0005675	1	9	0.23977	0.382388	CCNH	http://amigo.geneontology.org/amigo/term/GO:0005675
negative regulation of protein import into nucleus	Gene Ontology	GO:0042308	1	9	0.23977	0.382388	ANGPT1	http://amigo.geneontology.org/amigo/term/GO:0042308
membrane protein proteolysis	Gene Ontology	GO:0033619	1	9	0.23977	0.382388	NAPSA	http://amigo.geneontology.org/amigo/term/GO:0033619
nucleotide metabolic process	Gene Ontology	GO:0009117	1	9	0.23977	0.382388	NT5C3A	http://amigo.geneontology.org/amigo/term/GO:0009117
cardiac muscle tissue development	Gene Ontology	GO:0048738	1	9	0.23977	0.382388	TBX2	http://amigo.geneontology.org/amigo/term/GO:0048738
cellular response to interleukin-7	Gene Ontology	GO:0098761	1	9	0.23977	0.382388	ATP5F1B	http://amigo.geneontology.org/amigo/term/GO:0098761
polynucleotide adenylyltransferase activity	Gene Ontology	GO:0004652	1	9	0.23977	0.382388	TENT2	http://amigo.geneontology.org/amigo/term/GO:0004652
protein kinase A catalytic subunit binding	Gene Ontology	GO:0034236	1	9	0.23977	0.382388	PRKAR1A	http://amigo.geneontology.org/amigo/term/GO:0034236
RNA catabolic process	Gene Ontology	GO:0006401	1	9	0.23977	0.382388	RNASEH2B	http://amigo.geneontology.org/amigo/term/GO:0006401
regulation of fibroblast migration	Gene Ontology	GO:0010762	1	9	0.23977	0.382388	FER	http://amigo.geneontology.org/amigo/term/GO:0010762
condensed chromosome outer kinetochore	Gene Ontology	GO:0000940	1	9	0.23977	0.382388	BUB1B	http://amigo.geneontology.org/amigo/term/GO:0000940
protein N-terminus binding	Gene Ontology	GO:0047485	3	60	0.242464	0.386479	MAP2K1|SMARCE1|PEX14	http://amigo.geneontology.org/amigo/term/GO:0047485
single fertilization	Gene Ontology	GO:0007338	2	33	0.24418	0.386554	TRPC6|TRPC7	http://amigo.geneontology.org/amigo/term/GO:0007338
ATPase-coupled transmembrane transporter activity	Gene Ontology	GO:0042626	2	33	0.24418	0.386554	ATP6V1D|RALBP1	http://amigo.geneontology.org/amigo/term/GO:0042626
sensory perception of pain	Gene Ontology	GO:0019233	2	33	0.24418	0.386554	MME|DLG2	http://amigo.geneontology.org/amigo/term/GO:0019233
rRNA binding	Gene Ontology	GO:0019843	2	33	0.24418	0.386554	RPS11|UTP25	http://amigo.geneontology.org/amigo/term/GO:0019843
cellular response to glucose starvation	Gene Ontology	GO:0042149	2	33	0.24418	0.386554	PRKAG2|BECN1	http://amigo.geneontology.org/amigo/term/GO:0042149
Golgi cisterna membrane	Gene Ontology	GO:0032580	2	33	0.24418	0.386554	B4GALNT4|HACE1	http://amigo.geneontology.org/amigo/term/GO:0032580
anion transmembrane transport	Gene Ontology	GO:0098656	2	33	0.24418	0.386554	SLC4A4|SLC9A9	http://amigo.geneontology.org/amigo/term/GO:0098656
cellular response to growth factor stimulus	Gene Ontology	GO:0071363	2	33	0.24418	0.386554	TGFBR1|URI1	http://amigo.geneontology.org/amigo/term/GO:0071363
chondrocyte differentiation	Gene Ontology	GO:0002062	2	33	0.24418	0.386554	CREB3L2|FGFR1	http://amigo.geneontology.org/amigo/term/GO:0002062
intracellular anatomical structure	Gene Ontology	GO:0005622	2	33	0.24418	0.386554	SNTB2|DHX35	http://amigo.geneontology.org/amigo/term/GO:0005622
positive regulation of cell adhesion	Gene Ontology	GO:0045785	2	33	0.24418	0.386554	ANGPT1|BAG4	http://amigo.geneontology.org/amigo/term/GO:0045785
G2/M transition of mitotic cell cycle	Gene Ontology	GO:0000086	2	33	0.24418	0.386554	PLCB1|MASTL	http://amigo.geneontology.org/amigo/term/GO:0000086
long-term synaptic potentiation	Gene Ontology	GO:0060291	2	33	0.24418	0.386554	ITPR3|NTRK2	http://amigo.geneontology.org/amigo/term/GO:0060291
histone binding	Gene Ontology	GO:0042393	5	119	0.245125	0.387847	SIRT1|SET|BCAS3|WDTC1|L3MBTL2	http://amigo.geneontology.org/amigo/term/GO:0042393
T cell receptor signaling pathway	Gene Ontology	GO:0050852	3	61	0.249722	0.388321	ABL1|MALT1|FYB2	http://amigo.geneontology.org/amigo/term/GO:0050852
microtubule-based movement	Gene Ontology	GO:0007018	3	61	0.249722	0.388321	DYNC1I2|KIF1B|KTN1	http://amigo.geneontology.org/amigo/term/GO:0007018
nervous system development	Gene Ontology	GO:0007399	4	90	0.24978	0.388321	PCSK2|TGFBR1|NAV2|RBFOX2	http://amigo.geneontology.org/amigo/term/GO:0007399
circadian rhythm	Gene Ontology	GO:0007623	2	34	0.254261	0.388321	EP300|NTRK2	http://amigo.geneontology.org/amigo/term/GO:0007623
DNA helicase activity	Gene Ontology	GO:0003678	2	34	0.254261	0.388321	MCM3|DHX36	http://amigo.geneontology.org/amigo/term/GO:0003678
ubiquitin conjugating enzyme activity	Gene Ontology	GO:0061631	2	34	0.254261	0.388321	UBE2V1|UBE2E2	http://amigo.geneontology.org/amigo/term/GO:0061631
drug binding	Gene Ontology	GO:0008144	2	34	0.254261	0.388321	DRD2|ALB	http://amigo.geneontology.org/amigo/term/GO:0008144
negative regulation of cold-induced thermogenesis	Gene Ontology	GO:0120163	2	34	0.254261	0.388321	ACTN3|ID1	http://amigo.geneontology.org/amigo/term/GO:0120163
protein kinase C binding	Gene Ontology	GO:0005080	2	34	0.254261	0.388321	ABL1|TIRAP	http://amigo.geneontology.org/amigo/term/GO:0005080
positive regulation of protein-containing complex assembly	Gene Ontology	GO:0031334	2	34	0.254261	0.388321	VCP|TIRAP	http://amigo.geneontology.org/amigo/term/GO:0031334
P-body	Gene Ontology	GO:0000932	3	62	0.257012	0.388321	DCPS|PUM1|NOCT	http://amigo.geneontology.org/amigo/term/GO:0000932
protein transport	Gene Ontology	GO:0015031	7	184	0.260008	0.388321	COG8|KTN1|CALCRL|AP4S1|VAMP8|MIA3|UNC50	http://amigo.geneontology.org/amigo/term/GO:0015031
urogenital system development	Gene Ontology	GO:0001655	1	10	0.260331	0.388321	LHX1	http://amigo.geneontology.org/amigo/term/GO:0001655
mesoderm development	Gene Ontology	GO:0007498	1	10	0.260331	0.388321	POU4F1	http://amigo.geneontology.org/amigo/term/GO:0007498
negative regulation of glucose import	Gene Ontology	GO:0046325	1	10	0.260331	0.388321	PEA15	http://amigo.geneontology.org/amigo/term/GO:0046325
neuron cell-cell adhesion	Gene Ontology	GO:0007158	1	10	0.260331	0.388321	ASTN1	http://amigo.geneontology.org/amigo/term/GO:0007158
regulation of epithelial to mesenchymal transition	Gene Ontology	GO:0010717	1	10	0.260331	0.388321	TGFBR1	http://amigo.geneontology.org/amigo/term/GO:0010717
single strand break repair	Gene Ontology	GO:0000012	1	10	0.260331	0.388321	SIRT1	http://amigo.geneontology.org/amigo/term/GO:0000012
melanin biosynthetic process	Gene Ontology	GO:0042438	1	10	0.260331	0.388321	TYRP1	http://amigo.geneontology.org/amigo/term/GO:0042438
mitogen-activated protein kinase kinase binding	Gene Ontology	GO:0031434	1	10	0.260331	0.388321	TRIB2	http://amigo.geneontology.org/amigo/term/GO:0031434
retinal metabolic process	Gene Ontology	GO:0042574	1	10	0.260331	0.388321	RPE65	http://amigo.geneontology.org/amigo/term/GO:0042574
chromocenter	Gene Ontology	GO:0010369	1	10	0.260331	0.388321	OIP5	http://amigo.geneontology.org/amigo/term/GO:0010369
positive regulation of fibroblast migration	Gene Ontology	GO:0010763	1	10	0.260331	0.388321	BAG4	http://amigo.geneontology.org/amigo/term/GO:0010763
epithelial cell development	Gene Ontology	GO:0002064	1	10	0.260331	0.388321	ESR1	http://amigo.geneontology.org/amigo/term/GO:0002064
replicative senescence	Gene Ontology	GO:0090399	1	10	0.260331	0.388321	MME	http://amigo.geneontology.org/amigo/term/GO:0090399
Cul2-RING ubiquitin ligase complex	Gene Ontology	GO:0031462	1	10	0.260331	0.388321	ZER1	http://amigo.geneontology.org/amigo/term/GO:0031462
GABA receptor binding	Gene Ontology	GO:0050811	1	10	0.260331	0.388321	SHISA7	http://amigo.geneontology.org/amigo/term/GO:0050811
regulation of transforming growth factor beta receptor signaling pathway	Gene Ontology	GO:0017015	1	10	0.260331	0.388321	IL17F	http://amigo.geneontology.org/amigo/term/GO:0017015
mitochondrial respiratory chain complex III assembly	Gene Ontology	GO:0034551	1	10	0.260331	0.388321	TTC19	http://amigo.geneontology.org/amigo/term/GO:0034551
response to muscle stretch	Gene Ontology	GO:0035994	1	10	0.260331	0.388321	ANKRD1	http://amigo.geneontology.org/amigo/term/GO:0035994
WASH complex	Gene Ontology	GO:0071203	1	10	0.260331	0.388321	WASHC4	http://amigo.geneontology.org/amigo/term/GO:0071203
sperm connecting piece	Gene Ontology	GO:0097224	1	10	0.260331	0.388321	PRKAR1A	http://amigo.geneontology.org/amigo/term/GO:0097224
triglyceride biosynthetic process	Gene Ontology	GO:0019432	1	10	0.260331	0.388321	GPAT4	http://amigo.geneontology.org/amigo/term/GO:0019432
removal of superoxide radicals	Gene Ontology	GO:0019430	1	10	0.260331	0.388321	APOA4	http://amigo.geneontology.org/amigo/term/GO:0019430
bicarbonate transmembrane transporter activity	Gene Ontology	GO:0015106	1	10	0.260331	0.388321	SLC26A8	http://amigo.geneontology.org/amigo/term/GO:0015106
hydrolase activity, hydrolyzing O-glycosyl compounds	Gene Ontology	GO:0004553	1	10	0.260331	0.388321	CTBS	http://amigo.geneontology.org/amigo/term/GO:0004553
histone deubiquitination	Gene Ontology	GO:0016578	1	10	0.260331	0.388321	SUPT3H	http://amigo.geneontology.org/amigo/term/GO:0016578
mitochondrial ATP synthesis coupled proton transport	Gene Ontology	GO:0042776	1	10	0.260331	0.388321	ATP5F1B	http://amigo.geneontology.org/amigo/term/GO:0042776
pre-mRNA cleavage required for polyadenylation	Gene Ontology	GO:0098789	1	10	0.260331	0.388321	NUDT21	http://amigo.geneontology.org/amigo/term/GO:0098789
negative regulation of substrate adhesion-dependent cell spreading	Gene Ontology	GO:1900025	1	10	0.260331	0.388321	FBLN1	http://amigo.geneontology.org/amigo/term/GO:1900025
lens morphogenesis in camera-type eye	Gene Ontology	GO:0002089	1	10	0.260331	0.388321	BCAR3	http://amigo.geneontology.org/amigo/term/GO:0002089
kinetochore assembly	Gene Ontology	GO:0051382	1	10	0.260331	0.388321	CENPS	http://amigo.geneontology.org/amigo/term/GO:0051382
tRNA processing	Gene Ontology	GO:0008033	1	10	0.260331	0.388321	RPP30	http://amigo.geneontology.org/amigo/term/GO:0008033
suckling behavior	Gene Ontology	GO:0001967	1	10	0.260331	0.388321	POU4F1	http://amigo.geneontology.org/amigo/term/GO:0001967
inhibitory postsynaptic potential	Gene Ontology	GO:0060080	1	10	0.260331	0.388321	GRIK2	http://amigo.geneontology.org/amigo/term/GO:0060080
methylosome	Gene Ontology	GO:0034709	1	10	0.260331	0.388321	PRMT1	http://amigo.geneontology.org/amigo/term/GO:0034709
negative regulation of cell motility	Gene Ontology	GO:2000146	1	10	0.260331	0.388321	FBLN1	http://amigo.geneontology.org/amigo/term/GO:2000146
enamel mineralization	Gene Ontology	GO:0070166	1	10	0.260331	0.388321	FAM20A	http://amigo.geneontology.org/amigo/term/GO:0070166
positive regulation of blood pressure	Gene Ontology	GO:0045777	1	10	0.260331	0.388321	QRFP	http://amigo.geneontology.org/amigo/term/GO:0045777
signal peptide processing	Gene Ontology	GO:0006465	1	10	0.260331	0.388321	PCSK5	http://amigo.geneontology.org/amigo/term/GO:0006465
maintenance of gastrointestinal epithelium	Gene Ontology	GO:0030277	1	10	0.260331	0.388321	RBP4	http://amigo.geneontology.org/amigo/term/GO:0030277
MKS complex	Gene Ontology	GO:0036038	1	10	0.260331	0.388321	TMEM107	http://amigo.geneontology.org/amigo/term/GO:0036038
regulation of protein ubiquitination	Gene Ontology	GO:0031396	1	10	0.260331	0.388321	TGFBR1	http://amigo.geneontology.org/amigo/term/GO:0031396
proteasome assembly	Gene Ontology	GO:0043248	1	10	0.260331	0.388321	PSMD13	http://amigo.geneontology.org/amigo/term/GO:0043248
limb bud formation	Gene Ontology	GO:0060174	1	10	0.260331	0.388321	FGF10	http://amigo.geneontology.org/amigo/term/GO:0060174
positive regulation of transcription elongation from RNA polymerase II promoter	Gene Ontology	GO:0032968	1	10	0.260331	0.388321	CDK12	http://amigo.geneontology.org/amigo/term/GO:0032968
RNA polymerase II CTD heptapeptide repeat kinase activity	Gene Ontology	GO:0008353	1	10	0.260331	0.388321	CDK12	http://amigo.geneontology.org/amigo/term/GO:0008353
retinol binding	Gene Ontology	GO:0019841	1	10	0.260331	0.388321	RBP4	http://amigo.geneontology.org/amigo/term/GO:0019841
positive regulation of oligodendrocyte differentiation	Gene Ontology	GO:0048714	1	10	0.260331	0.388321	MTOR	http://amigo.geneontology.org/amigo/term/GO:0048714
signal transduction by protein phosphorylation	Gene Ontology	GO:0023014	1	10	0.260331	0.388321	MINK1	http://amigo.geneontology.org/amigo/term/GO:0023014
cellular response to granulocyte macrophage colony-stimulating factor stimulus	Gene Ontology	GO:0097011	1	10	0.260331	0.388321	NPR2	http://amigo.geneontology.org/amigo/term/GO:0097011
ribonuclease P activity	Gene Ontology	GO:0004526	1	10	0.260331	0.388321	RPP30	http://amigo.geneontology.org/amigo/term/GO:0004526
regulation of T cell differentiation	Gene Ontology	GO:0045580	1	10	0.260331	0.388321	ABL1	http://amigo.geneontology.org/amigo/term/GO:0045580
regulation of protein kinase B signaling	Gene Ontology	GO:0051896	1	10	0.260331	0.388321	MTOR	http://amigo.geneontology.org/amigo/term/GO:0051896
retinal cone cell development	Gene Ontology	GO:0046549	1	10	0.260331	0.388321	PDE6C	http://amigo.geneontology.org/amigo/term/GO:0046549
hormone metabolic process	Gene Ontology	GO:0042445	1	10	0.260331	0.388321	BBS1	http://amigo.geneontology.org/amigo/term/GO:0042445
plasma membrane tubulation	Gene Ontology	GO:0097320	1	10	0.260331	0.388321	EHD2	http://amigo.geneontology.org/amigo/term/GO:0097320
mRNA destabilization	Gene Ontology	GO:0061157	1	10	0.260331	0.388321	PUM1	http://amigo.geneontology.org/amigo/term/GO:0061157
palmitoyl-(protein) hydrolase activity	Gene Ontology	GO:0008474	1	10	0.260331	0.388321	LYPLAL1	http://amigo.geneontology.org/amigo/term/GO:0008474
positive regulation of podosome assembly	Gene Ontology	GO:0071803	1	10	0.260331	0.388321	ASAP1	http://amigo.geneontology.org/amigo/term/GO:0071803
protein phosphatase type 1 complex	Gene Ontology	GO:0000164	1	10	0.260331	0.388321	SHOC2	http://amigo.geneontology.org/amigo/term/GO:0000164
phosphatidylinositol-3-phosphate biosynthetic process	Gene Ontology	GO:0036092	1	10	0.260331	0.388321	INPP4B	http://amigo.geneontology.org/amigo/term/GO:0036092
calcium ion import across plasma membrane	Gene Ontology	GO:0098703	1	10	0.260331	0.388321	TRPV6	http://amigo.geneontology.org/amigo/term/GO:0098703
negative regulation of tyrosine phosphorylation of STAT protein	Gene Ontology	GO:0042532	1	10	0.260331	0.388321	CAV1	http://amigo.geneontology.org/amigo/term/GO:0042532
vascular endothelial growth factor receptor signaling pathway	Gene Ontology	GO:0048010	1	10	0.260331	0.388321	NRP1	http://amigo.geneontology.org/amigo/term/GO:0048010
positive regulation of gene silencing by miRNA	Gene Ontology	GO:2000637	1	10	0.260331	0.388321	PUM1	http://amigo.geneontology.org/amigo/term/GO:2000637
gamma-catenin binding	Gene Ontology	GO:0045295	1	10	0.260331	0.388321	PTPRT	http://amigo.geneontology.org/amigo/term/GO:0045295
somatic hypermutation of immunoglobulin genes	Gene Ontology	GO:0016446	1	10	0.260331	0.388321	EXO1	http://amigo.geneontology.org/amigo/term/GO:0016446
protein localization to chromosome, telomeric region	Gene Ontology	GO:0070198	1	10	0.260331	0.388321	TERF2	http://amigo.geneontology.org/amigo/term/GO:0070198
mitotic chromosome condensation	Gene Ontology	GO:0007076	1	10	0.260331	0.388321	NUSAP1	http://amigo.geneontology.org/amigo/term/GO:0007076
phospholipid homeostasis	Gene Ontology	GO:0055091	1	10	0.260331	0.388321	APOA1	http://amigo.geneontology.org/amigo/term/GO:0055091
lipid glycosylation	Gene Ontology	GO:0030259	1	10	0.260331	0.388321	GBA2	http://amigo.geneontology.org/amigo/term/GO:0030259
positive regulation of heart rate	Gene Ontology	GO:0010460	1	10	0.260331	0.388321	GCH1	http://amigo.geneontology.org/amigo/term/GO:0010460
UV-damage excision repair	Gene Ontology	GO:0070914	1	10	0.260331	0.388321	SIRT1	http://amigo.geneontology.org/amigo/term/GO:0070914
ribonuclease P RNA binding	Gene Ontology	GO:0033204	1	10	0.260331	0.388321	RPP30	http://amigo.geneontology.org/amigo/term/GO:0033204
vacuolar acidification	Gene Ontology	GO:0007035	1	10	0.260331	0.388321	ATP6V0A1	http://amigo.geneontology.org/amigo/term/GO:0007035
diet induced thermogenesis	Gene Ontology	GO:0002024	1	10	0.260331	0.388321	ADRB3	http://amigo.geneontology.org/amigo/term/GO:0002024
MCM complex	Gene Ontology	GO:0042555	1	10	0.260331	0.388321	MCM3	http://amigo.geneontology.org/amigo/term/GO:0042555
oxalate transport	Gene Ontology	GO:0019532	1	10	0.260331	0.388321	SLC26A8	http://amigo.geneontology.org/amigo/term/GO:0019532
regulation of keratinocyte differentiation	Gene Ontology	GO:0045616	1	10	0.260331	0.388321	ROCK2	http://amigo.geneontology.org/amigo/term/GO:0045616
regulation of dendrite development	Gene Ontology	GO:0050773	1	10	0.260331	0.388321	CAMSAP2	http://amigo.geneontology.org/amigo/term/GO:0050773
positive regulation of proteolysis	Gene Ontology	GO:0045862	1	10	0.260331	0.388321	BTRC	http://amigo.geneontology.org/amigo/term/GO:0045862
quinone binding	Gene Ontology	GO:0048038	1	10	0.260331	0.388321	AOC3	http://amigo.geneontology.org/amigo/term/GO:0048038
phosphatidic acid biosynthetic process	Gene Ontology	GO:0006654	1	10	0.260331	0.388321	PLD2	http://amigo.geneontology.org/amigo/term/GO:0006654
photoreceptor cell outer segment organization	Gene Ontology	GO:0035845	1	10	0.260331	0.388321	IFT20	http://amigo.geneontology.org/amigo/term/GO:0035845
actin filament depolymerization	Gene Ontology	GO:0030042	1	10	0.260331	0.388321	CFL1	http://amigo.geneontology.org/amigo/term/GO:0030042
ER to Golgi transport vesicle membrane	Gene Ontology	GO:0012507	1	10	0.260331	0.388321	SEC22B	http://amigo.geneontology.org/amigo/term/GO:0012507
centrosome duplication	Gene Ontology	GO:0051298	1	10	0.260331	0.388321	ROCK2	http://amigo.geneontology.org/amigo/term/GO:0051298
maternal placenta development	Gene Ontology	GO:0001893	1	10	0.260331	0.388321	RXRA	http://amigo.geneontology.org/amigo/term/GO:0001893
tau protein binding	Gene Ontology	GO:0048156	1	10	0.260331	0.388321	TTBK1	http://amigo.geneontology.org/amigo/term/GO:0048156
phosphatidylinositol biosynthetic process	Gene Ontology	GO:0006661	1	10	0.260331	0.388321	MBOAT7	http://amigo.geneontology.org/amigo/term/GO:0006661
diacylglycerol metabolic process	Gene Ontology	GO:0046339	1	10	0.260331	0.388321	GPAT4	http://amigo.geneontology.org/amigo/term/GO:0046339
NADPH binding	Gene Ontology	GO:0070402	1	10	0.260331	0.388321	KCNAB1	http://amigo.geneontology.org/amigo/term/GO:0070402
protein modification by small protein conjugation	Gene Ontology	GO:0032446	1	10	0.260331	0.388321	UBA3	http://amigo.geneontology.org/amigo/term/GO:0032446
neuron remodeling	Gene Ontology	GO:0016322	1	10	0.260331	0.388321	ADGRB3	http://amigo.geneontology.org/amigo/term/GO:0016322
negative regulation of adenylate cyclase activity	Gene Ontology	GO:0007194	1	10	0.260331	0.388321	DRD2	http://amigo.geneontology.org/amigo/term/GO:0007194
nuclear pore nuclear basket	Gene Ontology	GO:0044615	1	10	0.260331	0.388321	PCID2	http://amigo.geneontology.org/amigo/term/GO:0044615
3'-UTR-mediated mRNA stabilization	Gene Ontology	GO:0070935	1	10	0.260331	0.388321	TIRAP	http://amigo.geneontology.org/amigo/term/GO:0070935
histone lysine methylation	Gene Ontology	GO:0034968	1	10	0.260331	0.388321	SMYD3	http://amigo.geneontology.org/amigo/term/GO:0034968
establishment of epithelial cell polarity	Gene Ontology	GO:0090162	1	10	0.260331	0.388321	FRMD4B	http://amigo.geneontology.org/amigo/term/GO:0090162
circulatory system development	Gene Ontology	GO:0072359	1	10	0.260331	0.388321	ABL1	http://amigo.geneontology.org/amigo/term/GO:0072359
actin nucleation	Gene Ontology	GO:0045010	1	10	0.260331	0.388321	LMOD3	http://amigo.geneontology.org/amigo/term/GO:0045010
prepulse inhibition	Gene Ontology	GO:0060134	1	10	0.260331	0.388321	DRD2	http://amigo.geneontology.org/amigo/term/GO:0060134
apoptotic process	Gene Ontology	GO:0006915	8	216	0.261472	0.389556	TGFBR1|BECN1|BIRC6|BIRC3|RTN3|DNASE1|HINT2|HIP1R	http://amigo.geneontology.org/amigo/term/GO:0006915
metalloendopeptidase activity	Gene Ontology	GO:0004222	4	92	0.261649	0.389626	MME|KEL|MMEL1|ADAMTS3	http://amigo.geneontology.org/amigo/term/GO:0004222
positive regulation of MAPK cascade	Gene Ontology	GO:0043410	3	63	0.26433	0.392097	ADRB3|BCAR3|PELI2	http://amigo.geneontology.org/amigo/term/GO:0043410
dephosphorylation	Gene Ontology	GO:0016311	3	63	0.26433	0.392097	NOCT|NT5C3A|G6PC2	http://amigo.geneontology.org/amigo/term/GO:0016311
response to oxidative stress	Gene Ontology	GO:0006979	3	63	0.26433	0.392097	WRN|OXR1|NQO1	http://amigo.geneontology.org/amigo/term/GO:0006979
protein-DNA complex	Gene Ontology	GO:0032993	2	35	0.26435	0.392097	ST18|PRKDC	http://amigo.geneontology.org/amigo/term/GO:0032993
lipid transport	Gene Ontology	GO:0006869	2	35	0.26435	0.392097	SCP2|TEX2	http://amigo.geneontology.org/amigo/term/GO:0006869
protein secretion	Gene Ontology	GO:0009306	2	35	0.26435	0.392097	SEL1L|MIA3	http://amigo.geneontology.org/amigo/term/GO:0009306
erythrocyte differentiation	Gene Ontology	GO:0030218	2	35	0.26435	0.392097	SMAD5|KIT	http://amigo.geneontology.org/amigo/term/GO:0030218
positive regulation of tumor necrosis factor production	Gene Ontology	GO:0032760	2	35	0.26435	0.392097	ZBTB20|TIRAP	http://amigo.geneontology.org/amigo/term/GO:0032760
protein heterodimerization activity	Gene Ontology	GO:0046982	9	250	0.268851	0.398185	NEUROD2|TPM2|SUPT3H|UBA3|DRAP1|GABBR2|CAV1|CENPS|HIP1R	http://amigo.geneontology.org/amigo/term/GO:0046982
kinetochore	Gene Ontology	GO:0000776	3	64	0.271673	0.399477	CENPV|RANGAP1|ZWINT	http://amigo.geneontology.org/amigo/term/GO:0000776
protein import into nucleus	Gene Ontology	GO:0006606	3	64	0.271673	0.399477	POLA2|MED1|ABRA	http://amigo.geneontology.org/amigo/term/GO:0006606
spermatid development	Gene Ontology	GO:0007286	3	64	0.271673	0.399477	FANCG|SYCP3|KIT	http://amigo.geneontology.org/amigo/term/GO:0007286
ion transmembrane transport	Gene Ontology	GO:0034220	3	64	0.271673	0.399477	TMC4|GRIK2|CHRNE	http://amigo.geneontology.org/amigo/term/GO:0034220
toxin transport	Gene Ontology	GO:1901998	2	36	0.274439	0.399477	ATP6V0A1|NRP1	http://amigo.geneontology.org/amigo/term/GO:1901998
nervous system process	Gene Ontology	GO:0050877	2	36	0.274439	0.399477	WDR19|CHRNE	http://amigo.geneontology.org/amigo/term/GO:0050877
positive regulation of protein serine/threonine kinase activity	Gene Ontology	GO:0071902	2	36	0.274439	0.399477	RPTOR|FAM20A	http://amigo.geneontology.org/amigo/term/GO:0071902
fibroblast growth factor receptor signaling pathway	Gene Ontology	GO:0008543	2	36	0.274439	0.399477	FGF12|FGF10	http://amigo.geneontology.org/amigo/term/GO:0008543
negative regulation of endopeptidase activity	Gene Ontology	GO:0010951	5	125	0.27586	0.399477	BIRC6|CST6|SPOCK1|A2ML1|VTN	http://amigo.geneontology.org/amigo/term/GO:0010951
ATP-dependent microtubule motor activity, plus-end-directed	Gene Ontology	GO:0008574	1	11	0.280337	0.399477	KIF1B	http://amigo.geneontology.org/amigo/term/GO:0008574
negative regulation of multicellular organism growth	Gene Ontology	GO:0040015	1	11	0.280337	0.399477	ADRB3	http://amigo.geneontology.org/amigo/term/GO:0040015
cyclosporin A binding	Gene Ontology	GO:0016018	1	11	0.280337	0.399477	PPWD1	http://amigo.geneontology.org/amigo/term/GO:0016018
HMG box domain binding	Gene Ontology	GO:0071837	1	11	0.280337	0.399477	MEOX1	http://amigo.geneontology.org/amigo/term/GO:0071837
cerebral cortex neuron differentiation	Gene Ontology	GO:0021895	1	11	0.280337	0.399477	TOX	http://amigo.geneontology.org/amigo/term/GO:0021895
retinoic acid binding	Gene Ontology	GO:0001972	1	11	0.280337	0.399477	RXRA	http://amigo.geneontology.org/amigo/term/GO:0001972
regulation of fat cell differentiation	Gene Ontology	GO:0045598	1	11	0.280337	0.399477	DLK2	http://amigo.geneontology.org/amigo/term/GO:0045598
5'-nucleotidase activity	Gene Ontology	GO:0008253	1	11	0.280337	0.399477	NT5C3A	http://amigo.geneontology.org/amigo/term/GO:0008253
phosphoric diester hydrolase activity	Gene Ontology	GO:0008081	1	11	0.280337	0.399477	SMPDL3B	http://amigo.geneontology.org/amigo/term/GO:0008081
negative regulation of oxidative stress-induced neuron death	Gene Ontology	GO:1903204	1	11	0.280337	0.399477	OXR1	http://amigo.geneontology.org/amigo/term/GO:1903204
type B pancreatic cell development	Gene Ontology	GO:0003323	1	11	0.280337	0.399477	CDK6	http://amigo.geneontology.org/amigo/term/GO:0003323
maturation of 5.8S rRNA	Gene Ontology	GO:0000460	1	11	0.280337	0.399477	EIF6	http://amigo.geneontology.org/amigo/term/GO:0000460
fatty acid homeostasis	Gene Ontology	GO:0055089	1	11	0.280337	0.399477	SIRT1	http://amigo.geneontology.org/amigo/term/GO:0055089
regulation of epithelial cell proliferation	Gene Ontology	GO:0050678	1	11	0.280337	0.399477	PRKDC	http://amigo.geneontology.org/amigo/term/GO:0050678
smooth muscle contraction	Gene Ontology	GO:0006939	1	11	0.280337	0.399477	ROCK2	http://amigo.geneontology.org/amigo/term/GO:0006939
stress-activated protein kinase signaling cascade	Gene Ontology	GO:0031098	1	11	0.280337	0.399477	MINK1	http://amigo.geneontology.org/amigo/term/GO:0031098
phosphatidate phosphatase activity	Gene Ontology	GO:0008195	1	11	0.280337	0.399477	PLPP5	http://amigo.geneontology.org/amigo/term/GO:0008195
tropomyosin binding	Gene Ontology	GO:0005523	1	11	0.280337	0.399477	LMOD3	http://amigo.geneontology.org/amigo/term/GO:0005523
negative regulation of focal adhesion assembly	Gene Ontology	GO:0051895	1	11	0.280337	0.399477	BCAS3	http://amigo.geneontology.org/amigo/term/GO:0051895
Ral GTPase binding	Gene Ontology	GO:0017160	1	11	0.280337	0.399477	RALBP1	http://amigo.geneontology.org/amigo/term/GO:0017160
positive regulation of DNA replication	Gene Ontology	GO:0045740	1	11	0.280337	0.399477	BCAR3	http://amigo.geneontology.org/amigo/term/GO:0045740
sensory perception of taste	Gene Ontology	GO:0050909	1	11	0.280337	0.399477	SCNN1A	http://amigo.geneontology.org/amigo/term/GO:0050909
acrosomal membrane	Gene Ontology	GO:0002080	1	11	0.280337	0.399477	CAV1	http://amigo.geneontology.org/amigo/term/GO:0002080
regulation of cellular senescence	Gene Ontology	GO:2000772	1	11	0.280337	0.399477	ZNF277	http://amigo.geneontology.org/amigo/term/GO:2000772
P-body assembly	Gene Ontology	GO:0033962	1	11	0.280337	0.399477	NOCT	http://amigo.geneontology.org/amigo/term/GO:0033962
sphingosine biosynthetic process	Gene Ontology	GO:0046512	1	11	0.280337	0.399477	SPTLC3	http://amigo.geneontology.org/amigo/term/GO:0046512
nucleosome disassembly	Gene Ontology	GO:0006337	1	11	0.280337	0.399477	SMARCE1	http://amigo.geneontology.org/amigo/term/GO:0006337
positive regulation of transcription regulatory region DNA binding	Gene Ontology	GO:2000679	1	11	0.280337	0.399477	POU4F1	http://amigo.geneontology.org/amigo/term/GO:2000679
COPII-coated vesicle cargo loading	Gene Ontology	GO:0090110	1	11	0.280337	0.399477	MIA3	http://amigo.geneontology.org/amigo/term/GO:0090110
protein heterotetramerization	Gene Ontology	GO:0051290	1	11	0.280337	0.399477	NUDT21	http://amigo.geneontology.org/amigo/term/GO:0051290
collagen metabolic process	Gene Ontology	GO:0032963	1	11	0.280337	0.399477	ID1	http://amigo.geneontology.org/amigo/term/GO:0032963
amino acid binding	Gene Ontology	GO:0016597	1	11	0.280337	0.399477	AGXT	http://amigo.geneontology.org/amigo/term/GO:0016597
ubiquitin ligase-substrate adaptor activity	Gene Ontology	GO:1990756	1	11	0.280337	0.399477	SPSB1	http://amigo.geneontology.org/amigo/term/GO:1990756
mitotic cell cycle arrest	Gene Ontology	GO:0071850	1	11	0.280337	0.399477	CDC14B	http://amigo.geneontology.org/amigo/term/GO:0071850
positive regulation of SMAD protein signal transduction	Gene Ontology	GO:0060391	1	11	0.280337	0.399477	TGFBR1	http://amigo.geneontology.org/amigo/term/GO:0060391
positive regulation of protein exit from endoplasmic reticulum	Gene Ontology	GO:0070863	1	11	0.280337	0.399477	TMEM30A	http://amigo.geneontology.org/amigo/term/GO:0070863
muscle alpha-actinin binding	Gene Ontology	GO:0051371	1	11	0.280337	0.399477	PDLIM5	http://amigo.geneontology.org/amigo/term/GO:0051371
protein quality control for misfolded or incompletely synthesized proteins	Gene Ontology	GO:0006515	1	11	0.280337	0.399477	ZER1	http://amigo.geneontology.org/amigo/term/GO:0006515
cornified envelope	Gene Ontology	GO:0001533	1	11	0.280337	0.399477	CST6	http://amigo.geneontology.org/amigo/term/GO:0001533
positive regulation by host of viral transcription	Gene Ontology	GO:0043923	1	11	0.280337	0.399477	EP300	http://amigo.geneontology.org/amigo/term/GO:0043923
melanosome membrane	Gene Ontology	GO:0033162	1	11	0.280337	0.399477	TYRP1	http://amigo.geneontology.org/amigo/term/GO:0033162
secondary active sulfate transmembrane transporter activity	Gene Ontology	GO:0008271	1	11	0.280337	0.399477	SLC26A8	http://amigo.geneontology.org/amigo/term/GO:0008271
C2H2 zinc finger domain binding	Gene Ontology	GO:0070742	1	11	0.280337	0.399477	U2AF2	http://amigo.geneontology.org/amigo/term/GO:0070742
negative regulation of cytokine production involved in inflammatory response	Gene Ontology	GO:1900016	1	11	0.280337	0.399477	PDCD4	http://amigo.geneontology.org/amigo/term/GO:1900016
anion:anion antiporter activity	Gene Ontology	GO:0015301	1	11	0.280337	0.399477	SLC26A8	http://amigo.geneontology.org/amigo/term/GO:0015301
neurexin family protein binding	Gene Ontology	GO:0042043	1	11	0.280337	0.399477	SYTL2	http://amigo.geneontology.org/amigo/term/GO:0042043
regulation of mitochondrion organization	Gene Ontology	GO:0010821	1	11	0.280337	0.399477	EP300	http://amigo.geneontology.org/amigo/term/GO:0010821
negative regulation of vascular endothelial growth factor receptor signaling pathway	Gene Ontology	GO:0030948	1	11	0.280337	0.399477	PTPN1	http://amigo.geneontology.org/amigo/term/GO:0030948
negative regulation by host of viral transcription	Gene Ontology	GO:0043922	1	11	0.280337	0.399477	POU2F3	http://amigo.geneontology.org/amigo/term/GO:0043922
branching involved in mammary gland duct morphogenesis	Gene Ontology	GO:0060444	1	11	0.280337	0.399477	BTRC	http://amigo.geneontology.org/amigo/term/GO:0060444
sulfate transmembrane transporter activity	Gene Ontology	GO:0015116	1	11	0.280337	0.399477	SLC26A8	http://amigo.geneontology.org/amigo/term/GO:0015116
cristae formation	Gene Ontology	GO:0042407	1	11	0.280337	0.399477	DNAJC11	http://amigo.geneontology.org/amigo/term/GO:0042407
regulation of mRNA splicing, via spliceosome	Gene Ontology	GO:0048024	1	11	0.280337	0.399477	YTHDC1	http://amigo.geneontology.org/amigo/term/GO:0048024
dynein heavy chain binding	Gene Ontology	GO:0045504	1	11	0.280337	0.399477	DYNC1I2	http://amigo.geneontology.org/amigo/term/GO:0045504
npBAF complex	Gene Ontology	GO:0071564	1	11	0.280337	0.399477	SMARCE1	http://amigo.geneontology.org/amigo/term/GO:0071564
positive regulation of proteasomal protein catabolic process	Gene Ontology	GO:1901800	1	11	0.280337	0.399477	TMTC3	http://amigo.geneontology.org/amigo/term/GO:1901800
STAGA complex	Gene Ontology	GO:0030914	1	11	0.280337	0.399477	SUPT3H	http://amigo.geneontology.org/amigo/term/GO:0030914
cell projection membrane	Gene Ontology	GO:0031253	1	11	0.280337	0.399477	ASAP1	http://amigo.geneontology.org/amigo/term/GO:0031253
surfactant homeostasis	Gene Ontology	GO:0043129	1	11	0.280337	0.399477	NAPSA	http://amigo.geneontology.org/amigo/term/GO:0043129
dopaminergic synapse	Gene Ontology	GO:0098691	1	11	0.280337	0.399477	DRD2	http://amigo.geneontology.org/amigo/term/GO:0098691
cullin-RING ubiquitin ligase complex	Gene Ontology	GO:0031461	1	11	0.280337	0.399477	CUL4A	http://amigo.geneontology.org/amigo/term/GO:0031461
endothelial cell morphogenesis	Gene Ontology	GO:0001886	1	11	0.280337	0.399477	ID1	http://amigo.geneontology.org/amigo/term/GO:0001886
magnesium-dependent protein serine/threonine phosphatase activity	Gene Ontology	GO:0004724	1	11	0.280337	0.399477	PP2D1	http://amigo.geneontology.org/amigo/term/GO:0004724
RNA polymerase I complex	Gene Ontology	GO:0005736	1	11	0.280337	0.399477	POLR1B	http://amigo.geneontology.org/amigo/term/GO:0005736
positive regulation of gluconeogenesis	Gene Ontology	GO:0045722	1	11	0.280337	0.399477	SIRT1	http://amigo.geneontology.org/amigo/term/GO:0045722
translesion synthesis	Gene Ontology	GO:0019985	1	11	0.280337	0.399477	VCP	http://amigo.geneontology.org/amigo/term/GO:0019985
thyroid hormone generation	Gene Ontology	GO:0006590	1	11	0.280337	0.399477	MED1	http://amigo.geneontology.org/amigo/term/GO:0006590
calcineurin-NFAT signaling cascade	Gene Ontology	GO:0033173	1	11	0.280337	0.399477	NFAT5	http://amigo.geneontology.org/amigo/term/GO:0033173
negative regulation of fat cell differentiation	Gene Ontology	GO:0045599	2	37	0.284521	0.403339	SIRT1|TRIB2	http://amigo.geneontology.org/amigo/term/GO:0045599
fatty acid metabolic process	Gene Ontology	GO:0006631	2	37	0.284521	0.403339	CPT1A|GPAT4	http://amigo.geneontology.org/amigo/term/GO:0006631
endoplasmic reticulum unfolded protein response	Gene Ontology	GO:0030968	2	37	0.284521	0.403339	CREB3L2|ERN1	http://amigo.geneontology.org/amigo/term/GO:0030968
anatomical structure morphogenesis	Gene Ontology	GO:0009653	2	37	0.284521	0.403339	SMAD5|LHX1	http://amigo.geneontology.org/amigo/term/GO:0009653
collagen fibril organization	Gene Ontology	GO:0030199	2	37	0.284521	0.403339	TGFBR1|COL11A1	http://amigo.geneontology.org/amigo/term/GO:0030199
cytoplasmic translation	Gene Ontology	GO:0002181	2	37	0.284521	0.403339	RPL6|RPL15	http://amigo.geneontology.org/amigo/term/GO:0002181
intermembrane lipid transfer	Gene Ontology	GO:0120009	2	37	0.284521	0.403339	APOA4|APOA1	http://amigo.geneontology.org/amigo/term/GO:0120009
receptor-mediated endocytosis	Gene Ontology	GO:0006898	2	37	0.284521	0.403339	VLDLR|HIP1R	http://amigo.geneontology.org/amigo/term/GO:0006898
myelination	Gene Ontology	GO:0042552	2	37	0.284521	0.403339	KEL|NAB1	http://amigo.geneontology.org/amigo/term/GO:0042552
activation of MAPK activity	Gene Ontology	GO:0000187	3	66	0.286421	0.405841	MAP2K1|FGF10|KIT	http://amigo.geneontology.org/amigo/term/GO:0000187
brain development	Gene Ontology	GO:0007420	4	97	0.291746	0.408834	ROBO2|MED1|MEIS2|PRKDC	http://amigo.geneontology.org/amigo/term/GO:0007420
actin filament	Gene Ontology	GO:0005884	3	67	0.293819	0.408834	TPM2|GAS2L3|MYO1B	http://amigo.geneontology.org/amigo/term/GO:0005884
cytoplasmic microtubule organization	Gene Ontology	GO:0031122	2	38	0.294589	0.408834	CAMSAP2|CCDC88B	http://amigo.geneontology.org/amigo/term/GO:0031122
cholesterol metabolic process	Gene Ontology	GO:0008203	2	38	0.294589	0.408834	APOA4|GBA2	http://amigo.geneontology.org/amigo/term/GO:0008203
presynaptic membrane	Gene Ontology	GO:0042734	2	38	0.294589	0.408834	GRIK2|KCNH1	http://amigo.geneontology.org/amigo/term/GO:0042734
structural constituent of cytoskeleton	Gene Ontology	GO:0005200	2	38	0.294589	0.408834	TUBB4B|TLN1	http://amigo.geneontology.org/amigo/term/GO:0005200
lysosomal membrane	Gene Ontology	GO:0005765	5	129	0.29677	0.408834	TMEM165|TRIM23|MTOR|BORCS6|VAMP8	http://amigo.geneontology.org/amigo/term/GO:0005765
nBAF complex	Gene Ontology	GO:0071565	1	12	0.299803	0.408834	SMARCE1	http://amigo.geneontology.org/amigo/term/GO:0071565
positive regulation of epidermal growth factor receptor signaling pathway	Gene Ontology	GO:0045742	1	12	0.299803	0.408834	HIP1R	http://amigo.geneontology.org/amigo/term/GO:0045742
positive regulation of calcium ion transport	Gene Ontology	GO:0051928	1	12	0.299803	0.408834	TRPC6	http://amigo.geneontology.org/amigo/term/GO:0051928
planar cell polarity pathway involved in neural tube closure	Gene Ontology	GO:0090179	1	12	0.299803	0.408834	CELSR1	http://amigo.geneontology.org/amigo/term/GO:0090179
G protein-coupled acetylcholine receptor signaling pathway	Gene Ontology	GO:0007213	1	12	0.299803	0.408834	PLCB1	http://amigo.geneontology.org/amigo/term/GO:0007213
3'-5' exonuclease activity	Gene Ontology	GO:0008408	1	12	0.299803	0.408834	WRN	http://amigo.geneontology.org/amigo/term/GO:0008408
RNA 7-methylguanosine cap binding	Gene Ontology	GO:0000340	1	12	0.299803	0.408834	DCPS	http://amigo.geneontology.org/amigo/term/GO:0000340
establishment or maintenance of transmembrane electrochemical gradient	Gene Ontology	GO:0010248	1	12	0.299803	0.408834	ATP1A4	http://amigo.geneontology.org/amigo/term/GO:0010248
ATP synthesis coupled proton transport	Gene Ontology	GO:0015986	1	12	0.299803	0.408834	ATP5F1E	http://amigo.geneontology.org/amigo/term/GO:0015986
chaperone-mediated protein complex assembly	Gene Ontology	GO:0051131	1	12	0.299803	0.408834	PSMG3	http://amigo.geneontology.org/amigo/term/GO:0051131
exocyst	Gene Ontology	GO:0000145	1	12	0.299803	0.408834	EXOC1L	http://amigo.geneontology.org/amigo/term/GO:0000145
response to amphetamine	Gene Ontology	GO:0001975	1	12	0.299803	0.408834	DRD2	http://amigo.geneontology.org/amigo/term/GO:0001975
negative regulation of toll-like receptor signaling pathway	Gene Ontology	GO:0034122	1	12	0.299803	0.408834	SMPDL3B	http://amigo.geneontology.org/amigo/term/GO:0034122
oxidoreductase activity, acting on paired donors, with incorporation or reduction of molecular oxygen, NAD(P)H as one donor, and incorporation of one atom of oxygen	Gene Ontology	GO:0016709	1	12	0.299803	0.408834	NDOR1	http://amigo.geneontology.org/amigo/term/GO:0016709
negative regulation of stem cell differentiation	Gene Ontology	GO:2000737	1	12	0.299803	0.408834	CDK12	http://amigo.geneontology.org/amigo/term/GO:2000737
L-glutamate transmembrane transport	Gene Ontology	GO:0015813	1	12	0.299803	0.408834	SLC1A1	http://amigo.geneontology.org/amigo/term/GO:0015813
actin crosslink formation	Gene Ontology	GO:0051764	1	12	0.299803	0.408834	GAS2L3	http://amigo.geneontology.org/amigo/term/GO:0051764
actin filament severing	Gene Ontology	GO:0051014	1	12	0.299803	0.408834	CFL1	http://amigo.geneontology.org/amigo/term/GO:0051014
negative regulation of B cell proliferation	Gene Ontology	GO:0030889	1	12	0.299803	0.408834	INPP5D	http://amigo.geneontology.org/amigo/term/GO:0030889
miRNA mediated inhibition of translation	Gene Ontology	GO:0035278	1	12	0.299803	0.408834	EIF6	http://amigo.geneontology.org/amigo/term/GO:0035278
regulation of viral entry into host cell	Gene Ontology	GO:0046596	1	12	0.299803	0.408834	PVR	http://amigo.geneontology.org/amigo/term/GO:0046596
central nervous system myelination	Gene Ontology	GO:0022010	1	12	0.299803	0.408834	CNTNAP1	http://amigo.geneontology.org/amigo/term/GO:0022010
aorta morphogenesis	Gene Ontology	GO:0035909	1	12	0.299803	0.408834	TBX2	http://amigo.geneontology.org/amigo/term/GO:0035909
protein targeting to mitochondrion	Gene Ontology	GO:0006626	1	12	0.299803	0.408834	MGARP	http://amigo.geneontology.org/amigo/term/GO:0006626
cartilage condensation	Gene Ontology	GO:0001502	1	12	0.299803	0.408834	COL11A1	http://amigo.geneontology.org/amigo/term/GO:0001502
sterol binding	Gene Ontology	GO:0032934	1	12	0.299803	0.408834	SCP2	http://amigo.geneontology.org/amigo/term/GO:0032934
poly(A)-specific ribonuclease activity	Gene Ontology	GO:0004535	1	12	0.299803	0.408834	NOCT	http://amigo.geneontology.org/amigo/term/GO:0004535
inner cell mass cell proliferation	Gene Ontology	GO:0001833	1	12	0.299803	0.408834	ZPR1	http://amigo.geneontology.org/amigo/term/GO:0001833
positive regulation of amyloid-beta formation	Gene Ontology	GO:1902004	1	12	0.299803	0.408834	ROCK2	http://amigo.geneontology.org/amigo/term/GO:1902004
positive regulation of cell death	Gene Ontology	GO:0010942	1	12	0.299803	0.408834	SAP30BP	http://amigo.geneontology.org/amigo/term/GO:0010942
translation regulator activity	Gene Ontology	GO:0045182	1	12	0.299803	0.408834	CYFIP1	http://amigo.geneontology.org/amigo/term/GO:0045182
locomotory exploration behavior	Gene Ontology	GO:0035641	1	12	0.299803	0.408834	DPP4	http://amigo.geneontology.org/amigo/term/GO:0035641
sterol biosynthetic process	Gene Ontology	GO:0016126	1	12	0.299803	0.408834	HMGCS1	http://amigo.geneontology.org/amigo/term/GO:0016126
negative regulation of viral entry into host cell	Gene Ontology	GO:0046597	1	12	0.299803	0.408834	TRIM59	http://amigo.geneontology.org/amigo/term/GO:0046597
Ras guanyl-nucleotide exchange factor activity	Gene Ontology	GO:0005088	1	12	0.299803	0.408834	RAPGEF4	http://amigo.geneontology.org/amigo/term/GO:0005088
regulation of filopodium assembly	Gene Ontology	GO:0051489	1	12	0.299803	0.408834	RAB5A	http://amigo.geneontology.org/amigo/term/GO:0051489
negative regulation of protein tyrosine kinase activity	Gene Ontology	GO:0061099	1	12	0.299803	0.408834	CAV1	http://amigo.geneontology.org/amigo/term/GO:0061099
isopeptidase activity	Gene Ontology	GO:0070122	1	12	0.299803	0.408834	PSMD7	http://amigo.geneontology.org/amigo/term/GO:0070122
integral component of nuclear inner membrane	Gene Ontology	GO:0005639	1	12	0.299803	0.408834	LEMD2	http://amigo.geneontology.org/amigo/term/GO:0005639
Prp19 complex	Gene Ontology	GO:0000974	1	12	0.299803	0.408834	U2AF2	http://amigo.geneontology.org/amigo/term/GO:0000974
TOR signaling	Gene Ontology	GO:0031929	1	12	0.299803	0.408834	RPTOR	http://amigo.geneontology.org/amigo/term/GO:0031929
chromatoid body	Gene Ontology	GO:0033391	1	12	0.299803	0.408834	CLOCK	http://amigo.geneontology.org/amigo/term/GO:0033391
regulation of autophagosome assembly	Gene Ontology	GO:2000785	1	12	0.299803	0.408834	IFT20	http://amigo.geneontology.org/amigo/term/GO:2000785
prolactin receptor binding	Gene Ontology	GO:0005148	1	12	0.299803	0.408834	PRL	http://amigo.geneontology.org/amigo/term/GO:0005148
protein neddylation	Gene Ontology	GO:0045116	1	12	0.299803	0.408834	UBA3	http://amigo.geneontology.org/amigo/term/GO:0045116
monocyte differentiation	Gene Ontology	GO:0030224	1	12	0.299803	0.408834	MED1	http://amigo.geneontology.org/amigo/term/GO:0030224
activation of MAPKKK activity	Gene Ontology	GO:0000185	1	12	0.299803	0.408834	MAP4K3	http://amigo.geneontology.org/amigo/term/GO:0000185
negative regulation of cell-cell adhesion	Gene Ontology	GO:0022408	1	12	0.299803	0.408834	ABL1	http://amigo.geneontology.org/amigo/term/GO:0022408
Golgi transport complex	Gene Ontology	GO:0017119	1	12	0.299803	0.408834	COG8	http://amigo.geneontology.org/amigo/term/GO:0017119
cellular response to hormone stimulus	Gene Ontology	GO:0032870	1	12	0.299803	0.408834	ROBO2	http://amigo.geneontology.org/amigo/term/GO:0032870
Ras GTPase binding	Gene Ontology	GO:0017016	1	12	0.299803	0.408834	SH3BP4	http://amigo.geneontology.org/amigo/term/GO:0017016
stress fiber assembly	Gene Ontology	GO:0043149	1	12	0.299803	0.408834	TNFAIP1	http://amigo.geneontology.org/amigo/term/GO:0043149
[truncated: 733 more rows]
