# Supplementary material for: Genetic Diversity Estimation and Genome-Wide Selective Sweep Analysis of the Bazhou Yak
Source: Animals (Basel). 2025 Mar 15;15(6):849. doi: 10.3390/ani15060849 (PMC11939585; doi:10.3390/ani15060849)
Supplement: Supplementary file 1 [file animals-15-00849-s001.zip › animals-3476109-supplementary/Supplementary files/Table S12. The result of Kyoto Encyclopedia of Genes and Genomes (KEGG) analysis.xlsx]

## Sheet: Sheet1
Table S12. The result of Kyoto Encyclopedia of Genes and Genomes (KEGG) analysis
Database	ID	Input number	Background number	P-Value	Corrected P-Value	Input	Hyperlink
KEGG PATHWAY	bta04151	27	373	1.49735e-05	0.00499022	PDGFRA|GHR|ITGA6|G6PC2|IFNAR2|MAP2K1|RPTOR|AREG|PRL|PIK3CD|NTRK2|ANGPT1|ANGPT4|LAMA1|ITGB4|CREB3|RXRA|PPP2R2B|MTOR|VTN|FGFR1|FGF10|SGK2|KIT|CREB3L2|CDK6|COL6A2	http://www.genome.jp/kegg-bin/show_pathway?bta04151/bta:281715%09red/bta:282194%09red/bta:507525%09red/bta:280805%09red/bta:533199%09red/bta:538751%09red/bta:507056%09red/bta:280901%09red/bta:617915%09red/bta:535043%09red/bta:505824%09red/bta:282301%09red/bta:509290%09red/bta:517909%09red/bta:507554%09red/bta:281768%09red/bta:511754%09red/bta:282140%09red/bta:505012%09red/bta:280832%09red/bta:326…
KEGG PATHWAY	bta01100	68	1468	4.92264e-05	0.00859066	B4GALNT4|ATP6V1D|AOC3|GGCX|NDUFC1|KMO|PIK3CD|GPAT4|SCP2|NQO1|FTCD|B3GAT3|PDE9A|PLCH1|FH|CERS6|INPP5D|MTHFD2L|PAPSS2|NDST3|NT5C3A|INPP4B|C1GALT1|CHPT1|MGAT5B|SPTLC3|PANK1|NDUFA13|HSD17B1|GBA2|NNT|NUDT2|HSD11B1|TYRP1|NPR2|GUCY2C|MAT2A|PANK3|PLCB1|PIGL|CA9|HMGCS1|SRM|SRR|RIMKLB|PLB1|CS|CHDH|G6PC2|ATP6V1B2|MTHFD2|GALNT14|SDSL|PEMT|PLD2|SDS|PTGES2|HLCS|GCH1|AGXT|ATP5F1B|GALK1|PDE6C|NAGLU|MGAT4A|ATP6V0…	http://www.genome.jp/kegg-bin/show_pathway?bta01100/bta:281190%09red/bta:280682%09red/bta:505012%09red/bta:493639%09red/bta:511291%09red/bta:281002%09red/bta:768044%09red/bta:511665%09red/bta:282589%09red/bta:505218%09red/bta:789572%09red/bta:540500%09red/bta:282244%09red/bta:516783%09red/bta:287026%09red/bta:530855%09red/bta:286768%09red/bta:282289%09red/bta:616901%09red/bta:536269%09red/bta:515…
KEGG PATHWAY	bta04010	22	292	5.20049e-05	0.00859066	PDGFRA|MAP4K3|CACNA1S|MAP2K1|AREG|CACNB2|NTRK2|RASA1|NLK|ANGPT1|DUSP1|ANGPT4|TGFBR1|CACNA2D1|DUSP10|FGFR1|FGF10|RPS6KA4|RPS6KA5|KIT|MAP3K14|ELK4	http://www.genome.jp/kegg-bin/show_pathway?bta04010/bta:539175%09red/bta:533199%09red/bta:538751%09red/bta:282032%09red/bta:282301%09red/bta:617915%09red/bta:508367%09red/bta:504408%09red/bta:505824%09red/bta:282382%09red/bta:327667%09red/bta:507204%09red/bta:282608%09red/bta:540309%09red/bta:541175%09red/bta:281768%09red/bta:507624%09red/bta:282140%09red/bta:280832%09red/bta:326285%09red/bta:523…
KEGG PATHWAY	bta04922	12	104	7.40312e-05	0.0105941	CPT1A|PLCB1|SIRT1|PRMT1|PRKAG2|CREB3|CPT1C|PHKB|CREB3L2|ITPR3|EP300|G6PC2	http://www.genome.jp/kegg-bin/show_pathway?bta04922/bta:511783%09red/bta:287026%09red/bta:505012%09red/bta:504219%09red/bta:520388%09red/bta:281715%09red/bta:513710%09red/bta:506812%09red/bta:281879%09red/bta:785086%09red/bta:112446776%09red/bta:613629%09red
KEGG PATHWAY	bta00534	6	24	0.000130685	0.0135687	HS3ST2|HS3ST1|NDST3|HS3ST3A1|HS3ST3B1|B3GAT3	http://www.genome.jp/kegg-bin/show_pathway?bta00534/bta:524136%09red/bta:521959%09red/bta:404162%09red/bta:538691%09red/bta:532099%09red/bta:617069%09red
KEGG PATHWAY	bta04014	18	242	0.000280235	0.0225059	PDGFRA|ANGPT1|RAB5A|RALBP1|PLD2|FGF10|PIK3CD|SHOC2|NTRK2|KIT|MAP2K1|PAK6|ABL1|KSR2|RASAL2|RASA1|ANGPT4|FGFR1	http://www.genome.jp/kegg-bin/show_pathway?bta04014/bta:617915%09red/bta:504531%09red/bta:540876%09red/bta:539764%09red/bta:539224%09red/bta:522159%09red/bta:540692%09red/bta:511417%09red/bta:281768%09red/bta:505824%09red/bta:523324%09red/bta:533199%09red/bta:282140%09red/bta:282032%09red/bta:282301%09red/bta:280832%09red/bta:326285%09red/bta:617325%09red
KEGG PATHWAY	bta04360	15	180	0.000290834	0.0225059	ABLIM1|ARHGEF12|EPHB6|SEMA5A|ROBO2|PIK3CD|ROCK2|RASA1|PDK1|TRPC6|CFL1|ABL1|SSH2|PAK6|NRP1	http://www.genome.jp/kegg-bin/show_pathway?bta04360/bta:504531%09red/bta:407151%09red/bta:539369%09red/bta:282041%09red/bta:506636%09red/bta:539224%09red/bta:540876%09red/bta:512652%09red/bta:504968%09red/bta:528655%09red/bta:534553%09red/bta:282032%09red/bta:534842%09red/bta:503575%09red/bta:529800%09red
KEGG PATHWAY	bta04210	13	142	0.000316075	0.0225059	TRAF1|PTPN13|BIRC3|PIK3CD|DFFA|CTSF|BIRC2|MAP2K1|MAP3K14|ITPR3|EIF2S1|ERN1|CTSW	http://www.genome.jp/kegg-bin/show_pathway?bta04210/bta:281879%09red/bta:510967%09red/bta:507981%09red/bta:540944%09red/bta:508367%09red/bta:112442685%09red/bta:282333%09red/bta:327694%09red/bta:533199%09red/bta:509715%09red/bta:514386%09red/bta:504531%09red/bta:539314%09red
KEGG PATHWAY	bta04140	12	133	0.000598396	0.0307943	RPTOR|BECN1|RAB33B|VAMP8|WIPI1|UVRAG|PIK3CD|MAP2K1|MTOR|ERN1|EIF2S1|BECN2	http://www.genome.jp/kegg-bin/show_pathway?bta04140/bta:100847722%09red/bta:327694%09red/bta:519982%09red/bta:507309%09red/bta:100139219%09red/bta:112442685%09red/bta:528410%09red/bta:527278%09red/bta:533199%09red/bta:614285%09red/bta:507056%09red/bta:504531%09red
KEGG PATHWAY	bta04510	15	198	0.000735184	0.0362892	LAMA1|PDGFRA|ITGB4|BIRC3|PIK3CD|BIRC2|ITGA6|VTN|MAP2K1|TLN1|PPP1R12B|ROCK2|COL6A2|PAK6|CAV1	http://www.genome.jp/kegg-bin/show_pathway?bta04510/bta:506387%09red/bta:282041%09red/bta:535043%09red/bta:539224%09red/bta:783470%09red/bta:107131237%09red/bta:282194%09red/bta:507525%09red/bta:281040%09red/bta:533199%09red/bta:506995%09red/bta:514386%09red/bta:504531%09red/bta:539314%09red/bta:282301%09red
KEGG PATHWAY	bta04668	11	118	0.000778908	0.0376199	TRAF1|RPS6KA4|RPS6KA5|BAG4|PIK3CD|CREB3|BIRC2|CREB3L2|MAP2K1|MAP3K14|BIRC3	http://www.genome.jp/kegg-bin/show_pathway?bta04668/bta:523746%09red/bta:516353%09red/bta:281715%09red/bta:540944%09red/bta:508367%09red/bta:504408%09red/bta:533199%09red/bta:785086%09red/bta:514386%09red/bta:504531%09red/bta:539314%09red
KEGG PATHWAY	bta05230	8	65	0.000787131	0.0376199	SIRT3|PDGFRA|PIK3CD|KIT|PDK1|MAP2K1|MTOR|FGFR1	http://www.genome.jp/kegg-bin/show_pathway?bta05230/bta:100139219%09red/bta:614027%09red/bta:281768%09red/bta:528655%09red/bta:533199%09red/bta:504531%09red/bta:280832%09red/bta:282301%09red
KEGG PATHWAY	bta03030	6	36	0.000876807	0.0406164	POLA2|RNASEH2B|RFC1|RFC3|RPA2|MCM3	http://www.genome.jp/kegg-bin/show_pathway?bta03030/bta:509258%09red/bta:281302%09red/bta:515602%09red/bta:514842%09red/bta:514793%09red/bta:507912%09red
KEGG PATHWAY	bta04120	12	140	0.000908335	0.0410021	UBE4B|WWP2|BIRC6|BTRC|BIRC3|BIRC2|UBE2E2|CUL4A|COP1|HERC4|ANAPC1|UBA3	http://www.genome.jp/kegg-bin/show_pathway?bta04120/bta:512647%09red/bta:534072%09red/bta:533336%09red/bta:784326%09red/bta:519896%09red/bta:520833%09red/bta:535565%09red/bta:534211%09red/bta:617935%09red/bta:514386%09red/bta:539314%09red/bta:512457%09red
KEGG PATHWAY	bta05200	29	539	0.000912369	0.0410021	PDGFRA|RALBP1|PLCB1|BIRC3|BIRC2|ITGA6|NQO1|IFNAR2|ABL1|MAP2K1|FH|EDNRB|LAMA1|MITF|PIK3CD|FGF10|TRAF1|ARHGEF12|RXRA|MTOR|EP300|TGFBR1|FGFR1|RPS6KA5|ESR1|ROCK2|KIT|RUNX1|CDK6	http://www.genome.jp/kegg-bin/show_pathway?bta05200/bta:533199%09red/bta:514386%09red/bta:281750%09red/bta:503575%09red/bta:282301%09red/bta:287026%09red/bta:535043%09red/bta:540876%09red/bta:407219%09red/bta:504408%09red/bta:282382%09red/bta:529631%09red/bta:407238%09red/bta:520260%09red/bta:507554%09red/bta:112446776%09red/bta:519632%09red/bta:523324%09red/bta:280832%09red/bta:539314%09red/bta:…
KEGG PATHWAY	bta04152	11	123	0.00106637	0.0452232	CPT1A|RPTOR|SIRT1|PIK3CD|PRKAG2|CREB3|CPT1C|PPP2R2B|CREB3L2|MTOR|G6PC2	http://www.genome.jp/kegg-bin/show_pathway?bta04152/bta:509290%09red/bta:504219%09red/bta:281715%09red/bta:100139219%09red/bta:506812%09red/bta:513710%09red/bta:785086%09red/bta:507056%09red/bta:504531%09red/bta:505012%09red/bta:613629%09red
KEGG PATHWAY	bta04022	13	169	0.00142374	0.0522792	PLCB1|NPR2|ADRB3|CREB3|ROCK2|CREB3L2|MAP2K1|ATP1A4|TRPC6|ITPR3|PRKG1|EDNRB|CACNA1S	http://www.genome.jp/kegg-bin/show_pathway?bta04022/bta:282004%09red/bta:287026%09red/bta:281357%09red/bta:281606%09red/bta:281750%09red/bta:281715%09red/bta:537960%09red/bta:281879%09red/bta:282041%09red/bta:533199%09red/bta:785086%09red/bta:100337204%09red/bta:407151%09red
KEGG PATHWAY	bta04714	16	239	0.00168171	0.0588793	CPT1A|NDUFC1|CPT1C|ATP5F1E|PRKAG2|CREB3|ATP5F1B|CREB3L2|ADRB3|RPTOR|MTOR|SMARCE1|NDUFA13|PRKG1|ZNF516|FGFR1	http://www.genome.jp/kegg-bin/show_pathway?bta04714/bta:540910%09red/bta:282004%09red/bta:282289%09red/bta:617230%09red/bta:504219%09red/bta:338084%09red/bta:281715%09red/bta:100139219%09red/bta:506812%09red/bta:281606%09red/bta:281768%09red/bta:519449%09red/bta:513710%09red/bta:785086%09red/bta:507056%09red/bta:327675%09red
KEGG PATHWAY	bta04270	11	133	0.00190499	0.0605055	PLCB1|ARHGEF12|NPR2|CALCRL|ADORA2B|ROCK2|MAP2K1|PRKG1|PPP1R12B|ITPR3|CACNA1S	http://www.genome.jp/kegg-bin/show_pathway?bta04270/bta:282004%09red/bta:287026%09red/bta:527140%09red/bta:281357%09red/bta:282041%09red/bta:529760%09red/bta:107131237%09red/bta:281879%09red/bta:533199%09red/bta:100337204%09red/bta:503575%09red
KEGG PATHWAY	bta00260	6	43	0.00199238	0.0605055	AOC3|SDSL|SDS|AGXT|SRR|CHDH	http://www.genome.jp/kegg-bin/show_pathway?bta00260/bta:516783%09red/bta:281002%09red/bta:514346%09red/bta:505218%09red/bta:789572%09red/bta:525340%09red
KEGG PATHWAY	bta05165	20	345	0.00243443	0.0667715	EP300|ATP6V1D|DLG2|MAML2|ITGB4|IFNAR2|ATP6V0C|PIK3CD|PPP2R2B|CREB3|ITGA6|VTN|CREB3L2|MAP2K1|MTOR|ATP6V0A1|CDK6|ATP6V1B2|COL6A2|LAMA1	http://www.genome.jp/kegg-bin/show_pathway?bta05165/bta:286768%09red/bta:404152%09red/bta:785086%09red/bta:506387%09red/bta:535043%09red/bta:112446776%09red/bta:100851408%09red/bta:282258%09red/bta:281715%09red/bta:100139219%09red/bta:282194%09red/bta:509290%09red/bta:507525%09red/bta:521194%09red/bta:511754%09red/bta:338082%09red/bta:533199%09red/bta:550622%09red/bta:504531%09red/bta:506995%09red
KEGG PATHWAY	bta04919	10	118	0.00255553	0.0681646	PLCB1|ESR1|PIK3CD|RXRA|MAP2K1|ATP1A4|MED1|MTOR|EP300|NCOR1	http://www.genome.jp/kegg-bin/show_pathway?bta04919/bta:287026%09red/bta:407238%09red/bta:507554%09red/bta:112446776%09red/bta:507663%09red/bta:100139219%09red/bta:537960%09red/bta:520734%09red/bta:533199%09red/bta:504531%09red
KEGG PATHWAY	bta00670	4	18	0.002631	0.0681646	ALDH1L2|MTHFD2L|FTCD|MTHFD2	http://www.genome.jp/kegg-bin/show_pathway?bta00670/bta:536269%09red/bta:517539%09red/bta:516864%09red/bta:535816%09red
KEGG PATHWAY	bta03320	8	82	0.00304356	0.0733132	CPT1A|HMGCS1|CPT1C|SCP2|RXRA|APOC3|APOA5|APOA1	http://www.genome.jp/kegg-bin/show_pathway?bta03320/bta:407767%09red/bta:507554%09red/bta:538914%09red/bta:506812%09red/bta:281631%09red/bta:408009%09red/bta:513710%09red/bta:508918%09red
KEGG PATHWAY	bta04916	9	102	0.00321352	0.0761883	TYRP1|PLCB1|CREB3|KIT|CREB3L2|MAP2K1|MITF|EDNRB|EP300	http://www.genome.jp/kegg-bin/show_pathway?bta04916/bta:280832%09red/bta:287026%09red/bta:282105%09red/bta:112446776%09red/bta:281715%09red/bta:407219%09red/bta:533199%09red/bta:785086%09red/bta:281750%09red
KEGG PATHWAY	bta04142	10	123	0.0033732	0.0776474	ATP6V0C|ARSG|NAPSA|AP4S1|NAGLU|AP1M1|CTSF|GNPTAB|ATP6V0A1|CTSW	http://www.genome.jp/kegg-bin/show_pathway?bta04142/bta:539259%09red/bta:286768%09red/bta:618267%09red/bta:504310%09red/bta:510967%09red/bta:509610%09red/bta:513067%09red/bta:509715%09red/bta:550622%09red/bta:789125%09red
KEGG PATHWAY	bta04136	5	33	0.00342012	0.0776474	RPTOR|BECN1|WIPI1|MTOR|BECN2	http://www.genome.jp/kegg-bin/show_pathway?bta04136/bta:100847722%09red/bta:507056%09red/bta:528410%09red/bta:527278%09red/bta:100139219%09red
KEGG PATHWAY	bta04810	14	212	0.00356912	0.0776474	PDGFRA|CYFIP1|PPP1R12B|ITGB4|PIK3CD|ARHGEF12|ITGA6|MAP2K1|SSH2|ROCK2|CFL1|PAK6|FGF10|FGFR1	http://www.genome.jp/kegg-bin/show_pathway?bta04810/bta:282041%09red/bta:535043%09red/bta:100141021%09red/bta:107131237%09red/bta:512652%09red/bta:281768%09red/bta:533199%09red/bta:534553%09red/bta:506995%09red/bta:326285%09red/bta:504531%09red/bta:539224%09red/bta:503575%09red/bta:282301%09red
KEGG PATHWAY	bta04928	9	104	0.00362117	0.0776474	PLCB1|PLD2|CREB3|RXRA|CREB3L2|MAP2K1|SLC34A3|ITPR3|FGFR1	http://www.genome.jp/kegg-bin/show_pathway?bta04928/bta:287026%09red/bta:507554%09red/bta:281715%09red/bta:522159%09red/bta:281879%09red/bta:281768%09red/bta:533199%09red/bta:785086%09red/bta:100299927%09red
KEGG PATHWAY	bta04911	8	85	0.00372741	0.077939	PLCB1|RAPGEF4|CREB3|CREB3L2|ATP1A4|KCNN2|ITPR3|CACNA1S	http://www.genome.jp/kegg-bin/show_pathway?bta04911/bta:287026%09red/bta:404177%09red/bta:281715%09red/bta:537960%09red/bta:281879%09red/bta:785086%09red/bta:100337204%09red/bta:537312%09red
KEGG PATHWAY	bta04215	5	34	0.00383718	0.078597	BIRC6|BIRC3|BECN1|BIRC2|BECN2	http://www.genome.jp/kegg-bin/show_pathway?bta04215/bta:534211%09red/bta:514386%09red/bta:100847722%09red/bta:527278%09red/bta:539314%09red
KEGG PATHWAY	bta04015	14	216	0.00416849	0.0831214	PLCB1|PDGFRA|ANGPT1|PIK3CD|DRD2|ADORA2B|ID1|RAPGEF4|MAP2K1|TLN1|KIT|FGF10|ANGPT4|FGFR1	http://www.genome.jp/kegg-bin/show_pathway?bta04015/bta:617915%09red/bta:287026%09red/bta:529760%09red/bta:783470%09red/bta:281768%09red/bta:497011%09red/bta:281126%09red/bta:533199%09red/bta:282140%09red/bta:326285%09red/bta:504531%09red/bta:280832%09red/bta:537312%09red/bta:282301%09red
KEGG PATHWAY	bta04261	11	150	0.0045047	0.0841571	PLCB1|CACNA2D1|RPS6KA5|RAPGEF4|CACNB2|CREB3|TPM2|PPP2R2B|CREB3L2|ATP1A4|CACNA1S	http://www.genome.jp/kegg-bin/show_pathway?bta04261/bta:287026%09red/bta:509290%09red/bta:281715%09red/bta:537960%09red/bta:504408%09red/bta:497015%09red/bta:327667%09red/bta:785086%09red/bta:282608%09red/bta:100337204%09red/bta:537312%09red
KEGG PATHWAY	bta04921	11	152	0.00493966	0.085973	PLCB1|NPR2|CACNA2D1|CACNB2|KCNJ9|PRKAG2|ROCK2|MAP2K1|PPP1R12B|ITPR3|CACNA1S	http://www.genome.jp/kegg-bin/show_pathway?bta04921/bta:287026%09red/bta:281357%09red/bta:614969%09red/bta:504219%09red/bta:107131237%09red/bta:281879%09red/bta:282041%09red/bta:533199%09red/bta:327667%09red/bta:282608%09red/bta:100337204%09red
KEGG PATHWAY	bta04144	15	246	0.0052356	0.0890643	CAPZA2|PDGFRA|RAB5A|EHD2|PLD2|RAB11FIP4|WASHC4|EPN1|TGFBR1|PSD3|VPS4A|UBB|PSD4|ASAP1|CAV1	http://www.genome.jp/kegg-bin/show_pathway?bta04144/bta:783379%09red/bta:100848380%09red/bta:538348%09red/bta:618168%09red/bta:532237%09red/bta:493728%09red/bta:522159%09red/bta:281370%09red/bta:508199%09red/bta:281040%09red/bta:327705%09red/bta:531459%09red/bta:282382%09red/bta:539764%09red/bta:282301%09red
KEGG PATHWAY	bta04068	10	132	0.00535764	0.0901222	TGFBR1|PRMT1|SGK2|PRKAG2|PIK3CD|SIRT1|G6PC2|MAP2K1|NLK|EP300	http://www.genome.jp/kegg-bin/show_pathway?bta04068/bta:505012%09red/bta:517909%09red/bta:504219%09red/bta:520388%09red/bta:282382%09red/bta:533199%09red/bta:507204%09red/bta:504531%09red/bta:112446776%09red/bta:613629%09red
KEGG PATHWAY	bta04728	10	132	0.00535764	0.0901222	PLCB1|PPP1R1B|CLOCK|DRD2|KCNJ9|CREB3|PPP2R2B|CREB3L2|ITPR3|SLC18A1	http://www.genome.jp/kegg-bin/show_pathway?bta04728/bta:281879%09red/bta:287026%09red/bta:509290%09red/bta:614969%09red/bta:100300400%09red/bta:281715%09red/bta:617708%09red/bta:281126%09red/bta:282459%09red/bta:785086%09red
KEGG PATHWAY	bta03430	4	23	0.00567313	0.093855	EXO1|RFC1|RFC3|RPA2	http://www.genome.jp/kegg-bin/show_pathway?bta03430/bta:515602%09red/bta:514842%09red/bta:506390%09red/bta:507912%09red
KEGG PATHWAY	bta05410	8	92	0.00578305	0.0941231	LAMA1|CACNA2D1|ITGB4|CACNB2|PRKAG2|TPM2|ITGA6|CACNA1S	http://www.genome.jp/kegg-bin/show_pathway?bta05410/bta:506387%09red/bta:535043%09red/bta:504219%09red/bta:497015%09red/bta:327667%09red/bta:282608%09red/bta:100337204%09red/bta:506995%09red
KEGG PATHWAY	bta05218	7	73	0.00592744	0.0954412	PDGFRA|PIK3CD|MAP2K1|CDK6|MITF|FGF10|FGFR1	http://www.genome.jp/kegg-bin/show_pathway?bta05218/bta:407219%09red/bta:281768%09red/bta:511754%09red/bta:533199%09red/bta:504531%09red/bta:326285%09red/bta:282301%09red
KEGG PATHWAY	bta05222	8	94	0.00650442	0.101476	TRAF1|LAMA1|BIRC3|PIK3CD|BIRC2|ITGA6|RXRA|CDK6	http://www.genome.jp/kegg-bin/show_pathway?bta05222/bta:506387%09red/bta:507554%09red/bta:540944%09red/bta:511754%09red/bta:535043%09red/bta:514386%09red/bta:504531%09red/bta:539314%09red
KEGG PATHWAY	bta05215	8	95	0.00688968	0.106932	PDGFRA|PIK3CD|CREB3|CREB3L2|MAP2K1|MTOR|EP300|FGFR1	http://www.genome.jp/kegg-bin/show_pathway?bta05215/bta:112446776%09red/bta:281715%09red/bta:100139219%09red/bta:281768%09red/bta:533199%09red/bta:785086%09red/bta:504531%09red/bta:282301%09red
KEGG PATHWAY	bta05412	7	76	0.00723065	0.109957	ACTN3|LAMA1|CACNA2D1|ITGB4|CACNB2|ITGA6|CACNA1S	http://www.genome.jp/kegg-bin/show_pathway?bta05412/bta:506387%09red/bta:535043%09red/bta:539375%09red/bta:327667%09red/bta:282608%09red/bta:100337204%09red/bta:506995%09red
KEGG PATHWAY	bta04721	7	78	0.00821	0.121775	ATP6V1D|ATP6V0C|ATP6V0A1|SLC18A1|SLC1A7|SLC1A1|ATP6V1B2	http://www.genome.jp/kegg-bin/show_pathway?bta04721/bta:282353%09red/bta:286768%09red/bta:404152%09red/bta:617708%09red/bta:338082%09red/bta:523673%09red/bta:550622%09red
KEGG PATHWAY	bta04110	9	123	0.00983192	0.132648	BUB1B|CDC14B|PRKDC|ANAPC1|MCM3|CDK6|ABL1|EP300|CCNH	http://www.genome.jp/kegg-bin/show_pathway?bta04110/bta:112446776%09red/bta:615512%09red/bta:281302%09red/bta:512740%09red/bta:540876%09red/bta:537027%09red/bta:511754%09red/bta:535565%09red/bta:520428%09red
KEGG PATHWAY	bta04966	4	28	0.010453	0.135664	ATP6V1D|ATP6V1B2|ATP6V0A1|ATP6V0C	http://www.genome.jp/kegg-bin/show_pathway?bta04966/bta:550622%09red/bta:286768%09red/bta:404152%09red/bta:338082%09red
KEGG PATHWAY	bta03420	5	45	0.0110812	0.141987	CUL4A|CCNH|RFC1|RFC3|RPA2	http://www.genome.jp/kegg-bin/show_pathway?bta03420/bta:514842%09red/bta:617935%09red/bta:515602%09red/bta:615512%09red/bta:507912%09red
KEGG PATHWAY	bta05205	12	202	0.0140467	0.151128	ARHGEF12|ESR1|PIK3CD|ROCK2|VTN|MAP2K1|MTOR|PPP1R12B|ITPR3|PDCD4|CAV1|FGFR1	http://www.genome.jp/kegg-bin/show_pathway?bta05205/bta:407238%09red/bta:281768%09red/bta:282041%09red/bta:107131237%09red/bta:100139219%09red/bta:281879%09red/bta:507525%09red/bta:281040%09red/bta:533199%09red/bta:506724%09red/bta:504531%09red/bta:503575%09red
KEGG PATHWAY	bta05030	5	48	0.0140537	0.151128	CREB3L2|DRD2|SLC18A1|PPP1R1B|CREB3	http://www.genome.jp/kegg-bin/show_pathway?bta05030/bta:617708%09red/bta:785086%09red/bta:281715%09red/bta:281126%09red/bta:282459%09red
KEGG PATHWAY	bta04024	13	228	0.0146036	0.155376	RAPGEF4|PPP1R1B|PLD2|DRD2|EP300|CREB3|ROCK2|PIK3CD|CREB3L2|MAP2K1|ATP1A4|GABBR2|CACNA1S	http://www.genome.jp/kegg-bin/show_pathway?bta04024/bta:517040%09red/bta:504531%09red/bta:282041%09red/bta:112446776%09red/bta:282459%09red/bta:281715%09red/bta:522159%09red/bta:281126%09red/bta:533199%09red/bta:785086%09red/bta:537960%09red/bta:100337204%09red/bta:537312%09red
KEGG PATHWAY	bta04931	8	110	0.0149616	0.156864	CPT1A|PIK3CD|PRKAG2|CREB3|G6PC2|CREB3L2|MTOR|PTPN1	http://www.genome.jp/kegg-bin/show_pathway?bta04931/bta:505012%09red/bta:504219%09red/bta:281715%09red/bta:100139219%09red/bta:506812%09red/bta:508658%09red/bta:785086%09red/bta:504531%09red
KEGG PATHWAY	bta04066	8	110	0.0149616	0.156864	LTBR|EP300|PIK3CD|PDK1|MAP2K1|MTOR|ANGPT1|ANGPT4	http://www.genome.jp/kegg-bin/show_pathway?bta04066/bta:617915%09red/bta:112446776%09red/bta:100139219%09red/bta:504653%09red/bta:528655%09red/bta:533199%09red/bta:282140%09red/bta:504531%09red
KEGG PATHWAY	bta04520	6	69	0.0159472	0.161131	TGFBR1|PTPRM|PTPN1|EP300|NLK|FGFR1	http://www.genome.jp/kegg-bin/show_pathway?bta04520/bta:536092%09red/bta:281768%09red/bta:282382%09red/bta:508658%09red/bta:507204%09red/bta:112446776%09red
KEGG PATHWAY	bta04540	7	90	0.0162374	0.162969	PLCB1|PDGFRA|TUBB4B|DRD2|MAP2K1|PRKG1|ITPR3	http://www.genome.jp/kegg-bin/show_pathway?bta04540/bta:282004%09red/bta:287026%09red/bta:539149%09red/bta:281879%09red/bta:281126%09red/bta:533199%09red/bta:282301%09red
KEGG PATHWAY	bta04211	7	90	0.0162374	0.162969	RPTOR|SIRT1|PIK3CD|PRKAG2|CREB3|CREB3L2|MTOR	http://www.genome.jp/kegg-bin/show_pathway?bta04211/bta:504219%09red/bta:281715%09red/bta:100139219%09red/bta:785086%09red/bta:507056%09red/bta:504531%09red/bta:613629%09red
KEGG PATHWAY	bta05166	13	234	0.0175426	0.166385	LTBR|TGFBR1|BUB1B|PIK3CD|CREB3|TLN1|CREB3L2|MAP2K1|MAP3K14|ELK4|ANAPC1|EP300|NRP1	http://www.genome.jp/kegg-bin/show_pathway?bta05166/bta:504653%09red/bta:540309%09red/bta:539369%09red/bta:112446776%09red/bta:783470%09red/bta:281715%09red/bta:508367%09red/bta:537027%09red/bta:282382%09red/bta:533199%09red/bta:535565%09red/bta:785086%09red/bta:504531%09red
KEGG PATHWAY	bta04910	9	137	0.0180317	0.166385	RPTOR|PRKAG2|PIK3CD|PHKB|MAP2K1|MTOR|PRKAR1A|PTPN1|G6PC2	http://www.genome.jp/kegg-bin/show_pathway?bta04910/bta:615074%09red/bta:505012%09red/bta:504219%09red/bta:508658%09red/bta:100139219%09red/bta:511783%09red/bta:533199%09red/bta:507056%09red/bta:504531%09red
KEGG PATHWAY	bta04915	9	138	0.0187642	0.168395	PLCB1|ESR1|PIK3CD|KCNJ9|CREB3|CREB3L2|MAP2K1|ITPR3|GABBR2	http://www.genome.jp/kegg-bin/show_pathway?bta04915/bta:517040%09red/bta:407238%09red/bta:614969%09red/bta:287026%09red/bta:281715%09red/bta:281879%09red/bta:533199%09red/bta:785086%09red/bta:504531%09red
KEGG PATHWAY	bta03460	5	52	0.0187894	0.168395	FANCG|MUS81|CENPS|SLX4|RPA2	http://www.genome.jp/kegg-bin/show_pathway?bta03460/bta:613732%09red/bta:528432%09red/bta:512193%09red/bta:615352%09red/bta:507912%09red
KEGG PATHWAY	bta04130	4	34	0.0189032	0.168395	VAMP1|VAMP8|VAMP5|SEC22B	http://www.genome.jp/kegg-bin/show_pathway?bta04130/bta:513621%09red/bta:540406%09red/bta:507309%09red/bta:614775%09red
KEGG PATHWAY	bta04920	6	72	0.0190213	0.168947	CPT1A|CPT1C|PRKAG2|RXRA|G6PC2|MTOR	http://www.genome.jp/kegg-bin/show_pathway?bta04920/bta:505012%09red/bta:507554%09red/bta:504219%09red/bta:506812%09red/bta:100139219%09red/bta:513710%09red
KEGG PATHWAY	bta04726	8	116	0.0196005	0.17358	PLCB1|KCNJ9|MAP2K1|KCNN2|ITPR3|SLC18A1|CACNA1S|DUSP1	http://www.genome.jp/kegg-bin/show_pathway?bta04726/bta:281879%09red/bta:287026%09red/bta:614969%09red/bta:404177%09red/bta:539175%09red/bta:617708%09red/bta:533199%09red/bta:100337204%09red
KEGG PATHWAY	bta01522	7	94	0.0198466	0.174178	ESR1|PIK3CD|ABCB11|MAP2K1|MED1|MTOR|NCOR1	http://www.genome.jp/kegg-bin/show_pathway?bta01522/bta:407238%09red/bta:507663%09red/bta:100139219%09red/bta:520734%09red/bta:533199%09red/bta:531150%09red/bta:504531%09red
KEGG PATHWAY	bta05160	10	164	0.0203623	0.174178	IFNAR2|CLDN17|PIK3CD|PSME3|RXRA|CLDN8|MAP2K1|CDK6|PPP2R2B|EIF2S1	http://www.genome.jp/kegg-bin/show_pathway?bta05160/bta:509290%09red/bta:512703%09red/bta:507554%09red/bta:282258%09red/bta:538761%09red/bta:511754%09red/bta:327694%09red/bta:533199%09red/bta:504531%09red/bta:100336105%09red
KEGG PATHWAY	bta05212	6	74	0.0212813	0.174178	TGFBR1|RALBP1|PIK3CD|MAP2K1|MTOR|CDK6	http://www.genome.jp/kegg-bin/show_pathway?bta05212/bta:282382%09red/bta:100139219%09red/bta:523324%09red/bta:533199%09red/bta:511754%09red/bta:504531%09red
KEGG PATHWAY	bta04918	6	74	0.0212813	0.174178	PLCB1|CREB3|ALB|CREB3L2|ATP1A4|ITPR3	http://www.genome.jp/kegg-bin/show_pathway?bta04918/bta:280717%09red/bta:287026%09red/bta:281715%09red/bta:537960%09red/bta:281879%09red/bta:785086%09red
KEGG PATHWAY	bta04071	8	120	0.0232117	0.174178	CERS6|PLCB1|PLD2|PIK3CD|ROCK2|PPP2R2B|MAP2K1|SPTLC3	http://www.genome.jp/kegg-bin/show_pathway?bta04071/bta:287026%09red/bta:509290%09red/bta:616901%09red/bta:100336940%09red/bta:522159%09red/bta:282041%09red/bta:533199%09red/bta:504531%09red
KEGG PATHWAY	bta05220	6	76	0.0237162	0.175885	TGFBR1|PIK3CD|MAP2K1|RUNX1|CDK6|ABL1	http://www.genome.jp/kegg-bin/show_pathway?bta05220/bta:540876%09red/bta:511754%09red/bta:529631%09red/bta:533199%09red/bta:282382%09red/bta:504531%09red
KEGG PATHWAY	bta04611	8	121	0.024183	0.178829	PLCB1|ARHGEF12|VAMP8|PIK3CD|ROCK2|TLN1|PRKG1|ITPR3	http://www.genome.jp/kegg-bin/show_pathway?bta04611/bta:282004%09red/bta:287026%09red/bta:282041%09red/bta:783470%09red/bta:507309%09red/bta:281879%09red/bta:504531%09red/bta:503575%09red
KEGG PATHWAY	bta05414	7	99	0.0251005	0.182115	LAMA1|CACNA2D1|ITGB4|CACNB2|TPM2|ITGA6|CACNA1S	http://www.genome.jp/kegg-bin/show_pathway?bta05414/bta:506387%09red/bta:535043%09red/bta:497015%09red/bta:327667%09red/bta:282608%09red/bta:100337204%09red/bta:506995%09red
KEGG PATHWAY	bta05231	7	100	0.0262552	0.186255	SLC44A1|PDGFRA|PLD2|PIK3CD|MAP2K1|CHPT1|MTOR	http://www.genome.jp/kegg-bin/show_pathway?bta05231/bta:511291%09red/bta:522159%09red/bta:100139219%09red/bta:533199%09red/bta:504531%09red/bta:538887%09red/bta:282301%09red
KEGG PATHWAY	bta04064	7	102	0.028672	0.18727	LTBR|TRAF1|TIRAP|BIRC3|BIRC2|MAP3K14|MALT1	http://www.genome.jp/kegg-bin/show_pathway?bta04064/bta:504653%09red/bta:540944%09red/bta:508367%09red/bta:504994%09red/bta:531079%09red/bta:514386%09red/bta:539314%09red
KEGG PATHWAY	bta00564	7	103	0.029935	0.191368	PLPP5|PLD2|PEMT|GPAT4|CHPT1|MBOAT7|PLB1	http://www.genome.jp/kegg-bin/show_pathway?bta00564/bta:511614%09red/bta:511291%09red/bta:616337%09red/bta:522159%09red/bta:506508%09red/bta:360197%09red/bta:504236%09red
KEGG PATHWAY	bta04072	9	152	0.0314006	0.198629	PLCB1|PDGFRA|PLD2|PIK3CD|KIT|RAPGEF4|MAP2K1|MTOR|GRM7	http://www.genome.jp/kegg-bin/show_pathway?bta04072/bta:287026%09red/bta:535362%09red/bta:522159%09red/bta:100139219%09red/bta:533199%09red/bta:504531%09red/bta:280832%09red/bta:537312%09red/bta:282301%09red
KEGG PATHWAY	bta04977	3	23	0.0322512	0.199811	APOA4|APOA1|PLB1	http://www.genome.jp/kegg-bin/show_pathway?bta04977/bta:537301%09red/bta:506508%09red/bta:281631%09red
KEGG PATHWAY	bta04976	6	83	0.0336839	0.200094	SLC22A7|RXRA|SLC4A4|ABCB11|ATP1A4|KCNN2	http://www.genome.jp/kegg-bin/show_pathway?bta04976/bta:282360%09red/bta:507554%09red/bta:404177%09red/bta:537960%09red/bta:531150%09red/bta:407224%09red
KEGG PATHWAY	bta05010	10	180	0.0344761	0.201568	NDUFC1|PLCB1|ATP5F1E|ATP5F1B|RTN3|NDUFA13|MME|ITPR3|CACNA1S|ERN1	http://www.genome.jp/kegg-bin/show_pathway?bta05010/bta:287026%09red/bta:282289%09red/bta:617230%09red/bta:327675%09red/bta:281879%09red/bta:112442685%09red/bta:359721%09red/bta:338084%09red/bta:100337204%09red/bta:536741%09red
KEGG PATHWAY	bta04213	5	62	0.0348769	0.202479	RPTOR|PIK3CD|SIRT1|PRKAG2|MTOR	http://www.genome.jp/kegg-bin/show_pathway?bta04213/bta:504219%09red/bta:504531%09red/bta:100139219%09red/bta:613629%09red/bta:507056%09red
KEGG PATHWAY	bta03440	4	42	0.0353389	0.202479	MUS81|XRCC2|SYCP3|RPA2	http://www.genome.jp/kegg-bin/show_pathway?bta03440/bta:789410%09red/bta:615896%09red/bta:528432%09red/bta:507912%09red
KEGG PATHWAY	bta04934	9	156	0.0358929	0.203528	PLCB1|RASD1|CREB3|CREB3L2|MAP2K1|CDK6|FH|ITPR3|CACNA1S	http://www.genome.jp/kegg-bin/show_pathway?bta04934/bta:520260%09red/bta:287026%09red/bta:281715%09red/bta:507449%09red/bta:281879%09red/bta:511754%09red/bta:533199%09red/bta:785086%09red/bta:100337204%09red
KEGG PATHWAY	bta04012	6	85	0.0369618	0.208412	AREG|PIK3CD|MAP2K1|MTOR|ABL1|PAK6	http://www.genome.jp/kegg-bin/show_pathway?bta04012/bta:539224%09red/bta:540876%09red/bta:100139219%09red/bta:533199%09red/bta:538751%09red/bta:504531%09red
KEGG PATHWAY	bta00130	2	10	0.0402673	0.210185	GGCX|NQO1	http://www.genome.jp/kegg-bin/show_pathway?bta00130/bta:519632%09red/bta:281190%09red
KEGG PATHWAY	bta04927	5	65	0.0409656	0.212302	CREB3L2|PLCB1|CACNA1S|CREB3|ITPR3	http://www.genome.jp/kegg-bin/show_pathway?bta04927/bta:281879%09red/bta:785086%09red/bta:287026%09red/bta:100337204%09red/bta:281715%09red
KEGG PATHWAY	bta05221	5	66	0.0431291	0.219732	PIK3CD|MAP2K1|RUNX1|MTOR|KIT	http://www.genome.jp/kegg-bin/show_pathway?bta05221/bta:504531%09red/bta:280832%09red/bta:529631%09red/bta:100139219%09red/bta:533199%09red
KEGG PATHWAY	bta05202	10	188	0.0436252	0.22151	TRAF1|MYCN|RXRA|SLC45A3|SUPT3H|RUNX1|ELK4|MITF|MLLT3|NCOR1	http://www.genome.jp/kegg-bin/show_pathway?bta05202/bta:616888%09red/bta:618133%09red/bta:540309%09red/bta:521962%09red/bta:507554%09red/bta:507663%09red/bta:540944%09red/bta:407219%09red/bta:529631%09red/bta:524303%09red
KEGG PATHWAY	bta04724	7	113	0.0446544	0.222038	PLCB1|SLC1A7|PLD2|GRIK2|ITPR3|GRM7|SLC1A1	http://www.genome.jp/kegg-bin/show_pathway?bta04724/bta:282353%09red/bta:535362%09red/bta:287026%09red/bta:522159%09red/bta:281879%09red/bta:615226%09red/bta:523673%09red
KEGG PATHWAY	bta05031	5	67	0.04536	0.222038	CREB3L2|SIRT1|PPP1R1B|CREB3|SLC18A1	http://www.genome.jp/kegg-bin/show_pathway?bta05031/bta:617708%09red/bta:785086%09red/bta:281715%09red/bta:613629%09red/bta:282459%09red
KEGG PATHWAY	bta04725	7	114	0.0463421	0.222038	PLCB1|PIK3CD|CREB3|CREB3L2|MAP2K1|ITPR3|CACNA1S	http://www.genome.jp/kegg-bin/show_pathway?bta04725/bta:287026%09red/bta:281715%09red/bta:281879%09red/bta:533199%09red/bta:785086%09red/bta:504531%09red/bta:100337204%09red
KEGG PATHWAY	bta05163	12	245	0.0478856	0.226704	PLCB1|PDGFRA|IL10RB|PIK3CD|CREB3|ARHGEF12|ROCK2|CREB3L2|MAP2K1|MTOR|CDK6|ITPR3	http://www.genome.jp/kegg-bin/show_pathway?bta05163/bta:287026%09red/bta:767864%09red/bta:282041%09red/bta:281715%09red/bta:100139219%09red/bta:281879%09red/bta:511754%09red/bta:533199%09red/bta:785086%09red/bta:504531%09red/bta:503575%09red/bta:282301%09red
KEGG PATHWAY	bta04371	8	140	0.0483461	0.227809	PLCB1|TGFBR1|BECN1|BECN2|PRKAG2|MAP2K1|MTOR|ITPR3	http://www.genome.jp/kegg-bin/show_pathway?bta04371/bta:287026%09red/bta:504219%09red/bta:100139219%09red/bta:281879%09red/bta:100847722%09red/bta:282382%09red/bta:527278%09red/bta:533199%09red
KEGG PATHWAY	bta00190	8	140	0.0483461	0.227809	ATP6V1D|NDUFC1|ATP5F1E|ATP5F1B|ATP6V0A1|NDUFA13|ATP6V1B2|ATP6V0C	http://www.genome.jp/kegg-bin/show_pathway?bta00190/bta:286768%09red/bta:404152%09red/bta:282289%09red/bta:617230%09red/bta:338082%09red/bta:338084%09red/bta:550622%09red/bta:327675%09red
KEGG PATHWAY	bta04340	4	47	0.0487711	0.229095	CSNK1G3|EVC|EVC2|BTRC	http://www.genome.jp/kegg-bin/show_pathway?bta04340/bta:282874%09red/bta:407190%09red/bta:280834%09red/bta:534072%09red
KEGG PATHWAY	bta04970	6	93	0.0520706	0.241207	PLCB1|ADRB3|ATP1A4|PRKG1|ITPR3|TRPV6	http://www.genome.jp/kegg-bin/show_pathway?bta04970/bta:282004%09red/bta:287026%09red/bta:281606%09red/bta:537960%09red/bta:281879%09red/bta:614878%09red
KEGG PATHWAY	bta04666	6	94	0.0541881	0.242421	INPP5D|PLD2|PIK3CD|MAP2K1|CFL1|ASAP1	http://www.genome.jp/kegg-bin/show_pathway?bta04666/bta:507329%09red/bta:522159%09red/bta:327705%09red/bta:533199%09red/bta:534553%09red/bta:504531%09red
KEGG PATHWAY	bta04962	4	49	0.0548285	0.242421	CREB3L2|RAB5A|DYNC1I2|CREB3	http://www.genome.jp/kegg-bin/show_pathway?bta04962/bta:785086%09red/bta:526329%09red/bta:281715%09red/bta:539764%09red
KEGG PATHWAY	bta00270	4	49	0.0548285	0.242421	SDSL|SDS|MAT2A|SRM	http://www.genome.jp/kegg-bin/show_pathway?bta00270/bta:514346%09red/bta:505916%09red/bta:527403%09red/bta:516783%09red
KEGG PATHWAY	bta05211	5	71	0.054961	0.24265	FH|MAP2K1|EP300|PIK3CD|PAK6	http://www.genome.jp/kegg-bin/show_pathway?bta05211/bta:520260%09red/bta:539224%09red/bta:504531%09red/bta:112446776%09red/bta:533199%09red
KEGG PATHWAY	bta04979	4	50	0.0580026	0.254957	APOA4|ABCB11|APOA1|APOC3	http://www.genome.jp/kegg-bin/show_pathway?bta04979/bta:531150%09red/bta:408009%09red/bta:537301%09red/bta:281631%09red
KEGG PATHWAY	bta04925	6	96	0.0585775	0.256642	PLCB1|CREB3|CREB3L2|ATP1A4|ITPR3|CACNA1S	http://www.genome.jp/kegg-bin/show_pathway?bta04925/bta:287026%09red/bta:281715%09red/bta:537960%09red/bta:281879%09red/bta:785086%09red/bta:100337204%09red
KEGG PATHWAY	bta00562	5	73	0.0601684	0.258004	PLCB1|PLCH1|PIK3CD|INPP4B|INPP5D	http://www.genome.jp/kegg-bin/show_pathway?bta00562/bta:534793%09red/bta:504531%09red/bta:513565%09red/bta:287026%09red/bta:507329%09red
KEGG PATHWAY	bta04710	3	31	0.06344	0.264568	PRKAG2|BTRC|CLOCK	http://www.genome.jp/kegg-bin/show_pathway?bta04710/bta:504219%09red/bta:100300400%09red/bta:534072%09red
KEGG PATHWAY	bta04070	6	99	0.0655484	0.266815	PLCB1|INPP5D|PIK3CD|INPP4B|PPIP5K2|ITPR3	http://www.genome.jp/kegg-bin/show_pathway?bta04070/bta:287026%09red/bta:507329%09red/bta:281879%09red/bta:780855%09red/bta:534793%09red/bta:504531%09red
KEGG PATHWAY	bta05224	8	150	0.0657879	0.266815	ESR1|PIK3CD|KIT|MAP2K1|MTOR|CDK6|FGF10|FGFR1	http://www.genome.jp/kegg-bin/show_pathway?bta05224/bta:407238%09red/bta:100139219%09red/bta:281768%09red/bta:511754%09red/bta:533199%09red/bta:504531%09red/bta:280832%09red/bta:326285%09red
KEGG PATHWAY	bta04713	6	100	0.0679753	0.266815	PLCB1|RPS6KA5|RASD1|KCNJ9|PRKG1|ITPR3	http://www.genome.jp/kegg-bin/show_pathway?bta04713/bta:282004%09red/bta:287026%09red/bta:614969%09red/bta:507449%09red/bta:281879%09red/bta:504408%09red
KEGG PATHWAY	bta05167	10	206	0.0698887	0.272584	BECN1|UBB|BECN2|PIK3CD|IFNAR2|MAP2K1|MTOR|CDK6|ITPR3|EP300	http://www.genome.jp/kegg-bin/show_pathway?bta05167/bta:112446776%09red/bta:282258%09red/bta:100139219%09red/bta:281879%09red/bta:100847722%09red/bta:511754%09red/bta:281370%09red/bta:527278%09red/bta:533199%09red/bta:504531%09red
KEGG PATHWAY	bta05214	5	77	0.0713939	0.278024	PIK3CD|PDGFRA|MTOR|MAP2K1|CDK6	http://www.genome.jp/kegg-bin/show_pathway?bta05214/bta:504531%09red/bta:533199%09red/bta:511754%09red/bta:100139219%09red/bta:282301%09red
KEGG PATHWAY	bta05323	6	102	0.0729836	0.281736	ATP6V1D|IL17A|ATP6V0C|ATP6V0A1|ATP6V1B2|ANGPT1	http://www.genome.jp/kegg-bin/show_pathway?bta05323/bta:286768%09red/bta:404152%09red/bta:338082%09red/bta:282140%09red/bta:282863%09red/bta:550622%09red
KEGG PATHWAY	bta03018	5	79	0.0774081	0.289921	EXOSC10|DCPS|CNOT3|XRN1|DHX36	http://www.genome.jp/kegg-bin/show_pathway?bta03018/bta:509583%09red/bta:535340%09red/bta:527305%09red/bta:540834%09red/bta:282640%09red
KEGG PATHWAY	bta05206	12	270	0.0828821	0.303573	RPTOR|SIRT1|BMF|RPS6KA5|PDGFRA|SLC45A3|MAP2K1|MTOR|CDK6|ABL1|PDCD4|EP300	http://www.genome.jp/kegg-bin/show_pathway?bta05206/bta:541141%09red/bta:112446776%09red/bta:540876%09red/bta:100139219%09red/bta:506724%09red/bta:504408%09red/bta:511754%09red/bta:533199%09red/bta:507056%09red/bta:524303%09red/bta:613629%09red/bta:282301%09red
KEGG PATHWAY	bta04625	6	106	0.0836154	0.303573	ARHGEF12|PIK3CD|MAP3K14|CLEC1B|ITPR3|MALT1	http://www.genome.jp/kegg-bin/show_pathway?bta04625/bta:281879%09red/bta:784092%09red/bta:508367%09red/bta:504994%09red/bta:504531%09red/bta:503575%09red
KEGG PATHWAY	bta04926	7	132	0.0837351	0.303573	PLCB1|TGFBR1|PIK3CD|CREB3|CREB3L2|MAP2K1|EDNRB	http://www.genome.jp/kegg-bin/show_pathway?bta04926/bta:287026%09red/bta:281715%09red/bta:282382%09red/bta:533199%09red/bta:785086%09red/bta:504531%09red/bta:281750%09red
KEGG PATHWAY	bta04514	8	159	0.0844298	0.304089	CLDN8|PVR|CLDN17|NRXN3|ITGA6|CNTNAP1|PTPRM|NCAM1	http://www.genome.jp/kegg-bin/show_pathway?bta04514/bta:512703%09red/bta:535043%09red/bta:536092%09red/bta:538761%09red/bta:614412%09red/bta:281941%09red/bta:526865%09red/bta:540997%09red
KEGG PATHWAY	bta00230	7	135	0.0912695	0.317048	NPR2|PAPSS2|NUDT2|NT5C3A|PDE6C|PDE9A|GUCY2C	http://www.genome.jp/kegg-bin/show_pathway?bta00230/bta:511665%09red/bta:511858%09red/bta:281357%09red/bta:768044%09red/bta:281975%09red/bta:536409%09red/bta:282244%09red
KEGG PATHWAY	bta04960	3	37	0.0932298	0.318271	ATP1A4|PIK3CD|SCNN1A	http://www.genome.jp/kegg-bin/show_pathway?bta04960/bta:282348%09red/bta:504531%09red/bta:537960%09red
KEGG PATHWAY	bta04730	4	60	0.0948881	0.323199	PLCB1|MAP2K1|PRKG1|ITPR3	http://www.genome.jp/kegg-bin/show_pathway?bta04730/bta:281879%09red/bta:282004%09red/bta:287026%09red/bta:533199%09red
KEGG PATHWAY	bta04218	8	166	0.100864	0.334107	TGFBR1|BTRC|PIK3CD|SIRT1|MAP2K1|MTOR|CDK6|ITPR3	http://www.genome.jp/kegg-bin/show_pathway?bta04218/bta:100139219%09red/bta:281879%09red/bta:511754%09red/bta:534072%09red/bta:533199%09red/bta:282382%09red/bta:504531%09red/bta:613629%09red
KEGG PATHWAY	bta04512	5	87	0.104065	0.342617	LAMA1|COL6A2|ITGB4|ITGA6|VTN	http://www.genome.jp/kegg-bin/show_pathway?bta04512/bta:507525%09red/bta:506995%09red/bta:506387%09red/bta:535043%09red/bta:282194%09red
KEGG PATHWAY	bta04659	6	113	0.104161	0.342617	IL17F|IL17A|TGFBR1|RXRA|RUNX1|MTOR	http://www.genome.jp/kegg-bin/show_pathway?bta04659/bta:507554%09red/bta:506030%09red/bta:100139219%09red/bta:282382%09red/bta:529631%09red/bta:282863%09red
KEGG PATHWAY	bta04974	6	113	0.104161	0.342617	COL11A1|ATP1A4|MME|COL6A2|DPP4|SLC1A1	http://www.genome.jp/kegg-bin/show_pathway?bta04974/bta:287013%09red/bta:282353%09red/bta:537960%09red/bta:281122%09red/bta:282194%09red/bta:536741%09red
KEGG PATHWAY	bta00770	2	19	0.109403	0.351327	PANK1|PANK3	http://www.genome.jp/kegg-bin/show_pathway?bta00770/bta:535887%09red/bta:510749%09red
KEGG PATHWAY	bta04973	3	40	0.109914	0.351327	ATP1A4|PIK3CD|G6PC2	http://www.genome.jp/kegg-bin/show_pathway?bta04973/bta:504531%09red/bta:505012%09red/bta:537960%09red
KEGG PATHWAY	bta05016	9	198	0.110352	0.351981	DNAH14|PLCB1|NDUFC1|ATP5F1E|CREB3|ATP5F1B|CREB3L2|NDUFA13|EP300	http://www.genome.jp/kegg-bin/show_pathway?bta05016/bta:287026%09red/bta:282289%09red/bta:617230%09red/bta:112446776%09red/bta:281715%09red/bta:338084%09red/bta:785086%09red/bta:327675%09red/bta:516576%09red
KEGG PATHWAY	bta04145	8	170	0.111005	0.353315	ATP6V1D|RAB5A|SEC22B|TUBB4B|DYNC1I2|ATP6V0A1|ATP6V1B2|ATP6V0C	http://www.genome.jp/kegg-bin/show_pathway?bta04145/bta:286768%09red/bta:404152%09red/bta:526329%09red/bta:614775%09red/bta:539149%09red/bta:338082%09red/bta:550622%09red/bta:539764%09red
KEGG PATHWAY	bta05210	5	89	0.111356	0.354057	AREG|MAP2K1|MTOR|TGFBR1|PIK3CD	http://www.genome.jp/kegg-bin/show_pathway?bta05210/bta:538751%09red/bta:504531%09red/bta:282382%09red/bta:100139219%09red/bta:533199%09red
KEGG PATHWAY	bta04260	5	90	0.115092	0.364145	ATP1A4|CACNA1S|CACNA2D1|TPM2|CACNB2	http://www.genome.jp/kegg-bin/show_pathway?bta04260/bta:327667%09red/bta:282608%09red/bta:100337204%09red/bta:497015%09red/bta:537960%09red
KEGG PATHWAY	bta04137	4	66	0.121197	0.364145	MITF|BECN1|UBB|BECN2	http://www.genome.jp/kegg-bin/show_pathway?bta04137/bta:407219%09red/bta:100847722%09red/bta:281370%09red/bta:527278%09red
KEGG PATHWAY	bta04020	9	203	0.122655	0.364145	PLCB1|PDGFRA|CASQ1|ADORA2B|PHKB|ADRB3|ITPR3|EDNRB|CACNA1S	http://www.genome.jp/kegg-bin/show_pathway?bta04020/bta:511783%09red/bta:287026%09red/bta:281606%09red/bta:281750%09red/bta:529760%09red/bta:281879%09red/bta:100337204%09red/bta:508394%09red/bta:282301%09red
KEGG PATHWAY	bta05223	4	67	0.125857	0.364145	MAP2K1|PIK3CD|RXRA|CDK6	http://www.genome.jp/kegg-bin/show_pathway?bta05223/bta:507554%09red/bta:504531%09red/bta:511754%09red/bta:533199%09red
KEGG PATHWAY	bta04912	5	93	0.12665	0.364145	PLCB1|MAP2K1|CACNA1S|PLD2|ITPR3	http://www.genome.jp/kegg-bin/show_pathway?bta04912/bta:281879%09red/bta:287026%09red/bta:100337204%09red/bta:522159%09red/bta:533199%09red
KEGG PATHWAY	bta00514	2	21	0.12732	0.364145	EOGT|GXYLT2	http://www.genome.jp/kegg-bin/show_pathway?bta00514/bta:508782%09red/bta:507299%09red
KEGG PATHWAY	bta05012	7	150	0.134339	0.364145	NDUFC1|ATP5F1E|DRD2|ATP5F1B|UBB|NDUFA13|SLC18A1	http://www.genome.jp/kegg-bin/show_pathway?bta05012/bta:282289%09red/bta:617230%09red/bta:281370%09red/bta:617708%09red/bta:281126%09red/bta:338084%09red/bta:327675%09red
KEGG PATHWAY	bta04061	5	95	0.13464	0.364145	LTBR|PPBP|CCR10|IL10RB|CCR7	http://www.genome.jp/kegg-bin/show_pathway?bta04061/bta:504653%09red/bta:613723%09red/bta:539108%09red/bta:767864%09red/bta:510668%09red
KEGG PATHWAY	bta04720	4	69	0.1354	0.364145	PLCB1|MAP2K1|EP300|ITPR3	http://www.genome.jp/kegg-bin/show_pathway?bta04720/bta:281879%09red/bta:287026%09red/bta:112446776%09red/bta:533199%09red
KEGG PATHWAY	bta04964	2	22	0.13652	0.364145	SLC4A4|ATP1A4	http://www.genome.jp/kegg-bin/show_pathway?bta04964/bta:282360%09red/bta:537960%09red
KEGG PATHWAY	bta04390	7	151	0.137517	0.364145	AREG|TGFBR1|DLG2|BTRC|PPP2R2B|MOB1A|ID1	http://www.genome.jp/kegg-bin/show_pathway?bta04390/bta:509290%09red/bta:614611%09red/bta:497011%09red/bta:282382%09red/bta:534072%09red/bta:100851408%09red/bta:538751%09red
KEGG PATHWAY	bta04961	3	46	0.146311	0.364145	PLCB1|ATP1A4|ESR1	http://www.genome.jp/kegg-bin/show_pathway?bta04961/bta:287026%09red/bta:407238%09red/bta:537960%09red
KEGG PATHWAY	bta03050	3	46	0.146311	0.364145	PSMD7|PSME3|PSMD13	http://www.genome.jp/kegg-bin/show_pathway?bta03050/bta:513525%09red/bta:512456%09red/bta:100336105%09red
KEGG PATHWAY	bta04150	7	154	0.147267	0.364145	RPTOR|ATP6V1D|PIK3CD|PRR5|MAP2K1|MTOR|ATP6V1B2	http://www.genome.jp/kegg-bin/show_pathway?bta04150/bta:404152%09red/bta:788925%09red/bta:100139219%09red/bta:338082%09red/bta:533199%09red/bta:507056%09red/bta:504531%09red
KEGG PATHWAY	bta04924	4	72	0.150241	0.364145	PLCB1|CACNA1S|ADRB3|ITPR3	http://www.genome.jp/kegg-bin/show_pathway?bta04924/bta:281879%09red/bta:281606%09red/bta:287026%09red/bta:100337204%09red
KEGG PATHWAY	bta01230	4	73	0.155321	0.365587	CS|SDSL|MAT2A|SDS	http://www.genome.jp/kegg-bin/show_pathway?bta01230/bta:516783%09red/bta:280682%09red/bta:514346%09red/bta:527403%09red
KEGG PATHWAY	bta04330	3	48	0.159218	0.365587	EP300|MAML2|DTX1	http://www.genome.jp/kegg-bin/show_pathway?bta04330/bta:521194%09red/bta:112446776%09red/bta:512873%09red
KEGG PATHWAY	bta04932	7	158	0.160759	0.365587	NDUFC1|PRKAG2|PIK3CD|RXRA|NDUFA13|EIF2S1|ERN1	http://www.genome.jp/kegg-bin/show_pathway?bta04932/bta:282289%09red/bta:507554%09red/bta:504219%09red/bta:112442685%09red/bta:327694%09red/bta:338084%09red/bta:504531%09red
KEGG PATHWAY	bta00600	3	49	0.165797	0.365587	CERS6|GBA2|SPTLC3	http://www.genome.jp/kegg-bin/show_pathway?bta00600/bta:616901%09red/bta:100139170%09red/bta:100336940%09red
KEGG PATHWAY	bta04310	7	161	0.17123	0.365587	PLCB1|RSPO2|DAAM2|BTRC|ROCK2|NLK|EP300	http://www.genome.jp/kegg-bin/show_pathway?bta04310/bta:287026%09red/bta:783665%09red/bta:282041%09red/bta:112446776%09red/bta:536121%09red/bta:534072%09red/bta:507204%09red
KEGG PATHWAY	bta00440	1	6	0.174598	0.365587	CHPT1	http://www.genome.jp/kegg-bin/show_pathway?bta00440/bta:511291%09red
KEGG PATHWAY	bta04380	6	133	0.175363	0.366934	TGFBR1|PIK3CD|IFNAR2|MAP2K1|MAP3K14|MITF	http://www.genome.jp/kegg-bin/show_pathway?bta04380/bta:407219%09red/bta:282258%09red/bta:508367%09red/bta:282382%09red/bta:533199%09red/bta:504531%09red
KEGG PATHWAY	bta00510	3	51	0.179188	0.368963	SRD5A3|MGAT4A|MGAT5B	http://www.genome.jp/kegg-bin/show_pathway?bta00510/bta:535834%09red/bta:282276%09red/bta:785213%09red
KEGG PATHWAY	bta03013	7	164	0.18199	0.368963	CYFIP1|RBM8A|RPP30|MAGOHB|RANGAP1|PAIP1|EIF2S1	http://www.genome.jp/kegg-bin/show_pathway?bta03013/bta:518045%09red/bta:616055%09red/bta:100141021%09red/bta:541013%09red/bta:327694%09red/bta:510246%09red/bta:615098%09red
KEGG PATHWAY	bta00565	3	52	0.185991	0.368963	CHPT1|PLD2|PLB1	http://www.genome.jp/kegg-bin/show_pathway?bta00565/bta:511291%09red/bta:522159%09red/bta:506508%09red
KEGG PATHWAY	bta04660	5	107	0.186882	0.368963	PIK3CD|MAP2K1|MAP3K14|PAK6|MALT1	http://www.genome.jp/kegg-bin/show_pathway?bta04660/bta:508367%09red/bta:539224%09red/bta:504531%09red/bta:504994%09red/bta:533199%09red
KEGG PATHWAY	bta01521	4	80	0.192547	0.368963	PIK3CD|PDGFRA|MTOR|MAP2K1	http://www.genome.jp/kegg-bin/show_pathway?bta01521/bta:533199%09red/bta:504531%09red/bta:100139219%09red/bta:282301%09red
KEGG PATHWAY	bta05152	8	198	0.196062	0.368963	ATP6V0C|ARHGEF12|RAB5A|IL10RB|TIRAP|ATP6V0A1|EP300|MALT1	http://www.genome.jp/kegg-bin/show_pathway?bta05152/bta:286768%09red/bta:767864%09red/bta:112446776%09red/bta:504994%09red/bta:531079%09red/bta:550622%09red/bta:503575%09red/bta:539764%09red
KEGG PATHWAY	bta04550	6	139	0.199845	0.372589	LHX5|SMAD5|PIK3CD|ID1|MAP2K1|FGFR1	http://www.genome.jp/kegg-bin/show_pathway?bta04550/bta:281768%09red/bta:497011%09red/bta:768050%09red/bta:533199%09red/bta:504531%09red/bta:520759%09red
KEGG PATHWAY	bta04917	4	83	0.209286	0.375539	PRL|MAP2K1|PIK3CD|ESR1	http://www.genome.jp/kegg-bin/show_pathway?bta04917/bta:407238%09red/bta:504531%09red/bta:280901%09red/bta:533199%09red
KEGG PATHWAY	bta03008	4	83	0.209286	0.375539	NOB1|RPP30|EIF6|XRN1	http://www.genome.jp/kegg-bin/show_pathway?bta03008/bta:360191%09red/bta:286811%09red/bta:615098%09red/bta:540834%09red
KEGG PATHWAY	bta04630	8	202	0.20999	0.375539	PDGFRA|IL10RB|GHR|PRL|PIK3CD|IFNAR2|MTOR|EP300	http://www.genome.jp/kegg-bin/show_pathway?bta04630/bta:280901%09red/bta:767864%09red/bta:112446776%09red/bta:282258%09red/bta:100139219%09red/bta:280805%09red/bta:504531%09red/bta:282301%09red
KEGG PATHWAY	bta05161	7	172	0.211984	0.375539	TGFBR1|TIRAP|CREB3|PIK3CD|CREB3L2|MAP2K1|EP300	http://www.genome.jp/kegg-bin/show_pathway?bta05161/bta:112446776%09red/bta:281715%09red/bta:282382%09red/bta:531079%09red/bta:533199%09red/bta:785086%09red/bta:504531%09red
KEGG PATHWAY	bta05170	9	234	0.213695	0.375539	BTRC|AP1M1|PIK3CD|CUL4A|MAP2K1|MTOR|CFL1|ITPR3|PAK6	http://www.genome.jp/kegg-bin/show_pathway?bta05170/bta:504310%09red/bta:539224%09red/bta:100139219%09red/bta:281879%09red/bta:534072%09red/bta:533199%09red/bta:534553%09red/bta:617935%09red/bta:504531%09red
KEGG PATHWAY	bta04672	3	56	0.213824	0.375539	LTBR|CCR10|MAP3K14	http://www.genome.jp/kegg-bin/show_pathway?bta04672/bta:508367%09red/bta:504653%09red/bta:539108%09red
KEGG PATHWAY	bta05134	3	56	0.213824	0.375539	VCP|SEC22B|EEF1G	http://www.genome.jp/kegg-bin/show_pathway?bta05134/bta:326581%09red/bta:614775%09red/bta:507345%09red
KEGG PATHWAY	bta00630	2	30	0.21407	0.375539	CS|AGXT	http://www.genome.jp/kegg-bin/show_pathway?bta00630/bta:789572%09red/bta:280682%09red
KEGG PATHWAY	bta00020	2	30	0.21407	0.375539	CS|FH	http://www.genome.jp/kegg-bin/show_pathway?bta00020/bta:520260%09red/bta:280682%09red
KEGG PATHWAY	bta04146	4	84	0.214955	0.375539	PEX19|AGXT|SCP2|PEX14	http://www.genome.jp/kegg-bin/show_pathway?bta04146/bta:507393%09red/bta:789572%09red/bta:508918%09red/bta:521522%09red
KEGG PATHWAY	bta01200	5	113	0.215379	0.375539	CS|FH|AGXT|SDSL|SDS	http://www.genome.jp/kegg-bin/show_pathway?bta01200/bta:520260%09red/bta:789572%09red/bta:280682%09red/bta:514346%09red/bta:516783%09red
KEGG PATHWAY	bta04670	5	113	0.215379	0.375539	CLDN8|RAPGEF4|PIK3CD|CLDN17|ROCK2	http://www.genome.jp/kegg-bin/show_pathway?bta04670/bta:282041%09red/bta:504531%09red/bta:538761%09red/bta:537312%09red/bta:512703%09red
KEGG PATHWAY	bta05145	5	113	0.215379	0.375539	LAMA1|BIRC3|BIRC2|IL10RB|ITGA6	http://www.genome.jp/kegg-bin/show_pathway?bta05145/bta:535043%09red/bta:514386%09red/bta:506387%09red/bta:767864%09red/bta:539314%09red
KEGG PATHWAY	bta05225	7	174	0.219755	0.377241	TGFBR1|PIK3CD|NQO1|MAP2K1|MTOR|SMARCE1|CDK6	http://www.genome.jp/kegg-bin/show_pathway?bta05225/bta:540910%09red/bta:100139219%09red/bta:519632%09red/bta:511754%09red/bta:533199%09red/bta:282382%09red/bta:504531%09red
KEGG PATHWAY	bta00052	2	31	0.224076	0.381182	GALK1|G6PC2	http://www.genome.jp/kegg-bin/show_pathway?bta00052/bta:530855%09red/bta:505012%09red
KEGG PATHWAY	bta00512	2	31	0.224076	0.381182	GALNT14|C1GALT1	http://www.genome.jp/kegg-bin/show_pathway?bta00512/bta:539417%09red/bta:540500%09red
KEGG PATHWAY	bta04662	4	86	0.226418	0.382388	INPP5D|MAP2K1|PIK3CD|MALT1	http://www.genome.jp/kegg-bin/show_pathway?bta04662/bta:507329%09red/bta:504531%09red/bta:504994%09red/bta:533199%09red
KEGG PATHWAY	bta04923	3	58	0.228059	0.382388	PIK3CD|ADRB3|PRKG1	http://www.genome.jp/kegg-bin/show_pathway?bta04923/bta:281606%09red/bta:282004%09red/bta:504531%09red
KEGG PATHWAY	bta01212	3	58	0.228059	0.382388	CPT1A|CPT1C|SCP2	http://www.genome.jp/kegg-bin/show_pathway?bta01212/bta:508918%09red/bta:506812%09red/bta:513710%09red
KEGG PATHWAY	bta05020	2	32	0.234115	0.382388	MAP2K1|NCAM1	http://www.genome.jp/kegg-bin/show_pathway?bta05020/bta:281941%09red/bta:533199%09red
KEGG PATHWAY	bta00760	2	32	0.234115	0.382388	NNT|NT5C3A	http://www.genome.jp/kegg-bin/show_pathway?bta00760/bta:280878%09red/bta:511858%09red
KEGG PATHWAY	bta04530	7	178	0.23559	0.382388	DLG2|CLDN17|PRKAG2|ROCK2|PPP2R2B|CLDN8|RUNX1	http://www.genome.jp/kegg-bin/show_pathway?bta04530/bta:509290%09red/bta:512703%09red/bta:282041%09red/bta:504219%09red/bta:529631%09red/bta:100851408%09red/bta:538761%09red
KEGG PATHWAY	bta04723	6	152	0.256659	0.388321	NDUFC1|PLCB1|KCNJ9|NDUFA13|ITPR3|CACNA1S	http://www.genome.jp/kegg-bin/show_pathway?bta04723/bta:287026%09red/bta:282289%09red/bta:614969%09red/bta:281879%09red/bta:338084%09red/bta:100337204%09red
KEGG PATHWAY	bta00920	1	10	0.260331	0.388321	PAPSS2	http://www.genome.jp/kegg-bin/show_pathway?bta00920/bta:536409%09red
KEGG PATHWAY	bta04722	5	122	0.260385	0.388321	ABL1|MAP2K1|PIK3CD|RPS6KA5|NTRK2	http://www.genome.jp/kegg-bin/show_pathway?bta04722/bta:504408%09red/bta:504531%09red/bta:505824%09red/bta:540876%09red/bta:533199%09red
KEGG PATHWAY	bta05226	6	153	0.261205	0.38935	TGFBR1|PIK3CD|RXRA|MAP2K1|MTOR|FGF10	http://www.genome.jp/kegg-bin/show_pathway?bta05226/bta:507554%09red/bta:100139219%09red/bta:282382%09red/bta:533199%09red/bta:504531%09red/bta:326285%09red
KEGG PATHWAY	bta04350	4	93	0.267623	0.396562	SMAD5|TGFBR1|EP300|ID1	http://www.genome.jp/kegg-bin/show_pathway?bta04350/bta:112446776%09red/bta:497011%09red/bta:282382%09red/bta:768050%09red
KEGG PATHWAY	bta05235	4	93	0.267623	0.396562	PIK3CD|MAP2K1|MTOR|TIRAP	http://www.genome.jp/kegg-bin/show_pathway?bta05235/bta:504531%09red/bta:531079%09red/bta:100139219%09red/bta:533199%09red
KEGG PATHWAY	bta00410	2	36	0.274439	0.399477	AOC3|SRM	http://www.genome.jp/kegg-bin/show_pathway?bta00410/bta:281002%09red/bta:505916%09red
KEGG PATHWAY	bta03015	4	95	0.279643	0.399477	NUDT21|MAGOHB|RBM8A|PPP2R2B	http://www.genome.jp/kegg-bin/show_pathway?bta03015/bta:518859%09red/bta:518045%09red/bta:509290%09red/bta:541013%09red
KEGG PATHWAY	bta00072	1	11	0.280337	0.399477	HMGCS1	http://www.genome.jp/kegg-bin/show_pathway?bta00072/bta:407767%09red
KEGG PATHWAY	bta04062	7	189	0.280881	0.400063	PLCB1|CCR10|PIK3CD|PPBP|ROCK2|MAP2K1|CCR7	http://www.genome.jp/kegg-bin/show_pathway?bta04062/bta:613723%09red/bta:287026%09red/bta:539108%09red/bta:282041%09red/bta:510668%09red/bta:533199%09red/bta:504531%09red
KEGG PATHWAY	bta00250	2	37	0.284521	0.403339	RIMKLB|AGXT	http://www.genome.jp/kegg-bin/show_pathway?bta00250/bta:789572%09red/bta:538579%09red
KEGG PATHWAY	bta04972	4	97	0.291746	0.408834	SLC4A4|ITPR3|ATP1A4|PLCB1	http://www.genome.jp/kegg-bin/show_pathway?bta04972/bta:281879%09red/bta:287026%09red/bta:282360%09red/bta:537960%09red
KEGG PATHWAY	bta05034	8	224	0.292449	0.408834	ADORA2B|PPP1R1B|CREB3|DRD2|NTRK2|CREB3L2|MAP2K1|SLC18A1	http://www.genome.jp/kegg-bin/show_pathway?bta05034/bta:529760%09red/bta:282459%09red/bta:281715%09red/bta:617708%09red/bta:505824%09red/bta:281126%09red/bta:533199%09red/bta:785086%09red
KEGG PATHWAY	bta03010	6	160	0.293568	0.408834	RPS11|RPL6|RPL4|RPL15|MRPL3|MRPL1	http://www.genome.jp/kegg-bin/show_pathway?bta03010/bta:510547%09red/bta:511051%09red/bta:504835%09red/bta:614906%09red/bta:507151%09red/bta:539196%09red
KEGG PATHWAY	bta04060	11	323	0.295339	0.408834	LTBR|IL17F|IL10RB|GHR|PRL|CCR10|TGFBR1|IFNAR2|PPBP|CCR7|IL17A	http://www.genome.jp/kegg-bin/show_pathway?bta04060/bta:613723%09red/bta:539108%09red/bta:767864%09red/bta:510668%09red/bta:282258%09red/bta:506030%09red/bta:504653%09red/bta:280805%09red/bta:282382%09red/bta:282863%09red/bta:280901%09red
KEGG PATHWAY	bta00140	3	68	0.301229	0.410593	SRD5A3|HSD17B1|HSD11B1	http://www.genome.jp/kegg-bin/show_pathway?bta00140/bta:282589%09red/bta:535834%09red/bta:353107%09red
KEGG PATHWAY	bta00350	2	39	0.304636	0.413739	TYRP1|AOC3	http://www.genome.jp/kegg-bin/show_pathway?bta00350/bta:282105%09red/bta:281002%09red
KEGG PATHWAY	bta05146	4	100	0.310022	0.420198	PLCB1|RAB5A|LAMA1|PIK3CD	http://www.genome.jp/kegg-bin/show_pathway?bta05146/bta:287026%09red/bta:504531%09red/bta:506387%09red/bta:539764%09red
KEGG PATHWAY	bta05216	2	40	0.314657	0.420198	MAP2K1|RXRA	http://www.genome.jp/kegg-bin/show_pathway?bta05216/bta:507554%09red/bta:533199%09red
KEGG PATHWAY	bta04664	3	70	0.316073	0.420198	INPP5D|MAP2K1|PIK3CD	http://www.genome.jp/kegg-bin/show_pathway?bta04664/bta:507329%09red/bta:504531%09red/bta:533199%09red
KEGG PATHWAY	bta04080	12	363	0.317088	0.420198	ADORA2B|NMU|GHR|CALCRL|PRL|GRIK2|DRD2|ADRB3|CHRNE|EDNRB|GRM7|GABBR2	http://www.genome.jp/kegg-bin/show_pathway?bta04080/bta:517040%09red/bta:527140%09red/bta:535362%09red/bta:529760%09red/bta:281606%09red/bta:280805%09red/bta:615226%09red/bta:281126%09red/bta:281688%09red/bta:782109%09red/bta:281750%09red/bta:280901%09red
KEGG PATHWAY	bta03450	1	13	0.318742	0.420198	PRKDC	http://www.genome.jp/kegg-bin/show_pathway?bta03450/bta:512740%09red
KEGG PATHWAY	bta00071	2	42	0.334593	0.432376	CPT1A|CPT1C	http://www.genome.jp/kegg-bin/show_pathway?bta00071/bta:506812%09red/bta:513710%09red
KEGG PATHWAY	bta05219	2	43	0.344499	0.439342	MAP2K1|RPS6KA5	http://www.genome.jp/kegg-bin/show_pathway?bta05219/bta:504408%09red/bta:533199%09red
KEGG PATHWAY	bta04971	3	74	0.345774	0.440409	PLCB1|ATP1A4|ITPR3	http://www.genome.jp/kegg-bin/show_pathway?bta04971/bta:281879%09red/bta:287026%09red/bta:537960%09red
KEGG PATHWAY	bta05100	3	74	0.345774	0.440409	ARHGEF26|PIK3CD|CAV1	http://www.genome.jp/kegg-bin/show_pathway?bta05100/bta:531741%09red/bta:504531%09red/bta:281040%09red
KEGG PATHWAY	bta05143	2	44	0.354356	0.441456	PLCB1|APOA1	http://www.genome.jp/kegg-bin/show_pathway?bta05143/bta:287026%09red/bta:281631%09red
KEGG PATHWAY	bta05416	3	76	0.360589	0.448094	ABL1|LAMA1|CAV1	http://www.genome.jp/kegg-bin/show_pathway?bta05416/bta:506387%09red/bta:281040%09red/bta:540876%09red
KEGG PATHWAY	bta04620	4	110	0.371446	0.455434	IFNAR2|MAP2K1|PIK3CD|TIRAP	http://www.genome.jp/kegg-bin/show_pathway?bta04620/bta:504531%09red/bta:282258%09red/bta:531079%09red/bta:533199%09red
KEGG PATHWAY	bta04930	2	46	0.373906	0.456726	PIK3CD|MTOR	http://www.genome.jp/kegg-bin/show_pathway?bta04930/bta:504531%09red/bta:100139219%09red
KEGG PATHWAY	bta01524	3	78	0.375352	0.458121	BIRC3|PIK3CD|BIRC2	http://www.genome.jp/kegg-bin/show_pathway?bta01524/bta:514386%09red/bta:504531%09red/bta:539314%09red
KEGG PATHWAY	bta05164	6	178	0.379518	0.463019	PIK3CD|IFNAR2|MAP2K1|CDK6|EP300|EIF2S1	http://www.genome.jp/kegg-bin/show_pathway?bta05164/bta:112446776%09red/bta:282258%09red/bta:511754%09red/bta:327694%09red/bta:533199%09red/bta:504531%09red
KEGG PATHWAY	bta04742	3	79	0.382708	0.466532	ITPR3|GABBR2|SCNN1A	http://www.genome.jp/kegg-bin/show_pathway?bta04742/bta:281879%09red/bta:517040%09red/bta:282348%09red
KEGG PATHWAY	bta04978	2	47	0.383591	0.467041	TRPV6|ATP1A4	http://www.genome.jp/kegg-bin/show_pathway?bta04978/bta:614878%09red/bta:537960%09red
KEGG PATHWAY	bta00910	1	17	0.38952	0.467641	CA9	http://www.genome.jp/kegg-bin/show_pathway?bta00910/bta:511923%09red
KEGG PATHWAY	bta00120	1	17	0.38952	0.467641	SCP2	http://www.genome.jp/kegg-bin/show_pathway?bta00120/bta:508918%09red
KEGG PATHWAY	bta04975	2	48	0.39321	0.471133	APOA4|APOA1	http://www.genome.jp/kegg-bin/show_pathway?bta04975/bta:537301%09red/bta:281631%09red
KEGG PATHWAY	bta01210	1	18	0.406035	0.479817	CS	http://www.genome.jp/kegg-bin/show_pathway?bta01210/bta:280682%09red
KEGG PATHWAY	bta00450	1	18	0.406035	0.479817	PAPSS2	http://www.genome.jp/kegg-bin/show_pathway?bta00450/bta:536409%09red
KEGG PATHWAY	bta05142	4	116	0.408194	0.481989	PLCB1|TGFBR1|PIK3CD|PPP2R2B	http://www.genome.jp/kegg-bin/show_pathway?bta05142/bta:509290%09red/bta:287026%09red/bta:504531%09red/bta:282382%09red
KEGG PATHWAY	bta04114	4	119	0.426416	0.495729	ANAPC1|ITPR3|MAP2K1|BTRC	http://www.genome.jp/kegg-bin/show_pathway?bta04114/bta:535565%09red/bta:281879%09red/bta:534072%09red/bta:533199%09red
KEGG PATHWAY	bta00532	1	20	0.43774	0.502683	B3GAT3	http://www.genome.jp/kegg-bin/show_pathway?bta00532/bta:404162%09red
KEGG PATHWAY	bta04914	3	88	0.447783	0.513433	ANAPC1|MAP2K1|PIK3CD	http://www.genome.jp/kegg-bin/show_pathway?bta04914/bta:535565%09red/bta:504531%09red/bta:533199%09red
KEGG PATHWAY	bta00900	1	21	0.452952	0.514851	HMGCS1	http://www.genome.jp/kegg-bin/show_pathway?bta00900/bta:407767%09red
KEGG PATHWAY	bta00240	2	56	0.467438	0.527296	NUDT2|NT5C3A	http://www.genome.jp/kegg-bin/show_pathway?bta00240/bta:768044%09red/bta:511858%09red
KEGG PATHWAY	bta00511	1	22	0.467754	0.527296	GBA2	http://www.genome.jp/kegg-bin/show_pathway?bta00511/bta:100139170%09red
KEGG PATHWAY	bta00531	1	22	0.467754	0.527296	NAGLU	http://www.genome.jp/kegg-bin/show_pathway?bta00531/bta:789125%09red
KEGG PATHWAY	bta04657	3	91	0.468878	0.52797	IL17F|IL17A|LCN2	http://www.genome.jp/kegg-bin/show_pathway?bta04657/bta:282863%09red/bta:526639%09red/bta:506030%09red
KEGG PATHWAY	bta00515	1	23	0.482155	0.535511	MGAT5B	http://www.genome.jp/kegg-bin/show_pathway?bta00515/bta:785213%09red
KEGG PATHWAY	bta00360	1	23	0.482155	0.535511	AOC3	http://www.genome.jp/kegg-bin/show_pathway?bta00360/bta:281002%09red
KEGG PATHWAY	bta00340	1	23	0.482155	0.535511	FTCD	http://www.genome.jp/kegg-bin/show_pathway?bta00340/bta:535816%09red
KEGG PATHWAY	bta04370	2	58	0.485144	0.538234	MAP2K1|PIK3CD	http://www.genome.jp/kegg-bin/show_pathway?bta04370/bta:504531%09red/bta:533199%09red
KEGG PATHWAY	bta04141	5	165	0.487914	0.541108	VCP|UBE4B|SEL1L|EIF2S1|ERN1	http://www.genome.jp/kegg-bin/show_pathway?bta04141/bta:112442685%09red/bta:507345%09red/bta:614959%09red/bta:520833%09red/bta:327694%09red
KEGG PATHWAY	bta05213	2	59	0.493859	0.547238	MAP2K1|PIK3CD	http://www.genome.jp/kegg-bin/show_pathway?bta05213/bta:504531%09red/bta:533199%09red
KEGG PATHWAY	bta05135	4	131	0.497541	0.548552	MAP2K1|PIK3CD|ARHGEF12|ROCK2	http://www.genome.jp/kegg-bin/show_pathway?bta05135/bta:282041%09red/bta:504531%09red/bta:503575%09red/bta:533199%09red
KEGG PATHWAY	bta02010	2	60	0.502479	0.553591	ABCB11|ABCC10	http://www.genome.jp/kegg-bin/show_pathway?bta02010/bta:531150%09red/bta:508399%09red
KEGG PATHWAY	bta05203	7	241	0.507444	0.557917	LTBR|TRAF1|PIK3CD|CREB3|CREB3L2|CDK6|EP300	http://www.genome.jp/kegg-bin/show_pathway?bta05203/bta:112446776%09red/bta:281715%09red/bta:540944%09red/bta:504653%09red/bta:511754%09red/bta:785086%09red/bta:504531%09red
KEGG PATHWAY	bta03040	4	133	0.50904	0.557917	USP39|U2AF2|MAGOHB|RBM8A	http://www.genome.jp/kegg-bin/show_pathway?bta03040/bta:518045%09red/bta:507895%09red/bta:541013%09red/bta:532985%09red
KEGG PATHWAY	bta00563	1	26	0.523066	0.570016	PIGL	http://www.genome.jp/kegg-bin/show_pathway?bta00563/bta:507080%09red
KEGG PATHWAY	bta04614	1	26	0.523066	0.570016	MME	http://www.genome.jp/kegg-bin/show_pathway?bta04614/bta:536741%09red
KEGG PATHWAY	bta00310	2	64	0.535996	0.579491	EZH1|NSD3	http://www.genome.jp/kegg-bin/show_pathway?bta00310/bta:513054%09red/bta:533087%09red
KEGG PATHWAY	bta00650	1	28	0.548531	0.590288	HMGCS1	http://www.genome.jp/kegg-bin/show_pathway?bta00650/bta:407767%09red
KEGG PATHWAY	bta04750	3	103	0.549243	0.590632	PLCB1|PIK3CD|ITPR3	http://www.genome.jp/kegg-bin/show_pathway?bta04750/bta:281879%09red/bta:287026%09red/bta:504531%09red
KEGG PATHWAY	bta04933	3	103	0.549243	0.590632	PLCB1|TGFBR1|PIK3CD	http://www.genome.jp/kegg-bin/show_pathway?bta04933/bta:287026%09red/bta:504531%09red/bta:282382%09red
KEGG PATHWAY	bta00561	2	67	0.560095	0.597669	GPAT4|PLPP5	http://www.genome.jp/kegg-bin/show_pathway?bta00561/bta:511614%09red/bta:616337%09red
KEGG PATHWAY	bta04392	1	29	0.560749	0.597669	MOB1A	http://www.genome.jp/kegg-bin/show_pathway?bta04392/bta:614611%09red
KEGG PATHWAY	bta03020	1	29	0.560749	0.597669	POLR1B	http://www.genome.jp/kegg-bin/show_pathway?bta03020/bta:282342%09red
KEGG PATHWAY	bta00592	1	29	0.560749	0.597669	PLB1	http://www.genome.jp/kegg-bin/show_pathway?bta00592/bta:506508%09red
KEGG PATHWAY	bta04621	5	181	0.56758	0.604736	IFNAR2|PLCB1|BIRC3|BIRC2|ITPR3	http://www.genome.jp/kegg-bin/show_pathway?bta04621/bta:281879%09red/bta:287026%09red/bta:282258%09red/bta:514386%09red/bta:539314%09red
KEGG PATHWAY	bta01040	1	30	0.572637	0.606689	SCP2	http://www.genome.jp/kegg-bin/show_pathway?bta01040/bta:508918%09red
KEGG PATHWAY	bta05418	4	145	0.575313	0.60931	PIK3CD|NQO1|DUSP1|CAV1	http://www.genome.jp/kegg-bin/show_pathway?bta05418/bta:519632%09red/bta:539175%09red/bta:281040%09red/bta:504531%09red
KEGG PATHWAY	bta05321	2	69	0.575657	0.609459	IL17F|IL17A	http://www.genome.jp/kegg-bin/show_pathway?bta05321/bta:282863%09red/bta:506030%09red
KEGG PATHWAY	bta04640	3	110	0.592677	0.624406	MME|ITGA6|KIT	http://www.genome.jp/kegg-bin/show_pathway?bta04640/bta:535043%09red/bta:280832%09red/bta:536741%09red
KEGG PATHWAY	bta00500	1	32	0.595458	0.625584	G6PC2	http://www.genome.jp/kegg-bin/show_pathway?bta00500/bta:505012%09red
KEGG PATHWAY	bta05169	6	228	0.608803	0.63738	PSMD7|PIK3CD|PSMD13|IFNAR2|MAP3K14|CDK6	http://www.genome.jp/kegg-bin/show_pathway?bta05169/bta:513525%09red/bta:282258%09red/bta:508367%09red/bta:511754%09red/bta:512456%09red/bta:504531%09red
KEGG PATHWAY	bta05162	4	152	0.611542	0.640026	IFNAR2|EIF2S1|PIK3CD|CDK6	http://www.genome.jp/kegg-bin/show_pathway?bta05162/bta:511754%09red/bta:504531%09red/bta:282258%09red/bta:327694%09red
KEGG PATHWAY	bta05133	2	77	0.63384	0.659465	CFL1|TIRAP	http://www.genome.jp/kegg-bin/show_pathway?bta05133/bta:534553%09red/bta:531079%09red
KEGG PATHWAY	bta04115	2	77	0.63384	0.659465	COP1|CDK6	http://www.genome.jp/kegg-bin/show_pathway?bta04115/bta:511754%09red/bta:519896%09red
KEGG PATHWAY	bta00591	1	36	0.637512	0.661914	PLB1	http://www.genome.jp/kegg-bin/show_pathway?bta00591/bta:506508%09red
KEGG PATHWAY	bta00790	1	37	0.647325	0.669843	GCH1	http://www.genome.jp/kegg-bin/show_pathway?bta00790/bta:286815%09red
KEGG PATHWAY	bta00620	1	38	0.656873	0.67804	FH	http://www.genome.jp/kegg-bin/show_pathway?bta00620/bta:520260%09red
KEGG PATHWAY	bta00590	2	83	0.673246	0.69304	PTGES2|PLB1	http://www.genome.jp/kegg-bin/show_pathway?bta00590/bta:493639%09red/bta:506508%09red
KEGG PATHWAY	bta05132	2	85	0.685593	0.704306	DYNC1I2|ROCK2	http://www.genome.jp/kegg-bin/show_pathway?bta05132/bta:282041%09red/bta:526329%09red
KEGG PATHWAY	bta04650	3	131	0.705831	0.723368	IFNAR2|MAP2K1|PIK3CD	http://www.genome.jp/kegg-bin/show_pathway?bta04650/bta:504531%09red/bta:282258%09red/bta:533199%09red
KEGG PATHWAY	bta03022	1	44	0.708974	0.726342	CCNH	http://www.genome.jp/kegg-bin/show_pathway?bta03022/bta:615512%09red
KEGG PATHWAY	bta04727	2	90	0.714788	0.732049	GABBR2|CACNA1S	http://www.genome.jp/kegg-bin/show_pathway?bta04727/bta:517040%09red/bta:100337204%09red
KEGG PATHWAY	bta04216	1	45	0.716854	0.733667	MAP1LC3C	http://www.genome.jp/kegg-bin/show_pathway?bta04216/bta:507432%09red
KEGG PATHWAY	bta04217	4	177	0.724372	0.739503	IFNAR2|BIRC3|BIRC2|VPS4A	http://www.genome.jp/kegg-bin/show_pathway?bta04217/bta:514386%09red/bta:282258%09red/bta:618168%09red/bta:539314%09red
KEGG PATHWAY	bta05032	2	92	0.725813	0.74057	KCNJ9|GABBR2	http://www.genome.jp/kegg-bin/show_pathway?bta05032/bta:614969%09red/bta:517040%09red
KEGG PATHWAY	bta00380	1	47	0.731981	0.745601	KMO	http://www.genome.jp/kegg-bin/show_pathway?bta00380/bta:515996%09red
KEGG PATHWAY	bta00330	1	48	0.73924	0.752485	SRM	http://www.genome.jp/kegg-bin/show_pathway?bta00330/bta:505916%09red
KEGG PATHWAY	bta00520	1	50	0.753172	0.764857	GALK1	http://www.genome.jp/kegg-bin/show_pathway?bta00520/bta:530855%09red
KEGG PATHWAY	bta00280	1	51	0.759857	0.770866	HMGCS1	http://www.genome.jp/kegg-bin/show_pathway?bta00280/bta:407767%09red
KEGG PATHWAY	bta05014	1	51	0.759857	0.770866	RAB5A	http://www.genome.jp/kegg-bin/show_pathway?bta05014/bta:539764%09red
KEGG PATHWAY	bta04913	1	54	0.778846	0.787742	HSD17B1	http://www.genome.jp/kegg-bin/show_pathway?bta04913/bta:353107%09red
KEGG PATHWAY	bta00480	1	60	0.812444	0.81952	SRM	http://www.genome.jp/kegg-bin/show_pathway?bta00480/bta:505916%09red
KEGG PATHWAY	bta00830	1	64	0.831959	0.838083	RPE65	http://www.genome.jp/kegg-bin/show_pathway?bta00830/bta:282043%09red
KEGG PATHWAY	bta00010	1	64	0.831959	0.838083	G6PC2	http://www.genome.jp/kegg-bin/show_pathway?bta00010/bta:505012%09red
KEGG PATHWAY	bta00980	1	67	0.845253	0.850905	HSD11B1	http://www.genome.jp/kegg-bin/show_pathway?bta00980/bta:282589%09red
KEGG PATHWAY	bta05168	8	405	0.872424	0.876792	BIRC3|PIK3CD|BIRC2|IFNAR2|MTOR|EIF2S1|ZNF268|POU2F3	http://www.genome.jp/kegg-bin/show_pathway?bta05168/bta:506621%09red/bta:282258%09red/bta:100139219%09red/bta:327694%09red/bta:516493%09red/bta:514386%09red/bta:504531%09red/bta:539314%09red
KEGG PATHWAY	bta05204	1	77	0.882431	0.886258	HSD11B1	http://www.genome.jp/kegg-bin/show_pathway?bta05204/bta:282589%09red
KEGG PATHWAY	bta04612	1	85	0.905638	0.908353	PSME3	http://www.genome.jp/kegg-bin/show_pathway?bta04612/bta:100336105%09red
KEGG PATHWAY	bta04610	1	87	0.910686	0.912808	VTN	http://www.genome.jp/kegg-bin/show_pathway?bta04610/bta:507525%09red
KEGG PATHWAY	bta04658	1	98	0.933997	0.935862	MAML2	http://www.genome.jp/kegg-bin/show_pathway?bta04658/bta:521194%09red
KEGG PATHWAY	bta04740	1	1161	1	1	PRKG1	http://www.genome.jp/kegg-bin/show_pathway?bta04740/bta:282004%09red
