# Supplementary material for: Genetic Diversity Estimation and Genome-Wide Selective Sweep Analysis of the Bazhou Yak
Source: Animals (Basel). 2025 Mar 15;15(6):849. doi: 10.3390/ani15060849 (PMC11939585; doi:10.3390/ani15060849)
Supplement: Supplementary file 1 [file animals-15-00849-s001.zip › animals-3476109-supplementary/Supplementary files/Table S2. Sequencing information of 100 Bazhou yaks.xlsx]

## Sheet: Sheet1
Table S2. Sequencing information of 100 Bazhou yaks.
Sample	Raw_reads	Raw_bases	Clean_reads	Clean_bases	Clean_reads_Q20_rate	Clean_reads_Q30_rate	Clean_reads_GC_content	Depth (×)
BZ1_XJ	228206180	34230927000	221988384	32559831378	0.973387	0.935961	0.43626	11.09
BZ10_XJ	198425438	29763815700	193250970	28367818906	0.971306	0.929347	0.437508	9.88
BZ100_XJ	192346898	28852034700	189568552	25957092242	0.993181	0.976185	0.388787	9.93
BZ101_XJ	206194876	30929231400	202194676	28697538340	0.989409	0.961298	0.401207	8.44
BZ102_XJ	253429016	38014352400	246354666	36068883154	0.973427	0.932267	0.418483	8.41
BZ105_XJ	231296900	34694535000	226195330	33107138144	0.988777	0.958311	0.432485	10.72
BZ106_XJ	239216496	35882474400	234379966	34248795268	0.989161	0.959218	0.434018	9.66
BZ107_XJ	304259200	45638880000	297184434	43379831228	0.987731	0.954455	0.435004	11.67
BZ108_XJ	249612114	37441817100	243300604	35594257582	0.988011	0.954866	0.434466	10.15
BZ109_XJ	203706216	30555932400	194766770	27934340258	0.987306	0.954796	0.420963	9.72
BZ110_XJ	201954156	30293123400	198788500	28092690962	0.99128	0.968345	0.398198	10.23
BZ116_XJ	203147320	30472098000	195345834	28612243408	0.986349	0.950115	0.437183	11.8
BZ117_XJ	213584756	32037713400	207565460	30327829530	0.986861	0.951832	0.443787	11.57
BZ118_XJ	283554970	42533245500	276256846	39833301938	0.991139	0.96728	0.415953	9.43
BZ119_XJ	206135616	30920342400	199559046	29071583454	0.987826	0.955646	0.437476	9.8
BZ12_XJ	204206726	30631008900	198478348	29153439230	0.970888	0.930597	0.440609	10.4
BZ15_XJ	201626068	30243910200	196123744	28767924496	0.970667	0.928114	0.440851	10.64
BZ17_XJ	222085464	33312819600	215233544	31465862664	0.965981	0.921664	0.445975	11.25
BZ19_XJ	194301922	29145288300	188724816	27706471860	0.971333	0.931057	0.445956	10.04
BZ2_XJ	230800980	34620147000	221773018	32549179882	0.971076	0.93014	0.434682	10.96
BZ20_XJ	226209488	33931423200	219896840	32422457712	0.969775	0.925478	0.445148	9.9
BZ21_XJ	219647696	32947154400	213962766	31471591056	0.971676	0.930841	0.437609	10.8
BZ22_XJ	239278264	35891739600	233012154	34112917232	0.972676	0.933532	0.438922	9.64
BZ23_XJ	236996448	35549467200	230146462	33774098906	0.971755	0.932171	0.439683	9.79
BZ24_XJ	220785744	33117861600	215395332	31629862104	0.97222	0.931902	0.442306	10.49
BZ25_XJ	211247358	31687103700	204766236	30113705904	0.970904	0.92967	0.441957	10.7
BZ26_XJ	206962488	31044373200	201103564	29510596044	0.970991	0.930677	0.443345	10.47
BZ27_XJ	228173432	34226014800	220096142	32380376544	0.970214	0.927192	0.440412	10.6
BZ28_XJ	204689684	30703452600	199552868	29241336232	0.972673	0.933674	0.437956	9.59
BZ29_XJ	200972342	30145851300	195839190	28769096048	0.971801	0.930824	0.439572	10.25
BZ30_XJ	222901614	33435242100	217356234	31561609962	0.968541	0.927593	0.445377	10.98
BZ31_XJ	224151080	33622662000	217571190	31797554624	0.965546	0.920688	0.44368	9.48
BZ32_XJ	222142800	33321420000	216354022	31478331950	0.967772	0.926623	0.443049	9.7
BZ33_XJ	224097396	33614609400	218143246	31809208926	0.967453	0.925653	0.444258	10.5
BZ35_XJ	204335164	30650274600	199178882	29059109278	0.970383	0.930189	0.449384	11.62
BZ36_XJ	220954750	33143212500	213331164	31208272120	0.965818	0.921535	0.449441	9.26
BZ37_XJ	227705124	34155768600	221705208	32335359300	0.966707	0.923664	0.44088	10.55
BZ38_XJ	204121436	30618215400	197781106	28799026666	0.968026	0.927452	0.444261	10.02
BZ39_XJ	207146546	31071981900	201846160	29369442202	0.968213	0.927513	0.445282	9.88
BZ4_XJ	234256602	35138490300	227918046	33445986984	0.972041	0.931685	0.44509	10.98
BZ40_XJ	218101882	32715282300	211056884	30900730718	0.967603	0.924794	0.438079	11.32
BZ41_XJ	234914652	35237197800	228971856	33457721096	0.967908	0.927624	0.445699	10.9
BZ42_XJ	247682788	37152418200	241424152	35116928964	0.968521	0.927977	0.439689	11.23
BZ43_XJ	191691286	28753692900	186483998	27216583700	0.966892	0.924369	0.443905	9.35
BZ44_XJ	226453336	33968000400	219850160	31925150992	0.966602	0.924149	0.444554	9.69
BZ45_XJ	218215560	32732334000	212161462	30938683136	0.967734	0.926004	0.449049	12.08
BZ46_XJ	211460350	31719052500	206806644	29982239072	0.96994	0.930781	0.44439	12.44
BZ47_XJ	243826066	36573909900	237229752	34636093092	0.967217	0.925196	0.439103	14.74
BZ48_XJ	225519626	33827943900	220787296	32290738388	0.968297	0.928651	0.437479	11.3
BZ49_XJ	237174628	35576194200	232108832	33818546486	0.969722	0.929825	0.443949	13.45
BZ5_XJ	234390166	35158524900	228094962	33347480256	0.973018	0.934478	0.440968	9.32
BZ51_XJ	201799094	30269864100	196420178	28622365228	0.966223	0.923571	0.444395	13.37
BZ52_XJ	207275822	31091373300	203221598	29609133732	0.96839	0.928781	0.448458	10.87
BZ53_XJ	257435302	38615295300	251788728	36740517692	0.967215	0.923654	0.447406	11.34
BZ54_XJ	263407222	39511083300	257605764	37279032684	0.968786	0.927608	0.439454	10.14
BZ55_XJ	304626990	45694048500	298999958	43719394496	0.969799	0.929032	0.443358	11.82
BZ56_XJ	234623722	35193558300	230337710	33573502422	0.969901	0.931096	0.430112	10.15
BZ57_XJ	287101528	43065229200	280836022	41071771078	0.968277	0.927011	0.444844	12.34
BZ58_XJ	236913312	35536996800	231489106	33691275088	0.969075	0.930135	0.443381	12.64
BZ59_XJ	281776170	42266425500	275976416	40344005200	0.969077	0.928146	0.443255	10.21
BZ6_XJ	201598020	30239703000	194770508	28520174136	0.969213	0.924808	0.446495	12.06
BZ60_XJ	230674966	34601244900	223487880	32618664914	0.967118	0.925149	0.440104	13.56
BZ61_XJ	235363136	35304470400	230547070	33569624052	0.969097	0.929902	0.440539	11.33
BZ62_XJ	225560702	33834105300	219312358	32075058126	0.967493	0.925655	0.450116	12.4
BZ63_XJ	252207728	37831159200	245748034	35940630894	0.967859	0.926432	0.44712	10.44
BZ64_XJ	209064172	31359625800	203995960	29928048512	0.985645	0.951867	0.435009	12.5
BZ65_XJ	253738366	38060754900	246141228	36209457134	0.983673	0.945364	0.439666	12.91
BZ66_XJ	269896002	40484400300	260388968	38248300926	0.984271	0.947642	0.446401	10.28
BZ67_XJ	213497544	32024631600	206908752	30351997080	0.984644	0.948618	0.445645	10.97
BZ68_XJ	292454940	43868241000	281052180	41334818206	0.983516	0.945115	0.448042	10.48
BZ69_XJ	237603296	35640494400	231808478	33977517690	0.986426	0.953393	0.444456	15.84
BZ7_XJ	253816276	38072441400	246662778	36096705068	0.973371	0.936166	0.434851	11.98
BZ70_XJ	256868462	38530269300	249671866	36642890370	0.984367	0.947137	0.442408	9.83
BZ71_XJ	222012384	33301857600	214953454	31515771182	0.98389	0.946159	0.4477	9.43
BZ72_XJ	265314916	39797237400	256422074	37678180858	0.984049	0.946695	0.443261	9.74
BZ73_XJ	270418078	40562711700	263183128	38633725924	0.98527	0.949948	0.445977	10.06
BZ74_XJ	223875302	33581295300	216666654	31726284548	0.983436	0.944576	0.444745	11.22
BZ75_XJ	235731276	35359691400	225647886	33165338710	0.981081	0.937091	0.445058	11.17
BZ76_XJ	222698788	33404818200	216076168	31800070988	0.983594	0.944704	0.449743	9.5
BZ77_XJ	328175082	49226262300	319455526	46907788480	0.985483	0.951337	0.432249	9.55
BZ78_XJ	206538822	30980823300	200269988	29548825024	0.983787	0.945116	0.447223	9.15
BZ79_XJ	196571540	29485731000	191340610	28140647436	0.984167	0.945682	0.44783	10.04
BZ8_XJ	256073306	38410995900	249171534	36531193018	0.972586	0.933596	0.440088	9.2
BZ80_XJ	202522608	30378391200	196798216	28808402676	0.984848	0.949387	0.441177	10.02
BZ81_XJ	206852598	31027889700	200766826	29509443080	0.985032	0.949556	0.441868	9.78
BZ82_XJ	234363466	35154519900	226951106	33360475848	0.984704	0.948841	0.441197	11.33
BZ83_XJ	234114366	35117154900	225737236	33195497842	0.984604	0.948738	0.44095	10.03
BZ84_XJ	200499666	30074949900	194136920	28445525088	0.984905	0.949166	0.444863	9.48
BZ86_XJ	205468980	30820347000	199478158	29248447918	0.985532	0.950304	0.445399	13.69
BZ87_XJ	197130856	29569628400	190230810	27941701286	0.983371	0.944166	0.444096	8.79
BZ88_XJ	210588136	31588220400	204904214	30051165578	0.985881	0.952368	0.442856	9.33
BZ89_XJ	212032258	31804838700	205795788	30165434470	0.984762	0.949145	0.442348	10.36
BZ9_XJ	192274700	28841205000	187374620	27453505380	0.97176	0.930334	0.437587	9.63
BZ90_XJ	210624832	31593724800	204084132	29826464866	0.984822	0.948943	0.447772	13.23
BZ91_XJ	241393308	36208996200	235633882	34532202784	0.987408	0.956458	0.443443	11.74
BZ92_XJ	208515966	31277394900	202320102	29643751044	0.985131	0.949633	0.442333	12.04
BZ93_XJ	202597278	30389591700	196169360	28786616746	0.984223	0.946957	0.447136	15.15
BZ95_XJ	212755210	31913281500	208993516	29680435196	0.989927	0.966728	0.401238	9.46
BZ97_XJ	270129350	40519402500	264337396	38745814790	0.986801	0.95611	0.424467	9.75
BZ99_XJ	208714574	31307186100	205115380	27827715074	0.990777	0.969492	0.40517	14.32
