# Supplementary material for: Genetic Diversity Estimation and Genome-Wide Selective Sweep Analysis of the Bazhou Yak
Source: Animals (Basel). 2025 Mar 15;15(6):849. doi: 10.3390/ani15060849 (PMC11939585; doi:10.3390/ani15060849)
Supplement: Supplementary file 1 [file animals-15-00849-s001.zip › animals-3476109-supplementary/Supplementary files/Table S3. Information on autosomal genomic region variants annotation.xlsx]

## Sheet: Sheet1
Table S3. Information on autosomal genomic region variants annotation.
Autosomal genomic region variants annotation
Type	Number	Percent
intergenic	8522661	0.747345
intronic	2688872	0.235785
downstream	64049	0.0056164
upstream	63586	0.0055758
exonic	63264	0.00554757
upstream;downstream	1396	0.000122414
splicing	88	7.71665e-06
Exonmic region variants annotation
Type	Number	Percent
synonymous	36976	0.584471
nonsynonymous	25813	0.40802
stopgain	297	0.00469461
startloss	90	0.00142261
stoploss	69	0.00109067
unknown	19	0.000300329
