# Supplementary material for: Genetic Diversity Estimation and Genome-Wide Selective Sweep Analysis of the Bazhou Yak
Source: Animals (Basel). 2025 Mar 15;15(6):849. doi: 10.3390/ani15060849 (PMC11939585; doi:10.3390/ani15060849)
Supplement: Supplementary file 1 [file animals-15-00849-s001.zip › animals-3476109-supplementary/Supplementary files/Table S4. The genetic diversity of the 10 yak populations.xlsx]

## Sheet: The observed heterozygosity (Ho
Table S4 The genetic diversity of the 10 yak populations
The observed heterozygosity (Ho) and expected heterozygosity (He).
Popularion	Number	Ho	He
Bazhou	100	0.259915	0.293166
Huanhu	34	0.239864	0.28866
Jinchuan	149	0.280552	0.299342
Maiwa	31	0.252012	0.287055
Niangya	22	0.272514	0.297125
Pali	10	0.273186	0.279654
Sibu	5	0.288755	0.268252
Tianzhuwhite	40	0.282955	0.298063
Wild	22	0.241644	0.264983
Yushu	27	0.234093	0.284315

## Sheet: The nucletide diversity (Pi)
The nucletide diversity (Pi)
Population	Pi
TZW	0.0013912
SB	0.00138615
NY	0.00138535
JC	0.00137763
PL	0.00136591
BZ	0.00133682
MW	0.00131682
HH	0.00130724
YS	0.00128358
WY	0.00121188
