# Supplementary material for: Genetic Diversity Estimation and Genome-Wide Selective Sweep Analysis of the Bazhou Yak
Source: Animals (Basel). 2025 Mar 15;15(6):849. doi: 10.3390/ani15060849 (PMC11939585; doi:10.3390/ani15060849)
Supplement: Supplementary file 1 [file animals-15-00849-s001.zip › animals-3476109-supplementary/Supplementary files/Table S5. Numbers of ROH and genomic inbreeding (FROH) of the 10 yak populations.xlsx]

## Sheet: Sheet1
Table S5. Numbers of ROH and genomic inbreeding (FROH) of the 10 yak populations.xlsx
POP	Max number of ROH	Max sum length of ROH(MB)	Mean FROH	Max length of ROH(KB)	Mean length of ROH(KB)
Bazhou	55	21.1103	0.0039	877.688	373.879
Huanhu	278	122.184	0.0121	1675.02	396.778
Jinchuan	181	83.9242	0.0097	1654	404.39
Maiwa	396	179.163	0.0142	1527.67	404.55
Niangya	128	53.7551	0.0103	1161.42	398.206
Pali	105	41.603	0.0087	964.805	386.641
Sibu	165	69.9997	0.0115	1234.14	413.513
Tianzhuwhite	363	171.438	0.0178	1323.6	416.304
Wild	563	275.436	0.0096	1651.08	457.216
Yushu	145	62.9429	0.006	1677.9	395.168
				s
