# Supplementary material for: Genetic Diversity Estimation and Genome-Wide Selective Sweep Analysis of the Bazhou Yak
Source: Animals (Basel). 2025 Mar 15;15(6):849. doi: 10.3390/ani15060849 (PMC11939585; doi:10.3390/ani15060849)
Supplement: Supplementary file 1 [file animals-15-00849-s001.zip › animals-3476109-supplementary/Supplementary files/Table S6. Pairwise population FST values.xlsx]

## Sheet: Sheet1
Table S6. Pairwise population FST
10	Bazhou	Huanhu	Jinchuan	Maiwa	Niangya	Pali	Sibu	Tianzhuwhite	Wild	Yushu
Bazhou	0	0.024804	0.03149	0.031208	0.024747	0.029407	0.024471	0.028831	0.064066	0.026885
Huanhu	0.024804	0	0.011828	0.011811	0.0063689	0.011662	0.0050627	0.0088697	0.048597	0.0069581
Jinchuan	0.03149	0.011828	0	0.01582	0.013946	0.020579	0.015764	0.013763	0.056787	0.016785
Maiwa	0.031208	0.011811	0.01582	0	0.015238	0.021682	0.015355	0.016049	0.059326	0.016349
Niangya	0.024747	0.0063689	0.013946	0.015238	0	0.0062464	0.003922	0.011448	0.046184	0.0071597
Pali	0.029407	0.011662	0.020579	0.021682	0.0062464	0	0.0059632	0.018586	0.054905	0.011799
Sibu	0.024471	0.0050627	0.015764	0.015355	0.003922	0.0059632	0	0.013842	0.052861	0.0058552
Tianzhuwhite	0.028831	0.0088697	0.013763	0.016049	0.011448	0.018586	0.013842	0	0.05476	0.013956
Wild	0.064066	0.048597	0.056787	0.059326	0.046184	0.054905	0.052861	0.05476	0	0.027979
Yushu	0.026885	0.0069581	0.016785	0.016349	0.0071597	0.011799	0.0058552	0.013956	0.027979	0
