# Supplementary material for: Genetic Diversity Estimation and Genome-Wide Selective Sweep Analysis of the Bazhou Yak
Source: Animals (Basel). 2025 Mar 15;15(6):849. doi: 10.3390/ani15060849 (PMC11939585; doi:10.3390/ani15060849)
Supplement: Supplementary file 1 [file animals-15-00849-s001.zip › animals-3476109-supplementary/Supplementary files/Table S7. Cross validation (CV) errors generated by ADMIXTURE at clutter (K) ranging from 1 to 10.xlsx]

## Sheet: list
Table S7. Cross validation (CV) errors generated by ADMIXTURE at clutter (K) ranging from 1 to 10.
K	CV error
1	0.51345
2	0.50506
3	0.50195
4	0.50075
5	0.50224
6	0.50616
7	0.50762
8	0.50888
9	0.51669
10	0.51981
