# Supplementary material for: Genetic Diversity Estimation and Genome-Wide Selective Sweep Analysis of the Bazhou Yak
Source: Animals (Basel). 2025 Mar 15;15(6):849. doi: 10.3390/ani15060849 (PMC11939585; doi:10.3390/ani15060849)
Supplement: Supplementary file 1 [file animals-15-00849-s001.zip › animals-3476109-supplementary/Supplementary files/Table S8. Selective regions detected by FST and Pi ratio methods in the Bazhou yak.xlsx]

## Sheet: Sheet1
Table S8. Genomic overlapping selection regions detected by FST and Pi ratio methods in the Bazhou yak
Chromosome	Start	End	Gene name
1	101560001	101610000
1	101580001	101630000
1	101600001	101650000
1	101620001	101670000	SLITRK3
1	101640001	101690000	SLITRK3
1	102020001	102070000
1	102040001	102090000
1	103240001	103290000
1	103260001	103310000
1	103280001	103330000
1	103300001	103350000
1	103320001	103370000
1	103340001	103390000
1	103360001	103410000
1	106560001	106610000	TRIM59
1	106580001	106630000	IFT80
1	106600001	106650000	IFT80
1	106680001	106730000	IFT80
1	111720001	111770000
1	112160001	112210000
1	121260001	121310000
1	121280001	121330000
1	123960001	124010000
1	137740001	137790000
1	137760001	137810000
1	142080001	142130000
1	142100001	142150000
1	142120001	142170000
1	143200001	143250000	HLCS
1	143220001	143270000	HLCS
1	152220001	152270000
1	153820001	153870000
1	153840001	153890000
1	153960001	154010000	MRPL3
1	154360001	154410000	CPNE4
1	1760001	1810000
1	1780001	1830000	OLIG1
1	26160001	26210000
1	42260001	42310000
1	42280001	42330000
1	42300001	42350000
1	57100001	57150000
1	57120001	57170000
1	5760001	5810000
1	61580001	61630000
1	69180001	69230000
1	69200001	69250000
1	78160001	78210000	LPP
1	78280001	78330000	LPP
1	78300001	78350000	LPP
1	78320001	78370000	LPP
1	7940001	7990000
1	7960001	8010000
1	7980001	8030000
10	19560001	19610000	GCH1
10	19680001	19730000
10	50680001	50730000	BMF
10	54140001	54190000	CDIN1
10	70040001	70090000	RPL4,MAP2K1
10	92240001	92290000
10	97160001	97210000	ADCK1
10	97180001	97230000	ADCK1
11	22300001	22350000
11	44180001	44230000	ATOH8
11	44200001	44250000	ATOH8
11	44220001	44270000	ATOH8
11	61500001	61550000
11	65460001	65510000	SRBD1
11	65480001	65530000	SRBD1
11	65500001	65550000	SRBD1
11	76420001	76470000
11	77920001	77970000	BIRC6
11	77940001	77990000	BIRC6
11	77960001	78010000	BIRC6
11	7860001	7910000
12	43740001	43790000
12	43760001	43810000
12	43780001	43830000
12	43800001	43850000
12	53500001	53550000
12	53520001	53570000
12	65800001	65850000
13	15240001	15290000
13	15260001	15310000
13	15280001	15330000
13	15300001	15350000
13	15320001	15370000
13	15340001	15390000
13	160001	210000
13	22160001	22210000	DEFB119
13	49840001	49890000	NSUN6,CACNB2
13	49860001	49910000	NSUN6,CACNB2
13	67160001	67210000
13	75380001	75430000	SPTLC3
14	24300001	24350000	ABRA
14	24320001	24370000	ABRA
14	33280001	33330000	TRPS1
14	33300001	33350000	TRPS1
14	38320001	38370000	ZNF704
15	13940001	13990000	MAML2
15	27280001	27330000
15	27300001	27350000
15	27320001	27370000	ZPR1
15	27340001	27390000	ZPR1,APOA5
15	27440001	27490000	SIK3
15	27460001	27510000	SIK3
15	28040001	28090000
15	42840001	42890000	SBF2
15	6300001	6350000	BIRC2
15	76600001	76650000
15	76620001	76670000
15	76640001	76690000
15	77540001	77590000	CBLIF,TCN1
15	80440001	80490000	FAM111B
15	80460001	80510000	FAM111B
15	8640001	8690000
15	9860001	9910000
15	9880001	9930000
15	9900001	9950000
15	9920001	9970000
15	9940001	9990000
16	10980001	11030000
16	11000001	11050000	MMEL1
16	11020001	11070000	MMEL1
16	11040001	11090000	PRXL2B,MMEL1
16	13980001	14030000
16	19020001	19070000	ASTN1
16	19040001	19090000	ASTN1
16	19060001	19110000	ASTN1
16	3300001	3350000	SRM,EXOSC10
16	40460001	40510000	TMEM9
16	41100001	41150000
16	4420001	4470000
16	4440001	4490000
16	4900001	4950000	SPSB1
16	4940001	4990000
16	4960001	5010000	H6PD
16	50820001	50870000	RGS7
16	58180001	58230000	DNAH14
16	5980001	6030000
16	6000001	6050000
16	62420001	62470000
16	62440001	62490000
16	63620001	63670000
16	63800001	63850000
16	63820001	63870000
16	64560001	64610000
16	7400001	7450000
16	7420001	7470000
16	9500001	9550000
16	9520001	9570000
16	9540001	9590000
16	9740001	9790000
16	9760001	9810000
17	18100001	18150000	RAB33B
17	18120001	18170000	NAA15
17	18140001	18190000	NAA15
17	18160001	18210000	NAA15
17	18180001	18230000	NAA15
17	18200001	18250000	NDUFC1,MGARP,NAA15
17	18220001	18270000	NDUFC1,MGARP,NAA15
17	18240001	18290000	MGARP
17	18260001	18310000
17	18420001	18470000	NOCT
17	18440001	18490000	NOCT
17	18460001	18510000
17	20320001	20370000
17	20340001	20390000
17	28460001	28510000
17	47980001	48030000
17	48000001	48050000
17	59160001	59210000
17	60320001	60370000
17	60340001	60390000
17	60360001	60410000
17	60380001	60430000
17	60400001	60450000
17	60420001	60470000
17	60440001	60490000
17	60460001	60510000
17	60480001	60530000
17	60500001	60550000
17	60520001	60570000
17	60540001	60590000
17	60560001	60610000
17	60580001	60630000	RBM19
17	60600001	60650000	RBM19
17	60620001	60670000	RBM19
17	60640001	60690000	RBM19
17	60660001	60710000	RBM19
17	60680001	60730000	RBM19
17	60700001	60750000	RBM19
17	60720001	60770000	RBM19
17	60740001	60790000
17	60760001	60810000
17	60780001	60830000
17	60800001	60850000
17	60820001	60870000
17	60840001	60890000
17	60860001	60910000
17	60880001	60930000
17	60900001	60950000
17	60920001	60970000
17	60940001	60990000	LHX5
17	61060001	61110000	DTX1
17	61080001	61130000	DTX1
18	15380001	15430000	ITFG1
18	15400001	15450000	ITFG1
18	15420001	15470000	ITFG1
18	15440001	15490000	ITFG1
18	15460001	15510000	ITFG1
18	15580001	15630000	ITFG1
18	15600001	15650000	ITFG1
18	15620001	15670000	ITFG1
18	15640001	15690000	ITFG1,PHKB
18	15660001	15710000	PHKB
18	15680001	15730000	PHKB
18	15700001	15750000	PHKB
18	15720001	15770000	PHKB
18	21080001	21130000
18	21100001	21150000
18	21120001	21170000
18	21320001	21370000
18	21340001	21390000
18	36400001	36450000
18	36420001	36470000
18	36440001	36490000	NFAT5
18	36480001	36530000	NFAT5
18	36500001	36550000	NFAT5
18	36520001	36570000	NFAT5
18	36540001	36590000	NFAT5
18	36560001	36610000	NFAT5
18	36780001	36830000	PSMD7,WWP2
18	36800001	36850000	PSMD7
18	36820001	36870000
18	36840001	36890000
18	36860001	36910000
18	36880001	36930000
18	36900001	36950000
18	36920001	36970000
18	36940001	36990000
18	36960001	37010000
18	36980001	37030000
18	37000001	37050000
18	37020001	37070000
18	37040001	37090000
18	37060001	37110000
18	37080001	37130000
18	37100001	37150000
18	37120001	37170000
18	42340001	42390000
18	42360001	42410000
18	42380001	42430000
19	12140001	12190000	TBX2,BCAS3
19	12160001	12210000	TBX2,BCAS3
19	17380001	17430000
19	18980001	19030000	RAB11FIP4
19	19000001	19050000	RAB11FIP4
19	23800001	23850000	SRR,TSR1,SGSM2
19	28200001	28250000	DNAJC8,BORCS6,TMEM107
19	33060001	33110000
19	33940001	33990000	SPECC1
19	33960001	34010000	SPECC1
19	43220001	43270000
19	43240001	43290000	AOC3
19	43260001	43310000	AOC3
19	48300001	48350000	RPTOR
19	48320001	48370000	RPTOR
19	48340001	48390000	RPTOR
2	120640001	120690000
2	125000001	125050000	PHACTR4
2	27460001	27510000	NOSTRIN
2	3520001	3570000
2	3540001	3590000
2	55240001	55290000
2	7820001	7870000	GULP1
2	7840001	7890000	GULP1
2	80380001	80430000
2	80400001	80450000
2	85560001	85610000	CCDC150
20	14960001	15010000
20	14980001	15030000
20	28960001	29010000
20	39700001	39750000
20	39720001	39770000
20	39740001	39790000	GHR
20	39760001	39810000	GHR
20	39780001	39830000	GHR
20	39800001	39850000	GHR
20	39820001	39870000	GHR
20	39840001	39890000	GHR
20	39860001	39910000	GHR
20	39880001	39930000	GHR
20	39900001	39950000	GHR
20	39920001	39970000	GHR
20	39940001	39990000	GHR
20	39960001	40010000	GHR
20	39980001	40030000	CCDC152
20	40000001	40050000	CCDC152
20	40020001	40070000	CCDC152
20	40040001	40090000	CCDC152
20	40060001	40110000	CCDC152
20	40080001	40130000
20	40100001	40150000
20	40120001	40170000
20	40140001	40190000
20	40160001	40210000
20	40180001	40230000
20	40220001	40270000	ZNF131
20	40240001	40290000	ZNF131
20	40260001	40310000	ZNF131
20	40280001	40330000	ZNF131
20	40300001	40350000	NIM1K
20	40320001	40370000	NIM1K
20	40340001	40390000	NIM1K,HMGCS1
20	40360001	40410000	NIM1K,HMGCS1
20	40380001	40430000	HMGCS1
20	40400001	40450000
20	40420001	40470000
20	40440001	40490000	TMEM267
20	40460001	40510000	TMEM267,C16H5ORF34
20	40480001	40530000	TMEM267,C16H5ORF34
20	40500001	40550000	C16H5ORF34,PAIP1
20	40520001	40570000	C16H5ORF34,PAIP1
20	40540001	40590000	PAIP1
20	40560001	40610000	PAIP1,NNT
20	40580001	40630000	NNT
20	40600001	40650000	NNT
20	40620001	40670000	NNT
20	40640001	40690000	NNT
20	40660001	40710000	NNT
20	40680001	40730000	NNT
20	40700001	40750000
20	40720001	40770000
20	40740001	40790000
20	40760001	40810000
20	40780001	40830000
20	40800001	40850000
20	40820001	40870000
20	40840001	40890000
20	40860001	40910000
20	40880001	40930000
20	40900001	40950000
20	40920001	40970000
20	40940001	40990000
20	40960001	41010000
20	40980001	41030000
20	41000001	41050000
20	41020001	41070000
20	41040001	41090000
20	41060001	41110000
20	41080001	41130000
20	41100001	41150000
20	41120001	41170000
20	41140001	41190000
20	41160001	41210000
20	41180001	41230000
20	41200001	41250000
20	41220001	41270000	FGF10
20	41240001	41290000	FGF10
20	41260001	41310000	FGF10
20	41280001	41330000	FGF10
20	41300001	41350000	FGF10
20	41320001	41370000	FGF10
20	41340001	41390000	FGF10
20	41360001	41410000
20	41380001	41430000
20	41400001	41450000
20	41420001	41470000
20	67220001	67270000	ERGIC1
20	9060001	9110000
20	9080001	9130000
20	9100001	9150000
20	9140001	9190000	ANKRD33B
20	9160001	9210000	ANKRD33B
20	9180001	9230000	ANKRD33B
21	25100001	25150000
21	25120001	25170000
21	34400001	34450000	LOC104985839
21	34420001	34470000	LOC104985839
21	34440001	34490000
21	41080001	41130000
21	41100001	41150000
22	12900001	12950000	MYRIP
22	18700001	18750000	GRM7
22	18720001	18770000	GRM7
22	25120001	25170000
22	25140001	25190000
22	25160001	25210000
22	25180001	25230000
22	30360001	30410000	FOXP1
22	30540001	30590000	FOXP1
22	31300001	31350000
22	31320001	31370000
22	31340001	31390000
22	31360001	31410000
22	31380001	31430000
22	31400001	31450000
22	31420001	31470000
22	31440001	31490000
22	31460001	31510000
22	31640001	31690000	MITF
22	31660001	31710000	MITF
22	31680001	31730000	MITF
22	31700001	31750000	MITF
22	31760001	31810000	MITF
22	31780001	31830000	MITF
22	31800001	31850000
22	31860001	31910000
22	31880001	31930000
22	31900001	31950000
22	31920001	31970000
22	31940001	31990000
22	31960001	32010000
22	31980001	32030000
22	32000001	32050000
22	45260001	45310000
22	45280001	45330000
22	45300001	45350000
22	45320001	45370000
23	25940001	25990000
23	25960001	26010000
23	25980001	26030000	PKHD1
23	30380001	30430000	SLC25A27
24	2400001	2450000
24	2440001	2490000
24	26420001	26470000
24	26440001	26490000
24	26460001	26510000
24	26480001	26530000
24	33700001	33750000
24	36320001	36370000
25	34060001	34110000
25	34840001	34890000
26	15380001	15430000
26	15400001	15450000
26	16220001	16270000	ATRNL1
26	16240001	16290000	ATRNL1
26	16260001	16310000	ATRNL1
26	1720001	1770000
26	2880001	2930000	EBF3
26	3280001	3330000
26	3300001	3350000
26	3460001	3510000
26	36240001	36290000
26	40100001	40150000	KIF20B
26	40140001	40190000	KIF20B
26	40160001	40210000	PANK1
26	43620001	43670000	PRKG1
26	48860001	48910000
26	48880001	48930000
26	48900001	48950000
26	48920001	48970000
26	48940001	48990000
27	13000001	13050000
27	13020001	13070000
27	13040001	13090000
27	17960001	18010000
27	28220001	28270000
27	320001	370000
27	3240001	3290000	UBE2E2
27	340001	390000
27	7280001	7330000
29	23280001	23330000
29	24460001	24510000
29	3160001	3210000	FAT3
29	3180001	3230000	FAT3
29	3200001	3250000	FAT3
29	3220001	3270000	FAT3
29	39860001	39910000	SCGB1A1
29	39980001	40030000	MTA2,ROM1,B3GAT3,EML3,EEF1G
29	41380001	41430000	MACROD1
29	41400001	41450000	MACROD1
29	41420001	41470000	MACROD1
29	41660001	41710000	RPS6KA4
29	41680001	41730000
29	43540001	43590000	DPP3,BBS1,ZDHHC24,ACTN3
29	45100001	45150000	TESMIN
29	45120001	45170000	TESMIN,CPT1A
29	45140001	45190000	TESMIN,CPT1A
29	45160001	45210000	CPT1A
29	45500001	45550000
29	45520001	45570000
3	105240001	105290000
3	105260001	105310000
3	111920001	111970000
3	111940001	111990000
3	39240001	39290000	COL11A1
3	39260001	39310000	COL11A1
3	39280001	39330000	COL11A1
3	41980001	42030000	LRRC39,SASS6
3	54740001	54790000
3	56740001	56790000
3	62620001	62670000
3	73480001	73530000	LRRC7
3	73500001	73550000	LRRC7
3	91680001	91730000	SCP2
3	91700001	91750000	SCP2
3	91720001	91770000	SCP2
3	91740001	91790000	SCP2
4	104600001	104650000
4	105160001	105210000
4	46080001	46130000
4	46100001	46150000
4	49100001	49150000	ZNF277
4	86560001	86610000
4	86620001	86670000	CDK6
4	86640001	86690000	CDK6
5	111760001	111810000
5	111780001	111830000
5	111800001	111850000
5	111820001	111870000
5	114580001	114630000	CLEC12B,CLEC12A
5	114600001	114650000	CLEC12B,CLEC1B,CLEC12A
5	35700001	35750000	SYCP3,CHPT1
5	35720001	35770000	CHPT1,MYBPC1
5	35740001	35790000	MYBPC1
5	35760001	35810000	MYBPC1
5	35780001	35830000	MYBPC1
5	49640001	49690000
5	49660001	49710000
5	53940001	53990000	CCDC59
5	53960001	54010000	CCDC59
5	53980001	54030000	CCDC59
5	54000001	54050000
5	55260001	55310000
5	6900001	6950000
5	6920001	6970000
5	6940001	6990000
5	6960001	7010000
5	7060001	7110000
5	76220001	76270000	CELSR1
5	85440001	85490000	NINJ2
6	10120001	10170000
6	10200001	10250000
6	10260001	10310000
6	10280001	10330000
6	10940001	10990000
6	10960001	11010000
6	10980001	11030000
6	11040001	11090000
6	113280001	113330000
6	113300001	113350000
6	113320001	113370000
6	113340001	113390000
6	113360001	113410000
6	113500001	113550000
6	113520001	113570000
6	11740001	11790000
6	11760001	11810000	SLC2A9
6	11780001	11830000	SLC2A9
6	15300001	15350000	SLC10A6,PTPN13
6	15320001	15370000	PTPN13
6	24380001	24430000	MRPL1
6	24440001	24490000	MRPL1
6	24460001	24510000	MRPL1
6	28560001	28610000	ALB
6	29300001	29350000	ADAMTS3
6	29320001	29370000	ADAMTS3
6	30160001	30210000
6	30180001	30230000
6	30200001	30250000	SLC4A4
6	30220001	30270000	SLC4A4
6	36380001	36430000
6	36400001	36450000
6	38540001	38590000
6	38560001	38610000
6	38620001	38670000
6	38640001	38690000
6	38660001	38710000
6	41940001	41990000
6	41960001	42010000
6	45980001	46030000
6	46000001	46050000
6	46020001	46070000
6	46040001	46090000	NMU
6	46060001	46110000	NMU
6	46080001	46130000	NMU,PDCL2
6	46100001	46150000	PDCL2
6	46120001	46170000	PDCL2
6	46140001	46190000	PDCL2
6	46160001	46210000	CLOCK
6	46180001	46230000	CLOCK
6	46200001	46250000	CLOCK
6	46220001	46270000	CLOCK,TMEM165
6	46240001	46290000	CLOCK,TMEM165
6	46260001	46310000	TMEM165
6	46280001	46330000	TMEM165,SRD5A3
6	46300001	46350000	SRD5A3
6	46320001	46370000	SRD5A3
6	46340001	46390000
6	46360001	46410000
6	46380001	46430000
6	46400001	46450000
6	46420001	46470000
6	46440001	46490000
6	46460001	46510000
6	46480001	46530000
6	46500001	46550000
6	46520001	46570000
6	46540001	46590000
6	46560001	46610000
6	46580001	46630000
6	46600001	46650000
6	46620001	46670000
6	46640001	46690000
6	46660001	46710000
6	46680001	46730000
6	46700001	46750000
6	46720001	46770000
6	46740001	46790000
6	46760001	46810000
6	46780001	46830000
6	46800001	46850000
6	46820001	46870000
6	46840001	46890000	KIT
6	46860001	46910000	KIT
6	46880001	46930000	KIT
6	46900001	46950000	KIT
6	46920001	46970000	KIT
6	46940001	46990000	KIT
6	46960001	47010000	KIT
6	46980001	47030000
6	47000001	47050000
6	47020001	47070000
6	47040001	47090000
6	47060001	47110000
6	47080001	47130000
6	47100001	47150000
6	47120001	47170000
6	47140001	47190000
6	47160001	47210000
6	47180001	47230000
6	47200001	47250000
6	47220001	47270000
6	47240001	47290000
6	47260001	47310000
6	47280001	47330000
6	47300001	47350000
6	47320001	47370000	PDGFRA
6	47340001	47390000	PDGFRA
6	47360001	47410000	PDGFRA
6	47680001	47730000
6	47700001	47750000
6	47780001	47830000
6	47800001	47850000
6	47820001	47870000
6	51660001	51710000
6	5560001	5610000	TAPT1
6	8940001	8990000
6	8960001	9010000
6	9220001	9270000
6	9240001	9290000
6	9360001	9410000
6	9380001	9430000
6	9480001	9530000
6	9500001	9550000
7	101400001	101450000
7	160001	210000	MED7,GARIN3
7	50520001	50570000
7	61260001	61310000	SPOCK1
7	61280001	61330000	SPOCK1
7	61300001	61350000	SPOCK1
7	61440001	61490000	SPOCK1
7	61460001	61510000	SPOCK1
7	62460001	62510000	SMIM32,TRPC7
7	62480001	62530000	SMIM32,SMAD5,TRPC7
7	62500001	62550000	SMIM32,SMAD5
7	62520001	62570000	SMAD5
7	62540001	62590000	SMAD5
7	62560001	62610000
7	62580001	62630000
8	10040001	10090000	HINT2,NPR2
8	10060001	10110000	HINT2,NPR2
8	10080001	10130000	MSMP,RGP1,NPR2,GBA2
8	27820001	27870000
8	27840001	27890000
8	27940001	27990000
8	27960001	28010000
8	27980001	28030000
8	2860001	2910000
8	2880001	2930000	LZTS1
8	2900001	2950000	LZTS1
8	2920001	2970000	LZTS1,ATP6V1B2
8	2940001	2990000	ATP6V1B2
8	3020001	3070000	SLC18A1
8	3040001	3090000	NUDT21,SLC18A1
8	3060001	3110000	NUDT21,SLC18A1
8	42420001	42470000
8	42440001	42490000
8	53560001	53610000
8	6360001	6410000	GABBR2
8	6380001	6430000	GABBR2
8	6400001	6450000	GABBR2
8	82920001	82970000	PALM2AKAP2
8	83140001	83190000	PALM2AKAP2
8	87340001	87390000	SLC44A1
8	9340001	9390000	MELK
8	9360001	9410000
8	9380001	9430000	RNF38
8	94180001	94230000
8	94200001	94250000
8	94220001	94270000
8	94240001	94290000
8	94340001	94390000
9	24980001	25030000
9	3840001	3890000
9	3940001	3990000
9	42020001	42070000
9	59740001	59790000
9	78460001	78510000
9	78480001	78530000
9	95460001	95510000
9	95480001	95530000
9	95500001	95550000
9	95520001	95570000	FNDC1
9	95540001	95590000	FNDC1
9	98020001	98070000
9	98040001	98090000
9	98060001	98110000
9	98120001	98170000
9	98140001	98190000
9	98160001	98210000
