# Supplementary material for: Genetic Diversity Estimation and Genome-Wide Selective Sweep Analysis of the Bazhou Yak
Source: Animals (Basel). 2025 Mar 15;15(6):849. doi: 10.3390/ani15060849 (PMC11939585; doi:10.3390/ani15060849)
Supplement: Supplementary file 1 [file animals-15-00849-s001.zip › animals-3476109-supplementary/Supplementary files/Table S9. Selective regions detected by FST and XP-EHH methods in the Bazhou yak..xlsx]

## Sheet: Sheet1
Table S9. Genomic overlapping selection regions detected by FST and XP-EHH methods in the Bazhou yak.
Chromosome	Start	End	Gene name
1	101560001	101610000
1	101580001	101630000
1	101600001	101650000
1	101620001	101670000	SLITRK3
1	101640001	101690000	SLITRK3
1	103240001	103290000
1	103260001	103310000
1	103280001	103330000
1	103300001	103350000
1	103320001	103370000
1	103340001	103390000
1	103360001	103410000
1	106540001	106590000	TRIM59
1	106560001	106610000	TRIM59
1	106580001	106630000	IFT80
1	106600001	106650000	IFT80
1	106680001	106730000	IFT80
1	106720001	106770000	IFT80
1	112000001	112050000	MME
1	112160001	112210000
1	121260001	121310000
1	121280001	121330000
1	121360001	121410000	PLSCR5
1	121660001	121710000
1	121680001	121730000
1	123940001	123990000
1	124720001	124770000	SLC9A9
1	124740001	124790000	SLC9A9
1	141940001	141990000
1	141960001	142010000
1	141980001	142030000
1	142080001	142130000
1	142100001	142150000
1	142120001	142170000
1	142140001	142190000
1	154360001	154410000	CPNE4
1	1760001	1810000
1	1780001	1830000	OLIG1
1	26160001	26210000
1	42260001	42310000
1	5040001	5090000	CLDN8
1	5060001	5110000	CLDN8
1	57100001	57150000
1	57120001	57170000
1	78280001	78330000	LPP
1	78300001	78350000	LPP
1	78320001	78370000	LPP
1	7940001	7990000
1	7960001	8010000
1	7980001	8030000
10	41200001	41250000	PIF1
10	54140001	54190000	CDIN1
10	83460001	83510000
10	92240001	92290000
10	93320001	93370000
10	93340001	93390000	SEL1L
10	93360001	93410000	SEL1L
10	93380001	93430000	SEL1L
10	93400001	93450000	SEL1L
10	96800001	96850000	NRXN3
10	97140001	97190000	ADCK1
10	97160001	97210000	ADCK1
10	97180001	97230000	ADCK1
11	40700001	40750000
11	40720001	40770000
11	40740001	40790000
11	40760001	40810000
11	40780001	40830000
11	44180001	44230000	ATOH8
11	44200001	44250000	ATOH8
11	44220001	44270000	ATOH8
11	45500001	45550000
11	45520001	45570000
11	46380001	46430000	PSD4
11	46400001	46450000	PSD4
11	65420001	65470000	FKBP1B,SRBD1
11	65440001	65490000	SRBD1
11	65460001	65510000	SRBD1
11	65480001	65530000	SRBD1
11	65500001	65550000	SRBD1
11	77920001	77970000	BIRC6
11	77940001	77990000	BIRC6
11	77960001	78010000	BIRC6
12	53740001	53790000	POU4F1,OBI1
12	66320001	66370000	GPC5
12	73680001	73730000
12	74820001	74870000
12	82640001	82690000
12	82660001	82710000
12	82680001	82730000
13	15240001	15290000
13	15260001	15310000
13	15280001	15330000
13	15300001	15350000
13	15320001	15370000
13	15340001	15390000
13	22160001	22210000	DEFB119
13	49300001	49350000	ARHGAP12
13	49320001	49370000	ARHGAP12
13	49340001	49390000	ARHGAP12
13	49360001	49410000	ARHGAP12
13	49380001	49430000	ARHGAP12
13	49400001	49450000	ARHGAP12
13	49420001	49470000	ARHGAP12
13	49440001	49490000
13	49460001	49510000
13	49480001	49530000
13	49500001	49550000
13	49520001	49570000
13	49680001	49730000	EPC1
13	49840001	49890000	NSUN6,CACNB2
13	49860001	49910000	NSUN6,CACNB2
13	67160001	67210000
13	72380001	72430000
14	23860001	23910000	OXR1
14	24280001	24330000	ABRA,OXR1
14	24300001	24350000	ABRA
14	24320001	24370000	ABRA
14	33280001	33330000	TRPS1
14	33300001	33350000	TRPS1
14	41400001	41450000
14	56980001	57030000	TOX
14	60980001	61030000	ST18
14	62960001	63010000
14	63060001	63110000
14	63080001	63130000	CEBPD
14	63100001	63150000	CEBPD
15	13900001	13950000	MAML2
15	13920001	13970000	MAML2
15	13940001	13990000	MAML2
15	27280001	27330000
15	27300001	27350000
15	27320001	27370000	ZPR1
15	27340001	27390000	ZPR1,APOA5
15	27440001	27490000	SIK3
15	27460001	27510000	SIK3
15	28040001	28090000
15	30220001	30270000	NECTIN1
15	30240001	30290000
15	30420001	30470000
15	30440001	30490000
15	42840001	42890000	SBF2
15	6300001	6350000	BIRC2
15	6320001	6370000	BIRC2,BIRC3
15	69600001	69650000
15	69620001	69670000
15	69640001	69690000
15	76600001	76650000
15	76620001	76670000
15	76640001	76690000
15	77540001	77590000	CBLIF,TCN1
15	77560001	77610000	TCN1
15	80440001	80490000	FAM111B
15	80460001	80510000	FAM111B
15	80480001	80530000	FAM111B
15	8620001	8670000
15	8640001	8690000
15	9840001	9890000
15	9860001	9910000
15	9880001	9930000
15	9900001	9950000
15	9920001	9970000
15	9940001	9990000
16	10980001	11030000
16	11000001	11050000	MMEL1
16	11020001	11070000	MMEL1
16	11040001	11090000	PRXL2B,MMEL1
16	19020001	19070000	ASTN1
16	19040001	19090000	ASTN1
16	19060001	19110000	ASTN1
16	3300001	3350000	SRM,EXOSC10
16	3880001	3930000	DFFA,PEX14,CENPS
16	3900001	3950000	DFFA,CENPS
16	3920001	3970000	CENPS
16	3940001	3990000	KIF1B
16	3960001	4010000	KIF1B
16	40120001	40170000	CAMSAP2
16	40140001	40190000	CAMSAP2
16	40200001	40250000	CAMSAP2
16	40380001	40430000	CACNA1S
16	40400001	40450000	ASCL5,CACNA1S
16	40420001	40470000	ASCL5,CACNA1S,TMEM9
16	40440001	40490000	ASCL5,CACNA1S,TMEM9
16	40460001	40510000	TMEM9
16	40480001	40530000	IGFN1
16	40500001	40550000	IGFN1
16	40520001	40570000	IGFN1
16	40540001	40590000	PKP1
16	40560001	40610000	PKP1
16	40700001	40750000	RABIF
16	40980001	41030000	PPP1R12B
16	41000001	41050000	PPP1R12B
16	41020001	41070000	PPP1R12B
16	4420001	4470000
16	4440001	4490000
16	4900001	4950000	SPSB1
16	4920001	4970000
16	4940001	4990000
16	4960001	5010000	H6PD
16	4980001	5030000	H6PD
16	50820001	50870000	RGS7
16	58180001	58230000	DNAH14
16	5980001	6030000
16	6000001	6050000
16	63620001	63670000
16	63640001	63690000
16	63800001	63850000
16	7400001	7450000
16	7440001	7490000
16	7460001	7510000	DNAJC11
16	9500001	9550000
16	9520001	9570000
16	9540001	9590000
16	9740001	9790000
16	9760001	9810000
17	18100001	18150000	RAB33B
17	18120001	18170000	NAA15
17	18140001	18190000	NAA15
17	18160001	18210000	NAA15
17	18180001	18230000	NAA15
17	18200001	18250000	NDUFC1,MGARP,NAA15
17	18220001	18270000	NDUFC1,MGARP,NAA15
17	18240001	18290000	MGARP
17	18260001	18310000
17	18360001	18410000	ELF2
17	18380001	18430000	NOCT,ELF2
17	18400001	18450000	NOCT,ELF2
17	18420001	18470000	NOCT
17	18440001	18490000	NOCT
17	18460001	18510000
17	47980001	48030000
17	48000001	48050000
17	57280001	57330000	KSR2
17	60500001	60550000
17	60560001	60610000
17	60580001	60630000	RBM19
17	60680001	60730000	RBM19
17	60700001	60750000	RBM19
17	60720001	60770000	RBM19
17	60820001	60870000
17	60880001	60930000
17	60900001	60950000
17	60920001	60970000
17	60940001	60990000	LHX5
17	61060001	61110000	DTX1
17	61080001	61130000	DTX1
18	15640001	15690000	ITFG1,PHKB
18	15660001	15710000	PHKB
18	15680001	15730000	PHKB
18	15700001	15750000	PHKB
18	15720001	15770000	PHKB
18	21040001	21090000
18	21060001	21110000
18	21080001	21130000
18	21100001	21150000
18	21120001	21170000
18	36400001	36450000
18	36420001	36470000
18	36440001	36490000	NFAT5
18	36480001	36530000	NFAT5
18	36500001	36550000	NFAT5
18	36520001	36570000	NFAT5
18	36540001	36590000	NFAT5
18	36560001	36610000	NFAT5
18	36760001	36810000	PSMD7,WWP2
18	36780001	36830000	PSMD7,WWP2
18	36800001	36850000	PSMD7
18	36820001	36870000
18	36840001	36890000
18	36860001	36910000
18	36880001	36930000
18	36900001	36950000
18	36920001	36970000
18	36940001	36990000
18	36960001	37010000
18	36980001	37030000
18	37000001	37050000
18	37020001	37070000
18	37040001	37090000
18	37060001	37110000
18	37080001	37130000
18	37100001	37150000
18	37120001	37170000
18	37160001	37210000
18	58800001	58850000
18	58840001	58890000	NAPSA,KCNC3
19	12160001	12210000	TBX2,BCAS3
19	18980001	19030000	RAB11FIP4
19	19000001	19050000	RAB11FIP4
19	19020001	19070000	RAB11FIP4
19	20260001	20310000	TMEM97,NLK
19	20280001	20330000	TMEM97,TNFAIP1,IFT20
19	20300001	20350000	TMEM97,TNFAIP1,POLDIP2,TMEM199,IFT20
19	23520001	23570000	OVCA2,DPH1
19	23800001	23850000	SRR,TSR1,SGSM2
19	23820001	23870000	MNT,SGSM2
19	23840001	23890000	MNT,SGSM2
19	23860001	23910000	MNT
19	23880001	23930000
19	23900001	23950000
19	32580001	32630000	HS3ST3B1
19	33780001	33830000	TTC19,NCOR1
19	33800001	33850000	TTC19,ZSWIM7,NCOR1
19	33820001	33870000	ADORA2B,TTC19,ZSWIM7,ADORA2B
19	33840001	33890000	ADORA2B,TTC19,ZSWIM7,ADORA2B
19	33940001	33990000	SPECC1
19	33960001	34010000	SPECC1
19	43220001	43270000
19	43240001	43290000	AOC3
19	48300001	48350000	RPTOR
19	48340001	48390000	RPTOR
19	52220001	52270000	TEX2,ERN1
19	52240001	52290000	ERN1
19	61940001	61990000	PRKAR1A,FAM20A
19	61960001	62010000	PRKAR1A,FAM20A
19	61980001	62030000	PRKAR1A
19	62000001	62050000	WIPI1
19	62020001	62070000	WIPI1,ARSG
19	62040001	62090000	WIPI1,ARSG
19	62060001	62110000	WIPI1,ARSG
19	62080001	62130000	ARSG
19	62100001	62150000	ARSG
19	62120001	62170000	AMZ2
19	62140001	62190000	AMZ2
2	110020001	110070000
2	120640001	120690000
2	27460001	27510000	NOSTRIN
2	55240001	55290000
2	55560001	55610000
2	7820001	7870000	GULP1
2	7840001	7890000	GULP1
2	80200001	80250000	MYO1B
2	87960001	88010000
20	14960001	15010000
20	14980001	15030000
20	19500001	19550000
20	19520001	19570000
20	19540001	19590000
20	24200001	24250000
20	24220001	24270000
20	24240001	24290000
20	24320001	24370000
20	24400001	24450000
20	24420001	24470000
20	24460001	24510000
20	24480001	24530000
20	26980001	27030000
20	27000001	27050000
20	39700001	39750000
20	39720001	39770000
20	39740001	39790000	GHR
20	39760001	39810000	GHR
20	39780001	39830000	GHR
20	39800001	39850000	GHR
20	39820001	39870000	GHR
20	39840001	39890000	GHR
20	39860001	39910000	GHR
20	39880001	39930000	GHR
20	39900001	39950000	GHR
20	39920001	39970000	GHR
20	39940001	39990000	GHR
20	39960001	40010000	GHR
20	39980001	40030000	CCDC152
20	40000001	40050000	CCDC152
20	40020001	40070000	CCDC152
20	40040001	40090000	CCDC152
20	40060001	40110000	CCDC152
20	40080001	40130000
20	40100001	40150000
20	40120001	40170000
20	40140001	40190000
20	40160001	40210000
20	40240001	40290000	ZNF131
20	40500001	40550000	C16H5ORF34,PAIP1
20	40520001	40570000	C16H5ORF34,PAIP1
20	40540001	40590000	PAIP1
20	40560001	40610000	PAIP1,NNT
20	40580001	40630000	NNT
20	40600001	40650000	NNT
20	40620001	40670000	NNT
20	40640001	40690000	NNT
20	40660001	40710000	NNT
20	40680001	40730000	NNT
20	40700001	40750000
20	40740001	40790000
20	40760001	40810000
20	40780001	40830000
20	40800001	40850000
20	40860001	40910000
20	40880001	40930000
20	40900001	40950000
20	40920001	40970000
20	40940001	40990000
20	40960001	41010000
20	40980001	41030000
20	41040001	41090000
20	41060001	41110000
20	41080001	41130000
20	41140001	41190000
20	41160001	41210000
20	41180001	41230000
20	41200001	41250000
20	41280001	41330000	FGF10
20	41300001	41350000	FGF10
20	41320001	41370000	FGF10
20	41340001	41390000	FGF10
20	41360001	41410000
20	41380001	41430000
20	41400001	41450000
20	41420001	41470000
20	67160001	67210000	ERGIC1
20	67180001	67230000	ERGIC1
20	67200001	67250000	ERGIC1
20	67220001	67270000	ERGIC1
20	9060001	9110000
20	9080001	9130000
20	9100001	9150000
20	9120001	9170000	ANKRD33B
20	9140001	9190000	ANKRD33B
20	9160001	9210000	ANKRD33B
20	9180001	9230000	ANKRD33B
21	25100001	25150000
21	25120001	25170000
21	34400001	34450000	LOC104985839
21	34420001	34470000	LOC104985839
21	34440001	34490000
21	41080001	41130000
21	41400001	41450000
21	41420001	41470000
21	53100001	53150000
21	55200001	55250000
21	57460001	57510000
21	7000001	7050000	NRG4
22	12900001	12950000	MYRIP
22	25100001	25150000
22	25120001	25170000
22	25140001	25190000
22	25160001	25210000
22	25180001	25230000
22	30360001	30410000	FOXP1
22	31300001	31350000
22	31320001	31370000
22	31340001	31390000
22	31360001	31410000
22	31380001	31430000
22	31400001	31450000
22	31420001	31470000
22	31440001	31490000
22	31920001	31970000
22	31940001	31990000
22	31960001	32010000
22	31980001	32030000
22	45300001	45350000
23	25780001	25830000	MCM3
23	25800001	25850000	MCM3
23	25820001	25870000	MCM3
23	25940001	25990000
23	25960001	26010000
23	25980001	26030000	PKHD1
23	30360001	30410000	SLC25A27
23	30380001	30430000	SLC25A27
23	33260001	33310000	DLK2,ABCC10
23	33300001	33350000	ZNF318
24	2400001	2450000
24	2440001	2490000
24	26400001	26450000
24	26420001	26470000
24	26440001	26490000
24	26460001	26510000
24	26480001	26530000
24	33700001	33750000
24	40120001	40170000	PTPRM
25	34060001	34110000
25	9020001	9070000	MAFK,INTS1
25	9040001	9090000	MAFK,TMEM184A,PSMG3,INTS1
25	9060001	9110000	MAFK,TMEM184A,PSMG3
25	9080001	9130000	PSMG3
25	9100001	9150000
26	16220001	16270000	ATRNL1
26	16240001	16290000	ATRNL1
26	16260001	16310000	ATRNL1
26	1720001	1770000
26	2880001	2930000	EBF3
26	3280001	3330000
26	3300001	3350000
26	36240001	36290000
26	40100001	40150000	KIF20B
26	40120001	40170000	KIF20B
26	40140001	40190000	KIF20B
26	40160001	40210000	PANK1
26	42200001	42250000	PAPSS2
26	42480001	42530000
26	43620001	43670000	PRKG1
26	43760001	43810000	PRKG1
26	48640001	48690000	ZWINT
26	48660001	48710000	ZWINT
26	48740001	48790000
26	48860001	48910000
26	48880001	48930000
26	48900001	48950000
26	48920001	48970000
26	48940001	48990000
27	28220001	28270000
27	3200001	3250000	UBE2E2
27	320001	370000
27	3220001	3270000	UBE2E2
27	3240001	3290000	UBE2E2
27	3260001	3310000
27	3280001	3330000
27	3300001	3350000
27	3320001	3370000
27	3340001	3390000
27	340001	390000
27	3520001	3570000	NKIRAS1,RPL15
27	3540001	3590000	NR1D2
27	3560001	3610000	NR1D2
27	3580001	3630000	NR1D2
27	6620001	6670000	PSD3
27	7280001	7330000
28	21400001	21450000	HERC4
28	21440001	21490000	HERC4,SIRT1
28	21460001	21510000	HERC4,SIRT1
29	24460001	24510000
29	27260001	27310000
29	2760001	2810000
29	2780001	2830000
29	39860001	39910000	SCGB1A1
29	39980001	40030000	MTA2,ROM1,B3GAT3,EML3,EEF1G
29	41000001	41050000	PLAAT3,ATL3
29	41380001	41430000	MACROD1
29	41400001	41450000	MACROD1
29	41420001	41470000	MACROD1
29	41640001	41690000	CCDC88B,RPS6KA4
29	41660001	41710000	RPS6KA4
29	41680001	41730000
29	45040001	45090000	PPP6R3
29	45060001	45110000
29	45080001	45130000	TESMIN
29	45100001	45150000	TESMIN
29	45120001	45170000	TESMIN,CPT1A
29	45140001	45190000	TESMIN,CPT1A
29	45160001	45210000	CPT1A
29	45180001	45230000	CPT1A
29	45500001	45550000
29	45520001	45570000
3	105220001	105270000
3	105240001	105290000
3	105260001	105310000
3	111920001	111970000
3	111940001	111990000
3	37740001	37790000
3	37980001	38030000
3	3900001	3950000
3	39240001	39290000	COL11A1
3	39260001	39310000	COL11A1
3	39280001	39330000	COL11A1
3	41980001	42030000	LRRC39,SASS6
3	54740001	54790000
3	54760001	54810000
3	580001	630000	DCAF6
3	73480001	73530000	LRRC7
3	73500001	73550000	LRRC7
3	75000001	75050000
3	75020001	75070000
3	91680001	91730000	SCP2
3	91700001	91750000	SCP2
3	91720001	91770000	SCP2
3	91740001	91790000	SCP2
4	104600001	104650000
4	110320001	110370000
4	110340001	110390000
4	46060001	46110000
4	46080001	46130000
4	46100001	46150000
4	46120001	46170000
4	53600001	53650000	CAPZA2
4	53620001	53670000	CAPZA2
4	84500001	84550000	PPP1R9A
4	86560001	86610000
4	86580001	86630000
4	86600001	86650000
4	86620001	86670000	CDK6
4	86640001	86690000	CDK6
4	86660001	86710000	CDK6
5	110560001	110610000	PLBD1
5	111760001	111810000
5	111780001	111830000
5	111800001	111850000
5	111820001	111870000
5	111840001	111890000	EMP1
5	111900001	111950000
5	35700001	35750000	SYCP3,CHPT1
5	35720001	35770000	CHPT1,MYBPC1
5	35740001	35790000	MYBPC1
5	46060001	46110000	ATXN7L3B
5	47700001	47750000
5	49960001	50010000
5	49980001	50030000
5	53940001	53990000	CCDC59
5	53960001	54010000	CCDC59
5	53980001	54030000	CCDC59
5	54000001	54050000
5	55260001	55310000
5	6900001	6950000
5	6920001	6970000
5	6940001	6990000
5	6960001	7010000
5	7060001	7110000
5	76220001	76270000	CELSR1
5	85440001	85490000	NINJ2
5	86580001	86630000	PRMT8
5	86600001	86650000	PRMT8
5	86620001	86670000	PRMT8
6	10120001	10170000
6	10200001	10250000
6	10940001	10990000
6	10960001	11010000
6	10980001	11030000
6	11040001	11090000
6	113260001	113310000
6	113280001	113330000
6	113300001	113350000
6	113320001	113370000
6	113340001	113390000
6	113360001	113410000
6	113500001	113550000
6	113520001	113570000
6	11760001	11810000	SLC2A9
6	11780001	11830000	SLC2A9
6	22180001	22230000
6	22200001	22250000
6	2260001	2310000
6	24380001	24430000	MRPL1
6	24440001	24490000	MRPL1
6	24460001	24510000	MRPL1
6	24480001	24530000
6	29300001	29350000	ADAMTS3
6	29320001	29370000	ADAMTS3
6	36380001	36430000
6	36400001	36450000
6	38540001	38590000
6	38560001	38610000
6	38660001	38710000
6	46020001	46070000
6	46040001	46090000	NMU
6	46060001	46110000	NMU
6	46280001	46330000	TMEM165,SRD5A3
6	46300001	46350000	SRD5A3
6	46320001	46370000	SRD5A3
6	46340001	46390000
6	46360001	46410000
6	46380001	46430000
6	46400001	46450000
6	46420001	46470000
6	46440001	46490000
6	46460001	46510000
6	46480001	46530000
6	46500001	46550000
6	46520001	46570000
6	46540001	46590000
6	46560001	46610000
6	46580001	46630000
6	46600001	46650000
6	46620001	46670000
6	46640001	46690000
6	46660001	46710000
6	46680001	46730000
6	46700001	46750000
6	46720001	46770000
6	46740001	46790000
6	46760001	46810000
6	46780001	46830000
6	46800001	46850000
6	46820001	46870000
6	46840001	46890000	KIT
6	46860001	46910000	KIT
6	46880001	46930000	KIT
6	46900001	46950000	KIT
6	46920001	46970000	KIT
6	46940001	46990000	KIT
6	46960001	47010000	KIT
6	46980001	47030000
6	47000001	47050000
6	47020001	47070000
6	47040001	47090000
6	47060001	47110000
6	47080001	47130000
6	47100001	47150000
6	47120001	47170000
6	47140001	47190000
6	47160001	47210000
6	47180001	47230000
6	51660001	51710000
6	9360001	9410000
7	101400001	101450000
7	160001	210000	MED7,GARIN3
7	61260001	61310000	SPOCK1
7	61280001	61330000	SPOCK1
7	61300001	61350000	SPOCK1
7	62460001	62510000	SMIM32,TRPC7
7	62480001	62530000	SMIM32,SMAD5,TRPC7
7	62500001	62550000	SMIM32,SMAD5
7	62520001	62570000	SMAD5
7	62540001	62590000	SMAD5
7	62560001	62610000
7	62580001	62630000
7	70060001	70110000
7	70080001	70130000
7	70100001	70150000	PROP1
8	10060001	10110000	HINT2,NPR2
8	10080001	10130000	MSMP,RGP1,NPR2,GBA2
8	10120001	10170000	MSMP,RGP1,CREB3,GBA2,TLN1
8	10140001	10190000	TPM2,TLN1,CA9
8	27940001	27990000
8	27960001	28010000
8	27980001	28030000
8	28160001	28210000	VLDLR
8	28180001	28230000	VLDLR
8	2900001	2950000	LZTS1
8	2920001	2970000	LZTS1,ATP6V1B2
8	2940001	2990000	ATP6V1B2
8	3000001	3050000	SLC18A1
8	30040001	30090000	SLC1A1
8	3020001	3070000	SLC18A1
8	3040001	3090000	NUDT21,SLC18A1
8	3060001	3110000	NUDT21,SLC18A1
8	35360001	35410000
8	38380001	38430000	TYRP1
8	42420001	42470000
8	42440001	42490000
8	42520001	42570000
8	51620001	51670000
8	53440001	53490000
8	53520001	53570000
8	53540001	53590000
8	53560001	53610000
8	53580001	53630000
8	53600001	53650000
8	60860001	60910000	PRSS55,MSRA
8	60880001	60930000	PRSS55
8	61220001	61270000
8	6360001	6410000	GABBR2
8	6380001	6430000	GABBR2
8	82920001	82970000	PALM2AKAP2
8	82940001	82990000	PALM2AKAP2
8	82960001	83010000	PALM2AKAP2
8	82980001	83030000	PALM2AKAP2
8	83000001	83050000	PALM2AKAP2
8	83020001	83070000	PALM2AKAP2
8	83040001	83090000	PALM2AKAP2
8	83140001	83190000	PALM2AKAP2
8	9340001	9390000	MELK
8	9360001	9410000
8	9380001	9430000	RNF38
8	99480001	99530000
8	99500001	99550000
9	102340001	102390000	ESR1
9	102360001	102410000	ESR1
9	102380001	102430000
9	59740001	59790000
9	7320001	7370000	ADGRB3
9	7340001	7390000	ADGRB3
9	940001	990000
9	98020001	98070000
9	98040001	98090000
9	98060001	98110000
9	98120001	98170000
9	98140001	98190000
9	98160001	98210000
